# Supplementary material for: Single-Cell RNA and ATAC Sequencing Reveal Hemodialysis-Related Immune Dysregulation of Circulating Immune Cell Subpopulations
Source: Front Immunol. 2022 May 26;13:878226. doi: 10.3389/fimmu.2022.878226 (PMC9205630; doi:10.3389/fimmu.2022.878226)
Supplement: Supplementary file 2 [file Table_1.xlsx]

## Sheet: Sheet1
Supplementary Table 1. Characteristics of the included subjects
	hemodialysis	Healthy controls
Number	10	10
Age(years)	49.3 ± 11.62	48.80 ± 11.86
Male,n(%)	5(50)	5(50)
Hemodialysis vintage (years)	7.40 (6.0–9.25)	0
Urea nitrogen	18.2 ± 5.61	0
Creatinine	219.2 ± 32.32	0
Comorbidities,(%)
Diabetes mellitus	0	0
Coronary artery disease	2(20)	0
Hepatitis C	0	0
HIV	0	0
Hypertension	0	0
Infection	0	0
Immunopathy	0	0
Values are given as mean ± SD, median (interquartile range) or percentage, as appropriate
