# Supplementary material for: Single-Cell RNA and ATAC Sequencing Reveal Hemodialysis-Related Immune Dysregulation of Circulating Immune Cell Subpopulations
Source: Front Immunol. 2022 May 26;13:878226. doi: 10.3389/fimmu.2022.878226 (PMC9205630; doi:10.3389/fimmu.2022.878226)
Supplement: Supplementary file 3 [file Table_2.xlsx]

## Sheet: Total identified genes
gene_name	FPKM.UR_PBMC1	FPKM.UR_PBMC2	FPKM.UR_PBMC3	FPKM.NC_PBMC1	FPKM.NC_PBMC2	FPKM.NC_PBMC3	log2(fc)	Q_val
CCL3L3	21.4	20.57	20.94	114.68	108.9	105.41	-2.39	0
HSPA1B	18.4	17.53	14.38	99.13	93.68	96.91	-2.53	0
HBA1	1058.71	1339.48	1152.71	233.9	230.17	246.22	2.32	0
HBA2	1127.84	1445.18	1219.43	242.25	245.49	262.36	2.34	0
JUN	109.8	110.12	100.13	425.3	397.58	413.85	-1.95	0
CCL3	24.02	24.52	21.83	93.23	95.07	90.48	-1.99	0
HBB	1266.19	1592.52	1498.28	291	321.09	375.38	2.14	0
IER3	42.42	40.13	33.91	133.29	138.68	124.84	-1.77	0
AC233702.1	0.12	0.27	0.01	10.43	8.59	8.45	-6.05	0
LTF	36.37	34.69	30.75	10.11	10.5	11.04	1.69	0
FOLR3	24.74	26.84	25.92	4.95	6.26	6.15	2.16	0
HSPA1A	32.42	31.92	27.4	84.52	80.22	85.23	-1.45	0
MMP9	8.63	8.1	6.45	1.45	1.64	1.46	2.35	0
MGAT4A	2.51	2.66	2.83	7.55	7.91	7.39	-1.51	0
RUNX2	1.5	1.31	1.24	4.89	4.83	4.14	-1.77	0
GADD45B	31.86	31.06	27.08	83.84	84.14	73.72	-1.43	0
CEACAM8	6.18	6.34	6.48	1.62	1.25	1.16	2.24	0
CD177	3.33	2.74	2.44	0.33	0.34	0.29	3.14	0
LRRC8D	2.27	1.79	2.84	8.63	9.05	8.67	-1.93	0
AC109326.1	4.29	4.19	3.87	15.19	16.19	13.53	-1.86	0
RGS1	12.14	12.09	12.85	30.64	29.78	28.31	-1.26	0
BPI	6.23	6.6	6.34	2.28	2.06	1.95	1.61	0
THBS1	21.49	22.25	23.41	8.33	7.99	9.97	1.35	0
TRBV10-2	3.11	4.67	2.9	21.65	27.84	21.32	-2.73	0
SLC4A1	1.35	1.57	1.53	0.29	0.27	0.2	2.55	0
DEFA3	296.85	295.23	277.53	71.48	108.12	108.4	1.59	0
TNF	24.03	20.83	18.72	53.94	53	46.26	-1.27	0
TRBV28	52.73	46.17	48.46	119.37	121.66	123.69	-1.31	0
MMP8	4.12	3.77	4.37	0.81	0.98	1.19	2.04	0
CXCL2	8.78	7.53	12.11	29.02	30.14	30.39	-1.66	0
MTND1P23	32.88	36.7	47.6	8.34	5.25	9.01	2.37	0
KLRC1	1.75	1.79	1.95	5.35	5.89	6.12	-1.66	0
CD8B	28.55	31.5	28.04	61.05	62.57	60.68	-1.06	0
DEFA1B	203.92	206.86	199.89	66.17	88.65	89.93	1.32	0
DEFA1	207.82	210.41	202.61	67.21	89.84	91.85	1.32	0
IGHG2	43.62	45.04	39.57	103.74	95.24	78.68	-1.11	0
PGBD5	0.01	0.02	0.02	0.19	0.21	0.23	-3.89	0
CHI3L1	3.58	2.99	3.02	0.57	0.9	0.71	2.14	0
C3AR1	26.03	25.43	25.97	10.83	12.17	9.94	1.23	0
HLA-DQB1	15.51	16.05	15.86	31.13	34.3	30	-1.01	0
TRBV9	21.41	20.42	19.37	52.56	57.78	51.25	-1.4	0
CAMP	33.21	29.6	33.44	10.03	10.23	13.3	1.52	0
SNORD27	0.16	0.14	0.16	15.42	12.77	6.8	-6.23	0
TRDV2	26.29	23.95	29.03	65.84	62.37	60.25	-1.25	0
FCGR3B	5.83	5.02	4.81	1.77	1.65	1.92	1.55	0
IGHG4	5.41	5.19	4.5	13.53	11.17	11.39	-1.26	0
NR4A3	0.41	0.43	0.51	1.57	1.44	1.65	-1.79	0
IRAK3	8.45	9.2	10.05	4.63	4.53	4.25	1.05	0
PTAFR	38.88	37.03	34.94	19.22	19.66	17.07	0.99	0
TAGLN	4.37	5.37	5.51	1.81	2.01	1.78	1.45	0
CCL4L2	7.72	8.07	8.38	19.07	20.94	17.05	-1.24	0
CXCR1	5.38	5.77	5.78	2.13	2.1	1.85	1.48	0
RPL10P9	22.58	25.18	24.96	9.53	9.3	7.78	1.45	0
RNF144B	11.46	12.17	11.93	5.22	5.76	5.92	1.07	0
CEACAM6	2.45	2.44	2.34	0.7	0.69	0.55	1.9	0
HLA-H	106.31	109.43	95.61	49.94	50.14	55.69	1	0
FPR2	7.61	7.41	6.25	2.55	2.18	3.15	1.43	0
LCN2	23.84	23.44	27.66	9.3	9.32	12.05	1.29	0
CCR2	5.62	8.72	4.73	1.92	2.15	1.78	1.7	0
PI3	3.86	4.79	3.73	0.42	0.58	0.73	2.85	0
IFNG	1.67	2.36	2.19	8.21	8.2	5.76	-1.83	0
RN7SL3	0	0.1	0.41	3.35	2.47	3.34	-4.16	0
IGLV4-3	1.02	0.22	0.15	9.18	15.86	4.55	-4.42	0
HES1	0.42	0.49	0.46	2.43	1.9	1.68	-2.14	0
RBKS	2.52	3.74	4.59	11.34	9.86	8.41	-1.45	0
CD83	25.75	27.92	28.13	50.6	48.04	46.75	-0.83	0
HIST1H1E	0.21	0.22	0.12	1.54	1.66	1.69	-3.16	0
AC245389.2	0.39	0.25	0.48	2.78	2.9	2.47	-2.86	0
SIDT2	8.19	8.56	8.74	4.61	4.68	4.44	0.89	0
PMAIP1	7.51	7.03	7.6	14.87	14.56	14.28	-0.98	0
PHACTR1	1.2	1.26	1.34	2.61	2.44	2.73	-1.03	0
ZBTB10	1.55	1.33	1.12	2.97	3.06	2.66	-1.12	0
HCAR3	11.54	12.15	12.66	22.68	24.12	21.8	-0.92	0
TCN1	6.73	6.95	6.03	1.51	2.38	2.26	1.68	0
PGLYRP1	11.41	9.64	9.88	3.29	3.5	2.72	1.7	0
CX3CR1	46.34	47.29	44.84	26.57	26.94	24.42	0.83	0
IGLV10-54	2.29	2.77	2.24	7.73	12.24	8.51	-1.96	0
HRH2	20.55	20.25	18.19	10.91	11.03	10.5	0.86	0
HBD	3.26	4.34	3.96	0.88	0.73	1.06	2.11	0
SIGLEC14	13.88	13.9	11.63	4.77	6.02	6.25	1.21	0
GPR183	42.22	42.96	44.71	72.53	80.08	71.53	-0.79	0
VIPR2	0.05	0.03	0.08	0.44	0.34	0.3	-2.76	0
JCHAIN	37.1	40.9	49.08	78.91	84.01	72.59	-0.89	0
SERINC2	2.31	2.75	2.82	1.01	0.8	0.88	1.55	0
TRGV10	11.57	10.82	10.82	25.41	26.01	23.78	-1.18	0
IL1B	27.74	26.34	29.44	47.9	48.45	45.64	-0.77	0
CRISP3	2.27	2.27	2.41	0.65	0.61	0.76	1.78	0
MAT2A	22.33	24.49	25.73	14.38	13.27	12.34	0.86	0
IKZF2	0.97	1.12	1.13	2.32	2.27	1.99	-1.03	0
CA1	1.11	1.36	1.29	0.37	0.28	0.38	1.87	0
FPR1	167.51	164.58	157.16	86.44	98.89	94.71	0.8	0
CD93	27.83	29.21	27.44	15.72	16.01	16.86	0.8	0
DACT1	1.93	1.84	1.35	0.61	0.29	0.28	2.12	0
MMP25	6.92	7.04	6.51	3.29	2.93	3.62	1.06	0
SNHG5	15.81	14.6	16.55	26.23	27.69	26.89	-0.78	0
CHIT1	0.3	0.21	0.26	0.05	0.04	0.05	2.51	0
ATP6V1B2	20.89	21.99	21.78	12.47	13.34	11.63	0.79	0
STX16	9.81	5.45	6.57	17.93	27.78	14.4	-1.46	0
NFAM1	47.06	48.72	43.4	28.09	26.97	27.28	0.76	0
SIRPB1	19.29	20.28	18.76	11.82	11.08	10.92	0.79	0
ZMAT4	0.11	0.1	0.04	0.57	0.44	0.44	-2.58	0
IL1A	0.07	0	0.03	0.48	0.37	0.39	-3.63	0
FP236383.2	718.79	799.26	797.75	1218.77	1376.62	1214.39	-0.72	0
FP671120.3	705.66	784.59	785.88	1197.74	1353.05	1192.64	-0.72	0
MPO	6.48	6.33	5.31	2.82	3.05	2.64	1.09	0
PAPD5	1.85	2.22	1.76	4.02	3.7	3.58	-0.96	0
NRCAM	0.02	0.08	0.03	0.23	0.3	0.33	-2.7	0
CISH	5.09	5.31	4.35	2.41	2.55	2.2	1.04	0
TNNT1	3.54	3.09	3.83	1.23	1	1.35	1.54	0
AC026954.2	0.06	3.74	2.55	0	0.04	0.01	7.07	0
LYPD3	1.39	1.29	1.26	3.47	3.45	3.03	-1.33	0
JPT2	4.35	4.09	2.4	1.41	1.42	0.96	1.52	0
CXCL8	107.27	110.46	131.24	190	191.84	200.62	-0.74	0
KNDC1	1.31	1.3	1.25	0.56	0.53	0.4	1.37	0
FP671120.4	152.48	167.46	204.83	327.75	293.78	289.11	-0.8	0
RAB3D	15.02	14.67	14.4	7.51	8.46	8.68	0.84	0
IER2	30.99	30.78	35.85	56.13	52.42	52.17	-0.72	0
ALPL	1.45	1.7	1.4	0.52	0.38	0.48	1.72	0
MGAM	1.46	1.69	1.5	0.77	0.7	0.73	1.08	0
MARVELD1	7.41	7.83	6.72	3.79	3.83	3.39	1	0
SLC24A4	3.43	2.96	2.93	1.54	1.74	1.68	0.91	0
FP236383.3	575.71	643.69	675.06	1005.01	1103.02	979.2	-0.7	0
SNAI1	7.75	6.72	5.98	15.93	14.6	11.65	-1.04	0
GCA	9.96	10.29	10.64	5.09	5.5	5.83	0.91	0
SLC11A1	19.06	19.12	17.94	11.37	11.54	10.98	0.73	0
GSTM1	7.17	7.83	6.76	3.05	3.83	3.33	1.09	0
NUCB2	1.83	1.45	1.8	3.24	3.08	3.27	-0.92	0
TLR2	21.84	22	24.27	13.64	13.29	13.22	0.76	0
PLEC	47.53	48.17	37.92	26.33	23.88	26.46	0.8	0
ARRDC3	8	7.5	8.85	13.83	14.44	12.77	-0.75	0
ALAS2	8	10.61	7.69	3.84	3.85	4.22	1.14	0
THEMIS	4.25	4.1	4.2	7.26	7.75	7.35	-0.83	0
AC005833.1	0.12	0.15	0.12	0.66	0.62	0.42	-2.14	0
MYCL	6.66	7	6.34	3.78	3.68	3.11	0.92	0
ADARB2	0.02	0.01	0.03	0.15	0.12	0.12	-2.69	0
PTGDS	4	4.13	3.72	7.9	7.31	7.39	-0.93	0
AL118516.1	9.42	10.77	9.81	19.7	21.61	20.06	-1.03	0
NFKBIA	250.86	305.47	252.61	401.39	498.4	464.74	-0.75	0
SIRPA	47.33	49.02	42.36	28.53	27.62	28.26	0.72	0
FAM111B	0.13	0.08	0.08	0.54	0.52	0.36	-2.32	0
CXCR2	4.58	5.81	5.6	2.2	2.84	2.28	1.13	0
DUSP10	5.04	4.74	6.15	9.63	10.67	9.68	-0.91	0
CCL4	31.92	31.36	33.63	55.17	56.79	46.39	-0.71	0
CNNM3	5.6	5.61	4.93	9.52	8.87	9.62	-0.8	0
CEACAM1	1.68	1.51	1.27	0.61	0.45	0.59	1.43	0
CCL2	0.14	0.27	0.25	1.13	1.01	0.89	-2.18	0
CD2AP	1.7	1.67	1.72	2.95	3.5	3.16	-0.91	0
NID1	5.65	5.96	4.97	2.93	3.16	2.73	0.91	0
AC037198.3	4.54	4.69	4.16	0.86	0.98	1.33	2.08	0
RN7SK	25.14	25.69	35.33	68.85	52.33	63	-1.1	0
AATBC	6.18	6.19	6.44	3.56	3.11	3.43	0.9	0
HLX	5.37	5.64	4.59	2.67	2.53	2.91	0.94	0
C20orf27	20.56	22.69	19.55	11.44	11.94	12.17	0.82	0
IGLV8-61	6.61	8.75	6.54	18.17	19.41	17.76	-1.34	0
AL121845.3	8.59	9.53	10.45	4.62	4.39	5.52	0.97	0
ADGRG3	3.26	2.85	2.14	1.07	1.05	1.04	1.39	0
ITGAX	54.84	41.5	37.6	25.34	24.89	24.66	0.84	0
MB21D2	1.96	2.3	2.16	0.78	0.85	0.42	1.64	0
OLFM4	3.04	3.09	3.99	1.4	1.48	1.16	1.32	0
PDE4D	3.2	3.55	3.82	5.68	5.84	5.53	-0.69	0
CAMKK2	13.15	12.45	11.81	8.12	7.4	6.83	0.74	0
DOC2B	0.32	0.28	0.3	0.09	0.04	0.06	2.22	0
P2RY13	16.46	16.95	17.74	10.08	10.16	9.07	0.8	0
PAX5	4.62	4.2	3.88	7.4	7.01	6.47	-0.72	0
SLC9A7P1	3.35	3.11	3.25	1.49	1.53	1.36	1.15	0
RFPL4A	0.77	0.82	0.9	0.13	0.04	0.18	2.85	0
TACC1	3.7	2.37	4.67	8.25	6.51	8.33	-1.1	0
PPP1R15A	270.65	247.32	240.05	422.18	380.81	372.52	-0.63	0
IGLC3	169.35	167.37	152.24	268.64	258.81	240.72	-0.65	0
CD69	45.79	42.93	50.55	72.14	75.29	69.32	-0.64	0
GATA2	3.4	2.88	3.73	1.72	1.47	1.58	1.07	0
CRISPLD2	6.14	6.88	5.58	3.56	3.72	3.13	0.84	0
RASA4	9.98	9.76	8.39	6.03	5.45	5.06	0.77	0
CDR2	6.45	7.15	6.78	11.44	11.79	10.78	-0.74	0
DAPK1	8.72	9.13	9	5.63	5.45	5.42	0.7	0
TMEM121B	1.93	1.81	1.55	0.62	0.86	0.59	1.36	0
XAF1	7.71	6.85	7.69	11.4	13.03	11.26	-0.68	0
KLRB1	60.67	61.16	63.31	90.17	102.33	96.61	-0.64	0
AZU1	4.01	3.15	3.16	1.28	1.37	1.24	1.41	0
PRDM1	12.11	15.76	11.73	7.38	8	7.15	0.81	0
IGLV1-44	32.18	26.86	35.48	61.67	63.91	50.92	-0.9	0
RHOC	14.56	14.64	13.31	7.71	9.12	7.94	0.78	0
BHLHE40	52.82	53.54	51.39	80.97	80.64	75.5	-0.59	0
OTOF	0.43	0.55	0.5	1.01	1.21	1.18	-1.19	0
HBG1	3.46	4.79	5.97	1.29	1.04	1.67	1.83	0
AMPD2	16.96	17.23	15.85	10.95	10.04	10.24	0.68	0
C3	1.08	1.26	1.03	0.42	0.56	0.43	1.26	0
HLA-DRB5	66.52	71.29	61.89	98.45	111.9	102.27	-0.65	0
ANPEP	61.21	59.98	52.9	36.94	37.65	35.52	0.66	0
CA4	0.48	0.31	0.33	0	0.06	0.06	3.17	0
FKBP5	14.86	9.98	15.21	7.22	7.82	6.42	0.9	0
ATP6V0A1	4.48	4	3.63	1.79	2.6	1.77	0.98	0
SNORD14D	1.3	1.67	0.01	9.36	5.76	10.43	-3.1	0
TLR8	13.09	13.6	12.65	7.44	8.58	7.28	0.76	0
EDAR	1.11	1.09	1.13	2.23	2.33	2.27	-1.04	0
PCDHGB6	0.56	0.31	0.31	0.04	0.12	0.04	2.6	0
FLVCR2	5.57	5.32	5.41	2.83	3.24	2.99	0.85	0
OSCAR	16.49	19.62	14.8	8.86	9.08	9.73	0.88	0
AP3S2	5.6	2.84	5.01	1.95	1.88	2.16	1.16	0
TMEM176B	46.19	46.63	39.84	25.9	27.82	27.46	0.71	0
C10orf105	1.22	1.56	1.34	0.46	0.59	0.57	1.35	0
IGKV6D-21	0.85	0.84	0.69	4.64	4.09	2.18	-2.2	0
BANK1	2.61	2.91	2.53	4.35	4.63	4.88	-0.79	0
GPER1	1.07	1.16	0.98	0.38	0.38	0.25	1.67	0
TGIF2	6.38	9.25	5.74	3.04	1.26	0.65	2.11	0
FGD4	2.18	2.02	2.33	1.11	1.22	1.2	0.88	0
LRRC25	89.24	93.1	78.29	55.67	56.04	53.41	0.66	0
S100P	3.43	3.25	4.07	1.24	1.41	1.31	1.44	0
NSMCE3	10.44	9.63	9.84	17.12	15.16	14.49	-0.64	0
IGKC	724.99	733.26	712.21	1098.37	1142.77	1005.99	-0.58	0
HCG4B	0.53	0.35	0.45	1.43	1.87	1.73	-1.92	0
CYP4F3	0.96	0.88	0.87	0.22	0.36	0.36	1.53	0
DENND3	7.53	7.64	7.3	4.82	4.75	4.72	0.65	0
USPL1	4.06	3.36	3.99	6.83	6.14	6.5	-0.77	0
AC244472.4	12.64	10.74	12.18	25.46	26.16	21.77	-1.05	0
SEMA4A	18.37	18.04	15.44	10.98	10.62	10.7	0.68	0
FLT3	2.88	2.99	3.39	1.49	1.71	1.13	1.1	0
FZD1	2.48	2.87	2.74	1.44	1.39	1.47	0.91	0
ADAMTSL4	14.37	14.68	12.61	8.85	8.29	8.74	0.69	0
IFIT2	4.65	4.02	4.67	7.45	7.32	7.59	-0.75	0
LRP1	35.62	36.54	30.58	21.7	21.52	21.98	0.66	0
CANT1	3.38	2.3	2.47	3.81	9.14	8.19	-1.37	0
GALNT8	0.27	0.34	0.29	0.05	0.02	0.09	2.5	0
DRAXIN	1.43	1.47	1.49	0.59	0.69	0.78	1.09	0
TNFRSF10C	4.74	4.76	3.84	2.15	2.29	2.07	1.04	0
RAPGEF6	2.41	2.65	2.54	4.19	4.36	3.73	-0.69	0
ATP2B1-AS1	4.78	5.1	5.6	7.97	9.25	9.27	-0.77	0
AC136475.1	2.49	3.04	2.73	5.55	6.13	5.06	-1.02	0
CR1	6.94	6.54	6.41	3.97	3.88	4.45	0.69	0
DOCK5	3.28	3.7	3.48	2.03	2.01	2.25	0.73	0
TIPARP	10.27	6.31	7.26	14.16	14.43	13.59	-0.82	0
MLLT3	1.68	1.64	1.55	3.03	2.91	2.49	-0.79	0
AC015813.1	1.72	1.9	1.92	0.64	0.79	0.99	1.19	0
TXLNA	12.11	12.86	10.72	7.42	7.31	7.1	0.71	0
COL17A1	0.19	0.13	0.27	0.02	0.05	0.04	2.46	0
TKTL1	1.5	0.95	1.09	2.78	2.62	2.47	-1.15	0
IL10RB	10.44	18.96	16.21	7.21	7.42	8.29	0.99	0
IL13RA1	24.22	23.16	23.58	15.79	15.57	14.03	0.64	0
RNF4	3.3	11.18	11.33	2.81	2.57	2.72	1.67	0
BBX	2.76	2.01	2.79	4.32	4.25	4.26	-0.76	0
NELL2	5.12	5.16	5.06	8.88	8.04	7.38	-0.66	0
JDP2	7.45	6.8	7.86	4.23	4.25	4.65	0.75	0
TFCP2L1	0.17	0.23	0.18	0.53	0.51	0.44	-1.35	0
ARHGEF40	7.8	8.04	7.33	4.75	4.6	5.06	0.68	0
CEACAM3	2.65	2.44	2.98	1.05	1.39	1.02	1.22	0
EGR1	33.44	32.19	28.37	51.89	46.93	43.78	-0.6	0
HECW2	0.11	0.07	0.09	0.01	0.02	0.02	2.28	0
RAP1GAP2	10.29	8.8	8.13	13.36	14.68	14.1	-0.63	0
AQP9	16.35	17.91	11.14	9.44	5.27	5.22	1.19	0
DNAJB1	85.51	79.83	71.86	119.31	119.95	112.76	-0.57	0
CYFIP1	5.37	5.87	5.16	3.39	3.41	3.36	0.69	0
SH3TC1	5.51	5.72	4.95	3.38	3.3	3.31	0.7	0
AP000892.3	3.69	3.3	3.96	1.96	1.87	2.08	0.89	0
CREM	1.47	1.31	1.55	2.9	2.44	2.64	-0.88	0
IGSF6	13.01	12.36	15.22	7.67	8.62	7.61	0.76	0
AC022384.1	1.52	17.09	16.1	0.54	2.06	0.95	3.29	0
STEAP4	1.46	1.77	1.88	0.94	0.95	0.8	0.93	0
PLBD1	83.4	80.4	80.58	50.44	56.64	52.68	0.61	0
MFSD14B	21.59	24.01	24.18	14.28	15.96	13.3	0.68	0
IFITM1	162.5	152.11	157	239.31	267	206.63	-0.6	0
RNVU1-15	6.34	5.76	8.38	19.28	21.25	17.77	-1.51	0
IGLC2	295.8	303.62	275.36	451.62	451.58	392.68	-0.57	0
IL1R2	1.17	1.58	1.69	0.53	0.63	0.43	1.48	0
HDC	4.51	2.39	4.41	1.69	1.65	1.56	1.21	0
ALOX5	47.53	51.59	52.58	35.02	31.5	32.11	0.62	0
PRKCD	60.81	60.96	58.31	41.6	38.74	38.95	0.59	0
PHLDA1	0.65	0.71	0.51	1.27	1.24	1.29	-1.02	0
PTP4A1	6.42	6.27	7.47	8.54	16.53	14.09	-0.96	0
IER5	26.28	25.41	26.73	42.49	36.94	36.71	-0.57	0
P2RY10	10.74	8.8	9.41	16.81	18.04	14.39	-0.77	0
CHMP1B	38.68	38.25	41.21	57.96	58.34	56.45	-0.55	0
STX17	1.09	1.73	1.55	2.41	3.53	3.26	-1.07	0
ZNF331	1.42	1.7	2.25	3.03	4.13	3.2	-0.95	0
HSP90B1	32.72	31.49	34.74	46.81	50.29	46.9	-0.54	0
SIK1	8.1	7.98	6.87	11.87	11.74	11.68	-0.62	0
ANKRD20A11P	0.09	0.06	0.08	0.29	0.25	0.27	-1.88	0
RAB20	15.98	19.2	13.66	28.66	27.04	26.08	-0.74	0
MROH6	1.95	1.78	1.48	0.91	0.67	0.63	1.24	0
PTGIR	5.44	4.88	4.2	2.69	2.72	2.39	0.9	0
B3GNT7	3.59	2.97	3.04	5.64	5.44	5.34	-0.77	0
DEFA4	7.79	8.2	8.76	3.19	3.61	3.49	1.27	0
DOK3	20.83	20.79	18.77	13.48	13.41	12.15	0.63	0
ERLIN1	3.46	3.15	3.39	2	1.46	1.86	0.91	0
AL732372.2	1.57	1.57	1.76	0.76	0.68	0.89	1.07	0
DUSP3	2.95	3.58	3.2	2.05	1.41	1.44	0.99	0
BCAS2	12.01	9.89	9.95	19.81	19.8	15.77	-0.8	0
ATP6V0D1	14.7	15.39	17.34	10.7	10.16	9.48	0.65	0
CCL20	0.37	0.53	0.45	1.38	1.66	1.36	-1.71	0
DNAJB9	8.03	7.46	8.68	12.65	13.13	12.73	-0.67	0
KLF6	21.11	21.12	19.74	29.19	29.67	30.98	-0.54	0
AC010422.6	0.39	0.21	0.06	0.03	0.03	0.02	2.98	0
ADGRE1	17.22	18.05	16.89	11.2	11.35	10.89	0.64	0
ILF3-AS1	10.92	11.23	9.32	16.11	18.02	17.21	-0.71	0
UBAP1L	1.14	0.96	1.14	0.48	0.33	0.56	1.24	0
SPI1	220.99	228.65	204.69	131.22	159.49	128.93	0.64	0
EPHA4	1.38	1.24	1.14	2.11	2.32	2.16	-0.81	0
ETS2	27.37	26.7	28.55	19.2	16.36	17.94	0.63	0
TBC1D8	5.81	5.28	6.18	3.77	3.29	3.09	0.77	0
MAEA	4.51	4.76	4.2	3.04	2.54	2.59	0.72	0
CNTNAP2	0.13	0.11	0.12	0.31	0.37	0.22	-1.33	0
DUSP8	1.46	1.47	1.18	3.05	2.29	2.5	-0.93	0
SATB1	6.81	6.69	5.73	10.66	9.07	9.25	-0.59	0
LILRB5	0.51	0.47	0.31	0.17	0.13	0.12	1.61	0
SIGLEC5	11.38	10.36	9.17	4.88	6.33	5.89	0.85	0
SELENBP1	0.72	0.75	0.78	0.29	0.24	0.22	1.59	0
PLEKHG1	0.85	0.85	0.89	1.62	1.46	1.58	-0.85	0
AC009005.1	1.25	1.48	1.75	0.46	0.39	0.14	2.18	0
UVRAG	6.24	6.11	5.61	8.71	9.39	8.9	-0.59	0
ARID4B	2.64	2.51	2.34	3.75	4.21	3.69	-0.64	0
IFI6	43.04	45.43	39.27	53.26	83.82	87.11	-0.81	0
AC037198.2	1.38	1.34	1.57	0.36	0.19	0.46	2.09	0
NR1D2	5.75	5.75	6.35	8.88	9.38	8.87	-0.6	0
KLF12	5.44	5.43	5.19	8.19	7.82	7.43	-0.54	0
SERPINA1	137.67	128.76	111.46	81.69	83.63	83.08	0.61	0
DCAF12	13.28	12.87	11.11	8.2	7.1	7.79	0.69	0
PTGER2	37.89	37.87	35.41	24.96	24.76	23.77	0.6	0
TTC3	2.57	2.87	4.06	5.4	5.36	5.08	-0.74	0
COL13A1	0.12	0.11	0.08	0.33	0.28	0.38	-1.68	0
CSF2RB	28.4	29.38	28.58	18.49	18.78	19.89	0.6	0
IGKV1D-17	0.89	0.45	0.72	1.75	4.82	2.57	-2.15	0
PLXND1	14.56	18.63	12.49	9.55	9.17	8.85	0.73	0
IGHV4-34	21.04	15.37	14.1	31.68	33.51	30.57	-0.92	0
AC064805.1	6.89	6.24	6.53	3.8	4.23	3.22	0.81	0
SMIM25	31.09	31.15	31.61	20.38	21.22	20.29	0.6	0
IL17RA	29.45	17.02	14.8	11.04	10.21	9.99	0.97	0
TGFBR3	5.09	4.6	5.14	7.55	7.22	7.2	-0.57	0
TRABD2A	3.33	3.69	3.55	5.51	5.17	5.38	-0.6	0
ETV7	1.4	1.17	1.47	2.38	3.12	3.33	-1.13	0
PIK3R1	12.59	12.44	13.23	18.31	19.26	17.14	-0.52	0
MAML2	5.55	4.76	4.85	7.88	7.85	7.24	-0.6	0
IGHG1	55.3	57.36	50.78	78.66	72.9	101.21	-0.63	0
IL1RL1	0.49	0.52	0.63	0.16	0.2	0.23	1.47	0
NLRP3	28.66	26.28	25.59	17.45	18.14	17.74	0.59	0
SMAP2	164.21	164.47	148.46	111.57	107.39	102.05	0.57	0
RPS28	106.48	115.75	115.81	154.12	172.91	158.19	-0.52	0
AC110285.2	0.73	1.03	0.65	0.24	0.08	0.22	2.15	0
PHLDA2	1.32	1.84	1.73	4.2	3.63	4.03	-1.28	0
PDE3B	3.52	3.55	3.59	5.38	5.64	4.81	-0.57	0
EREG	2.32	2.54	2.54	3.83	3.94	4.35	-0.71	0
LINC02345	0.49	0.39	0.53	0.08	0.11	0	2.89	0
SLC25A44	6.42	6.09	5.53	3.81	3.93	3.54	0.68	0
PRSS57	4.16	3.83	2.89	0.83	1.43	1.55	1.52	0
ARG1	1.66	1.46	1.87	0.38	0.53	0.75	1.59	0
PRR29	1.54	1.19	1.22	5.06	4.52	1.54	-1.49	0
SFRP5	0.14	0.39	0.19	0.97	1.25	0.69	-2.02	0
HIF1A	12.34	13.21	15.23	19.9	20.82	19.63	-0.57	0
C16orf72	4.35	4.44	4.67	11.87	12.46	4.88	-1.12	0
AC241585.3	8.3	7.01	8.42	13.06	13.4	14.49	-0.79	0
AC245060.6	0.1	0.09	0.13	0.03	0.02	0.03	2.12	0
RBM33	4.71	4.5	4.57	10.06	5.35	9.26	-0.84	0
RPS25	559.96	558.96	718.52	935.59	948.75	855.76	-0.58	0
PHOSPHO1	2.46	4.18	3.23	0.9	1.63	1.34	1.35	0
SLC25A29	3.45	3.82	3.77	2.25	1.9	2.36	0.76	0
SHISA4	0.91	0.79	1.11	0.37	0.19	0.12	2.06	0
GCC2	2.17	1.53	1.67	2.99	3.17	2.65	-0.71	0
FCRL1	4.71	3.82	3.4	6.6	6.41	6.79	-0.73	0
KLF3	22.48	21.44	23.79	33.21	32.54	29.99	-0.5	0
REL	2.69	2.61	2.73	6.2	3.95	3.75	-0.79	0
CD164	19.74	24.26	17.06	12.72	13.65	11.3	0.7	0
MEGF9	31.3	31.45	32.82	21.43	22.04	21.97	0.55	0
JRK	1.3	1.07	1.14	0.62	0.27	0.13	1.8	0
PI4KAP1	4.32	3.53	4.52	2.52	2.2	2.29	0.82	0
NUDT16P1	3.2	3.63	4.55	2.07	1.7	1.56	1.09	0
LILRB3	36.66	35.61	33.99	26.15	22.28	22.12	0.59	0
ELANE	6.12	6.13	3.87	2.08	2.58	1.81	1.32	0
AC067930.4	0.54	0.89	0.4	3.29	3.04	1.45	-2.08	0
TNFRSF13C	5.01	4.41	3.76	7.29	6.89	7.05	-0.69	0
AC020895.2	0.24	0.45	0.61	0.07	0.03	0.12	2.58	0
ATF3	4.3	4.08	4.14	5.56	8.55	7.16	-0.76	0
CSAD	2.53	2.43	2.77	1.06	1.5	1.4	0.97	0
ITM2C	12.39	12.62	12.08	21.68	15.91	20.52	-0.65	0
PYGO2	17.58	16.65	14.69	11.07	10.75	9.67	0.64	0
OSM	21.49	19.12	16.02	25.51	30.71	33.84	-0.67	0
CLC	24.3	25.57	25.58	10.3	16.03	13.72	0.91	0
SNRPD2	41.75	17.16	23.82	58.03	55.89	53.23	-1.01	0
HRK	0.04	0.08	0.09	0.24	0.24	0.23	-1.73	0
FCGBP	2.84	3.14	2.12	4.55	4.2	4.13	-0.67	0
RTN3	22.11	28.23	15.07	11.52	13.39	11.08	0.86	0
IGLV3-19	20.42	18.34	15.67	33.02	31.75	30.87	-0.81	0
POU5F1P3	2.19	1.38	1.56	0.41	0.62	0.54	1.72	0
FZD3	0.12	0.12	0.14	0.27	0.31	0.27	-1.17	0
ATP8A1	4.12	4.18	4.56	6.46	6.44	5.78	-0.54	0
TBC1D10B	9.1	10.01	7.41	5.53	5.66	5.46	0.67	0
MRPL34	12.41	11.46	3.89	3.3	3.39	3.4	1.46	0
IDH1	6.74	7.35	5.42	3.98	4.08	3.5	0.76	0
N4BP2L2-IT2	1.26	1.27	1.56	0.67	0.62	0.65	1.08	0
RPS21	105.9	119.72	127.13	157.7	178.2	174.97	-0.53	0
YES1	0.58	0.67	0.7	1.19	1.38	1.35	-1.01	0
JUND	182.38	186.83	202.66	391.91	256.51	260.06	-0.67	0
TRGV9	5.46	5.61	5.49	10.02	8.42	9.08	-0.73	0
IGKV3-11	37.02	34.76	43.78	72.95	70.06	52.35	-0.76	0
ATP9A	0.51	0.59	0.63	1.15	0.96	1.21	-0.94	0
CAMK4	2.22	2.22	2.8	4.28	3.56	3.48	-0.65	0
OSER1	26.76	25.95	29.06	39.82	40.87	37.51	-0.53	0
STAB1	14.7	15.56	13.38	9.42	9.35	10.44	0.58	0
LINC00937	1.56	1.73	1.7	0.91	0.77	0.9	0.95	0
USP18	4.59	4.25	5.13	7.92	8.05	7.26	-0.73	0
AP5B1	19.01	19.39	15.92	12.06	11.18	12.34	0.61	0
FAM157A	2.65	2.63	2.42	1.55	1.48	1.52	0.76	0
AHCYL1	13.01	7.93	12.8	5.99	6.86	6.19	0.83	0
CD8A	43.91	55.55	51.35	77.99	64.01	87.39	-0.61	0
DSC1	0.16	0.12	0.11	0.39	0.44	0.35	-1.57	0
LEPROTL1	11.53	11.76	12.41	15.97	18.6	16.64	-0.52	0
AC242843.1	0.94	0.81	1.4	3.27	2.95	3.27	-1.59	0
NBL1	1.26	1.56	1.14	0.67	0.52	0.44	1.28	0
SLC16A3	4.81	4.35	3.79	2.29	2.57	2.93	0.73	0
HLA-DQB1-AS1	12.32	11.61	12.28	6.15	5.12	6.19	1.05	0
CSMD1	0.02	0.01	0.02	0.05	0.06	0.07	-1.8	0
CARD6	2.76	2.37	2.71	1.51	1.53	1.07	0.93	0
KIR2DL1	7.88	8.37	7.86	5.02	4.71	3.68	0.85	0
DDIT4	81.72	85.5	81.98	55.1	58.35	57.85	0.54	0
RHOB	71.27	78.59	70.55	102.14	101.54	102.07	-0.47	0
RTN1	9.37	8.67	8.45	5.84	6.08	5.55	0.6	0
ARHGAP31	7.03	7.13	6.08	4.55	4.35	4.47	0.6	0
NTSR1	1.94	2.05	1.81	0.96	0.92	1.05	0.98	0
HIGD1A	19.36	22.32	21.3	15.06	10.19	11.81	0.77	0
NR4A2	14.86	8.98	14.35	22.53	20.29	19.91	-0.72	0
TC2N	8.51	7.93	9.74	12.89	12.57	12.36	-0.53	0
NCOA7	2.15	1.92	1.9	3.48	3.3	2.75	-0.67	0
RALGPS2	0.83	0.96	0.5	1.41	1.55	1.48	-0.96	0
TCF7	23.72	23.48	20.85	33.71	32.31	29.39	-0.49	0
SNHG6	36.06	37.33	42.25	55.47	58.02	53.56	-0.53	0
HCG27	1.44	1.2	1.54	0.45	0.71	0.5	1.34	0
PLCL1	1.18	1.01	0.99	1.7	1.86	1.73	-0.73	0
FRAT2	22.82	20.7	20.24	14.28	13.27	14.05	0.62	0
FBLN2	0.53	0.73	0.51	1.26	1.33	1.14	-1.06	0
AC138035.1	7.1	5.56	5.74	3.69	3.1	3.15	0.89	0
AC004854.2	0.14	0.27	0.16	0.98	0.56	0.62	-1.91	0
WHAMM	7.54	7.02	7.32	11.27	11.13	9.54	-0.55	0
P2RX7	7.17	6.77	8.1	4.03	4.04	5.24	0.73	0
TRGV5P	5.55	3.89	4.31	1.35	1.78	1.37	1.61	0
ARPIN	3.63	3.41	3.75	2.16	2.16	2.42	0.68	0
ZNF711	0.09	0.16	0.12	0.36	0.46	0.31	-1.58	0
MZB1	4.32	3.62	3.55	6.02	6.48	6.65	-0.74	0
ARSD	5.71	5.6	5.08	3.72	3.53	3.3	0.63	0
CTSH	41.02	31.66	31.25	22.48	23.41	23.05	0.59	0
AL356750.1	0.32	0.28	0.32	0.09	0.07	0.09	1.92	0
KRT73	0.68	0.87	0.62	1.52	1.84	1.46	-1.15	0
LEF1	15.17	14.55	14.17	20.49	21.85	19.21	-0.49	0
CES1	16.16	14.14	13.19	9.11	9.64	9.13	0.64	0
SLC45A3	2.11	2	1.86	0.99	0.84	1.1	1.03	0
MAPKAPK3	57.5	59.18	55.07	41.76	38.81	39.49	0.52	0
AC139495.3	7.86	8.13	8.32	5.72	5.14	4.55	0.66	0
USP53	0.38	0.46	0.52	0.75	0.95	0.82	-0.89	0
AC011462.1	0.41	4.75	1.47	0.32	0.36	0.37	2.65	0
CCSER2	6.43	6.33	6.05	9.86	8.95	8.05	-0.51	0
ELF1	22.56	20.57	21.82	29.81	32.35	28.97	-0.49	0
CD101	11.58	11.66	10.43	7.26	7.37	7.33	0.62	0
WDFY2	3.22	3.42	3.54	2.28	2.26	2.25	0.58	0
LY6G5B	5.24	5.47	6.06	3.65	3.32	2.6	0.81	0
SGCD	0.12	0.15	0.13	0.28	0.41	0.27	-1.27	0
SSBP3	16.88	16.81	16.44	24.89	24	21.36	-0.49	0
PRPF38B	8.23	5.07	5.95	10.37	11.48	9.42	-0.7	0
HCAR2	10.02	10.46	10.16	15.99	16.3	13.99	-0.59	0
RETREG1	1.58	1.83	1.63	2.5	2.93	3.08	-0.76	0
RGS19	60.95	66.99	57.78	43.81	41.38	41.75	0.55	0
RPL10P6	2.82	3.01	2.23	0.59	0.9	0.75	1.85	0
SMAD7	5.57	5.88	5.53	9.4	8.46	7.87	-0.6	0
RNF24	4.88	6.32	5.56	3.48	3.48	3.68	0.66	0
IGLL5	43.2	47.12	42.99	62.05	78.36	57.15	-0.57	0
PLXDC1	1.23	0.92	1.05	1.77	1.85	1.66	-0.73	0
CACNA2D2	3.96	3.28	3.11	6.76	6.6	4.18	-0.76	0
GRN	135.5	137.37	110.32	87.92	85.38	87.61	0.55	0
PAX8-AS1	1.04	0.81	1.01	0.6	0.57	0.41	0.86	0
WBP1L	24.43	24.46	23.56	17.36	16.29	16.5	0.53	0
TOX	4.05	4.83	5.11	7.21	7.73	6.73	-0.63	0
CDK17	4.48	4.02	4.75	7.08	6.94	5.86	-0.59	0
TNFAIP8L1	1.89	1.79	1.58	2.68	2.91	2.79	-0.67	0
SELPLG	126.31	133.28	121.48	91.05	91.06	85.58	0.51	0
IGHV3-72	5.24	3.62	4.37	8.03	9.55	12.93	-1.21	0
AC136475.3	4.32	5.9	5.49	10.01	9.62	9.87	-0.91	0
DENND5B	0.28	0.29	0.29	0.56	0.57	0.52	-0.94	0
RETN	22.29	17.89	18.75	28.21	33.85	36.13	-0.74	0
KCTD21	2.66	2.23	2.29	1.45	1.3	1.03	0.93	0
MCEMP1	15.44	15.55	16.92	9.71	10.94	9.83	0.65	0
MSRB1	24.1	23.88	19.67	13.23	15.23	14.99	0.64	0
CSF1R	76.59	75.58	66.77	51.34	51.85	49.8	0.52	0
HLA-K	0.61	0.52	0.66	1.57	1.54	1.64	-1.41	0
CD79A	59.14	57.89	52.5	79.36	80.67	75.29	-0.47	0
CYP4F22	3.06	3.42	2.95	1.73	1.65	1.6	0.92	0
IGKV4-1	34.74	39.62	39.89	66.11	59.88	50.47	-0.63	0
RASSF4	7.57	7.43	6.92	4.9	5	5.08	0.55	0
IGFBP2	0.33	0.46	0.57	0.12	0.07	0.2	1.78	0
RXRA	16.54	17.41	15.85	11.46	11.81	11.73	0.51	0
RGCC	11.47	10.99	14.55	19.93	19.6	19.94	-0.68	0
WDFY3	2.35	2.13	2.26	1.49	1.34	1.53	0.62	0
SLC1A5	17.16	18.08	15.97	12.05	11.21	11.27	0.57	0
PYHIN1	9.55	8.69	8.92	13.26	13.18	12.64	-0.52	0
FAR2	1.37	1.88	1.52	0.79	0.86	0.82	0.95	0
SENP3-EIF4A1	5.04	7.92	7.72	24.87	23.38	6.59	-1.41	0
NT5C3A	4.12	6.48	6.11	8.49	8.88	10.85	-0.76	0
PRR7	1.66	2.44	1.9	4.12	3.56	4.14	-0.98	0
CCR3	0.92	0.84	1.05	0.38	0.42	0.41	1.21	0
CLEC4D	6.55	6.65	6.65	3.07	4.08	4.13	0.81	0
PRPF18	9.68	8.19	9.69	15.17	14.14	12.92	-0.62	0
DUSP2	77.71	80.43	75.9	105.26	105.21	105.8	-0.43	0
ARAP1	47.31	46.41	40.67	31.92	30.04	31.86	0.52	0
FAM169A	0.73	0.6	0.89	1.45	1.23	1.42	-0.89	0
ALOX15B	1.13	0.98	0.99	0.35	0.39	0.53	1.29	0
ZNF26	0.66	0.58	0.66	1.1	0.99	0.88	-0.65	0
NOG	1.43	0.94	0.98	2.41	2.31	2.43	-1.09	0
JMY	2.26	2.37	2.49	3.54	3.71	3.33	-0.57	0
ARHGEF10	0.07	0	0.11	0.41	0.57	0.58	-3.12	0
SNRK	3.83	3.63	3.15	5.52	5.44	4.83	-0.57	0
CMPK2	4.9	5.02	5.68	7.37	8.36	7.62	-0.58	0
FRY	2.71	2.64	3.06	1.88	1.8	1.83	0.61	0
GNLY	118.8	122.96	118.13	156.65	172.91	158.88	-0.44	0
SLC35F6	7.46	2.52	6.62	2.49	1.97	2.45	1.26	0
RPL22L1	5.01	4.3	5.01	6.78	7.93	8.28	-0.68	0
AP2A1	13.57	13.84	12.44	9.41	9.64	8.63	0.53	0
FAM212B	1.4	1.68	1.81	1	0.97	0.96	0.74	0
CLEC4E	12.37	11.99	11.96	7.2	8.49	7.55	0.64	0
AL627309.5	1.84	1.84	2.57	1.06	1.03	1.31	0.88	0
PLXNC1	9.8	10	10.76	6.65	7.28	7.21	0.53	0
IFIT3	10.24	9.29	10.57	13.56	15.4	15.29	-0.56	0
ZNF22	7.06	7.23	7.61	10.91	10.8	10.68	-0.57	0
RPLP2	262.11	278.23	293.83	364.42	403.84	372.76	-0.45	0
PROK2	4.74	4.94	4.71	2.4	2.94	2.12	0.95	0
ZNF672	2.62	3.34	7.82	1.96	1.88	1.69	1.32	0
AC247036.6	7.78	3.98	4.79	0.86	2.23	1.83	1.75	0
MT-ND6	2479.81	2017.21	1942.97	1587.14	1419.33	1395.27	0.55	0
VPS37C	4.25	4.4	3.88	2.93	2.24	2.23	0.76	0
RPL34	111.2	114.24	139.23	163.61	173.16	173.47	-0.48	0
ATP11B	5	4.68	5.63	8.48	6.21	8.14	-0.58	0
SNORD3A	7.58	6.62	8.79	11.9	13.82	15.96	-0.86	0
AP000781.2	0.08	0.16	0.07	0.45	0.42	0.27	-1.92	0
FGD2	17.95	17.68	15.99	12.01	12.05	12.27	0.51	0
IGKV1-12	8.78	10.18	6.03	16.02	17.39	16.52	-1	0
C1QB	5	6.67	4.71	2.88	3.07	1.73	1.09	0
NCKAP1L	30.86	30.32	29.84	21.67	22.91	15.44	0.6	0
CITED2	21.92	21.92	20.61	30.32	32.52	27	-0.48	0
ESRRA	6.46	5.41	5.82	3.78	3.8	2.69	0.78	0
NCOA3	8.25	6.97	8.42	10.7	11.21	11.09	-0.48	0
ADGRE2	12.88	12.79	13.09	9.05	4.73	8.45	0.8	0
ALPK1	1.31	1.31	1.31	0.89	0.72	0.76	0.73	0
CCR7	19.6	20.22	17.39	27.49	25.98	26.41	-0.48	0
C5AR2	2.09	1.9	2.24	1.16	1.19	1.34	0.75	0
SF3B1	45.33	42.21	46.14	59.98	64.32	57.1	-0.44	0
SHANK1	0.04	0.01	0.01	0.1	0.07	0.11	-2.18	0
AC018755.2	4.52	5.01	4.19	2.5	2.85	2.42	0.82	0
NRIP1	2.52	2.41	2.55	3.45	3.73	3.83	-0.56	0
PTMA	137.75	121.32	145.91	197.09	190.55	171.11	-0.46	0
NLRP12	8.7	9.94	8.68	5.89	6.44	5.86	0.59	0
LINC00342	1.92	1.96	2.39	1.23	0.92	0.81	1.09	0
NLGN2	0.67	0.52	0.6	1.39	1.01	1.06	-0.96	0
MS4A4A	2.53	2.42	2.42	1.3	1.34	1.15	0.96	0
IL7R	48.02	44.67	44.43	62.61	63.33	58.55	-0.43	0
SERTAD1	8.01	8.76	7.78	10.98	13.85	12.57	-0.61	0
PDCD4	9.7	10.02	8.45	13.47	13.27	12.87	-0.49	0
GADD45G	0.92	1	1.17	2.08	2.09	2.93	-1.2	0
AL513327.1	0.3	0.36	0.38	0.13	0.15	0.08	1.57	0
LRRK1	2.7	2.63	2.36	1.77	1.5	1.79	0.6	0
MS4A14	3.67	3.23	3.33	1.85	2.25	1.99	0.75	0
GRINA	40.02	51.44	44.33	33.64	30.43	27.13	0.57	0
CCDC59	6.95	6.7	7.47	11.42	11.14	8.89	-0.57	0
SLC25A37	5.33	5.38	5.62	3.38	4.06	3.34	0.6	0
PLXNB2	48.37	50.13	42.81	32.71	31.69	34.81	0.51	0
TRAV12-2	26.87	22.85	23.1	12.87	14.96	13.8	0.81	0
IGHV6-1	2.8	3.56	3.74	7.9	10.22	5.77	-1.24	0
BCLAF1P2	2.13	1.66	2.19	3.61	3.42	3.48	-0.81	0
ZNF845	0.6	0.75	0.89	1.45	1.48	1.4	-0.95	0
OPRL1	3.63	3.45	3.08	2.21	1.77	1.93	0.78	0
RNA5-8SN4	3.32	4.04	4.17	10.78	8.68	10.76	-1.39	0
MEFV	17.75	18	17.31	12.22	12.61	12.46	0.51	0
ZNF768	8.91	9.06	8.79	6.25	5.27	5.33	0.67	0
KAT6B	2.49	2.43	2.24	3.31	3.54	3.32	-0.5	0
AL645941.1	1.12	0.57	1.39	2.96	3.49	3.11	-1.63	0
TNFRSF1A	21.98	22.83	18.87	14.63	15.52	13.52	0.54	0
PHC1	6.25	6.26	4.99	8.51	8.79	8.03	-0.53	0
RPS8	327.74	333.68	325.3	417.66	447.61	461.28	-0.43	0
PHC2	26.74	26.93	23.85	19.26	17.4	17.61	0.51	0
SNHG14	0.31	0.42	0.34	0.51	0.62	0.54	-0.65	0
TNFRSF10D	4.39	4.54	3.76	2.79	2.63	2.13	0.75	0
CD300C	31.18	28.46	27.32	20.3	18.8	19.26	0.58	0
AHSP	2.43	2.85	3.25	0.46	0.93	1.31	1.66	0
CCNL1	19.04	17.41	21.54	28.44	26.18	25.18	-0.46	0
GNA15	21.14	19.29	18.11	13.41	12.51	13.58	0.57	0
RHPN1	1.72	1.62	1.58	2.54	2.59	2.86	-0.7	0
AC120114.4	0.75	0.51	0.91	0.26	0.17	0.29	1.59	0
LINC01002	1.33	1.27	1.57	0.78	0.76	0.86	0.8	0
ZNF675	0.75	0.63	0.65	1.17	1.34	1.11	-0.83	0
LRRK2	7.07	7.36	7.84	4.81	5.22	5.47	0.52	0
AC009951.1	0.34	0.4	0.59	0.19	0.08	0.12	1.76	0
IL6	0.89	0.86	0.8	1.39	1.83	2.29	-1.11	0
KIR3DL1	11.53	10.34	9.89	7.23	6.5	6.13	0.68	0
RPL37A	86.69	87.19	101.78	118.04	132.45	127.4	-0.46	0
STAG2	5.92	5.77	6.15	7.77	8.51	8.34	-0.46	0
LILRA6	45.12	44.73	42.28	33.03	30.76	29.69	0.5	0
AC020915.2	0.49	0.25	0.41	0.5	2.31	1.05	-1.75	0
ISG15	46.04	45.95	43.01	57.02	63.45	70.5	-0.5	0
MS4A7	8.87	9.71	10.68	6.17	6.88	6.37	0.59	0
CCDC141	0.14	0.08	0.1	0.3	0.22	0.23	-1.24	0
CTNND1	3.53	4.94	4.17	1.5	1.55	3.15	1.03	0
IGKV1D-16	0.79	1.13	0.35	1.49	3.82	3.41	-1.94	0
RNVU1-19	13.3	17.11	16.5	38.71	26.35	29.29	-1.01	0
C3orf38	6.98	7.37	8.41	11.49	11.38	10.23	-0.54	0
GPR27	3.47	3.01	3.64	1.85	2.05	1.41	0.93	0
CSRNP1	70.57	73.15	61.95	92.05	94.23	90.67	-0.43	0
DDX11	1.03	0.77	0.68	1.63	1.31	1.36	-0.79	0
TAGAP	44.25	44.64	40.59	58.69	59.96	54.29	-0.42	0
SPINK2	0.25	0.08	0.64	1.35	1.41	1.49	-2.14	0
CELF1	10.49	8.75	10.16	6.38	7.52	6.26	0.54	0
HBG2	3.25	4.58	5.8	2.5	0.85	1.93	1.37	0
PLK2	0.73	0.65	0.68	1.52	1.44	1.02	-0.95	0
SLC2A6	12.62	13.79	11.8	7.83	9.24	8.43	0.58	0
ORM2	1.38	1.46	1.7	0.72	0.47	0.32	1.59	0
IER5L	1.07	0.74	1.06	1.99	1.6	2.22	-1.02	0
RPL23AP42	1251.45	1247.59	1421.83	1750.62	1859.52	1681.1	-0.43	0
CFP	45.09	47.15	41.28	31.76	31.62	32.45	0.48	0
KCNG1	0.18	0.12	0.07	0.3	0.34	0.42	-1.54	0
AC048338.1	0.98	0.12	1.66	0.12	0	0	4.5	0
RPS27	1785.97	1686.42	2329.07	2814.16	2660.44	2735.32	-0.5	0
NR1D1	9.49	9.04	8.46	14.18	13.53	11.51	-0.54	0
HEXIM1	17.2	17.39	17.63	24.02	22.93	23.61	-0.43	0
LILRB2	93.53	95.09	94.66	72.9	67.67	63.12	0.48	0
NPM1	52.58	50.15	52.9	66.36	74.77	67.01	-0.42	0
RNA5-8SN5	3.32	4.04	4.01	10.06	8.68	10.44	-1.36	0
HNRNPA1P7	162.72	174.88	150.11	225.58	220.89	207.53	-0.42	0
AC011337.1	0.28	0.22	0.25	0.08	0.04	0.1	1.75	0
ARHGEF11	9.22	8.47	7.9	6.4	6.07	5.21	0.53	0
MOAP1	26.41	26.19	26.12	36.52	33.88	35.78	-0.43	0
CD19	5.07	4.96	4.31	7.2	7.24	7.24	-0.6	0
CCRL2	1.82	1.74	1.59	3.05	2.91	2.76	-0.76	0
AC245427.1	309.01	310.02	291.68	398.3	421.19	390.47	-0.41	0
IGLV2-23	24.27	24.41	24.72	42.11	40.57	31.46	-0.64	0
AHNAK	214.39	202.93	187.97	146.28	139.35	148.32	0.48	0
PTPN4	3.2	1.68	2.93	4.09	4.59	4.31	-0.73	0
SERPING1	3.83	5.54	4.87	10.44	9.9	5.36	-0.85	0
GPBAR1	13.21	14.93	11.68	9.22	8.68	8.15	0.61	0
TSPYL2	8.13	6.68	5.81	11.03	9.59	9.75	-0.56	0
AC010186.2	10.17	8.67	8.53	12.95	12.35	14.69	-0.55	0
RPS23	204.89	195.51	262.63	318.86	307.91	300.4	-0.48	0
RNA5-8SN1	2.94	3.83	3.7	9.81	8.06	9.12	-1.37	0
CXCL3	0.85	0.64	0.89	2.33	1.33	1.63	-1.15	0
AL031587.6	0.06	0.06	0.54	0.05	0.03	0.03	2.57	0
LRFN4	2.76	2.82	3.13	1.8	1.47	1.49	0.87	0
C14orf119	5.72	5.93	6.18	3.81	3.91	3.86	0.62	0
AC159540.2	0.98	1.16	1.44	0.61	0.48	0.53	1.14	0
RCL1	1.54	1.6	1.64	2.7	2.44	2.55	-0.69	0
SLC22A15	4.02	4.33	4.35	2.75	2.91	2.56	0.63	0
RPS6KA1	29.84	31.05	27.66	20.92	21.32	21.16	0.48	0
CNEP1R1	3.2	2.16	3.93	1.8	1.73	1.41	0.91	0
SYNGR2	21.05	22.22	20.38	15.08	16.24	12.74	0.53	0
NFE2L3	3.32	3.69	3.82	2.35	2.32	2.05	0.69	0
BAIAP2-AS1	7.12	7.6	6.54	5.02	4.47	4.62	0.59	0
TNFAIP8L2	20.51	21.03	17.21	11.88	10.39	13.92	0.7	0
RASGRP4	16.18	15.8	14.84	10.9	11.2	10.87	0.51	0
ZNF385A	44.9	44.78	34.85	15.06	23.85	30.9	0.83	0
RBM12	1.61	1.27	1.68	3.55	3.57	1.66	-0.94	0
CARD9	5.87	5.22	5.08	3.63	3.02	3.86	0.62	0
ITGA5	18.01	16.94	16.27	13.09	11.83	11.46	0.49	0
CIR1	5.44	4.25	4.69	7.02	7.93	6.85	-0.6	0
PIK3IP1	39.66	38.17	31.86	49.24	51.56	48.2	-0.44	0
FBN2	1.23	1.26	1.21	0.7	0.87	0.71	0.7	0
IGLV3-1	12.21	10.23	9.71	16.3	21.25	20.36	-0.85	0
SLC25A36	3.27	3.45	3.73	4.84	5.25	4.64	-0.49	0
FCGR3A	83.08	127.11	78.25	59.74	61.87	61.49	0.66	0
SAMD9	2.92	2.73	3.12	4.09	4.42	4.16	-0.53	0
FAM13A-AS1	2.25	1.97	2.05	1.11	1.29	1.19	0.8	0
RBM38	20.25	20.12	19.06	26.05	26	50.45	-0.79	0
VEGFA	2.89	3.15	1.92	4.09	4.12	3.98	-0.61	0
NADK	36.19	37.08	32.63	25.72	26.18	24.52	0.47	0
IGLV1-40	38.68	40.84	35.64	72.08	68.25	44.75	-0.68	0
IL6R	18.76	17.28	17.99	13.27	12.83	12.63	0.48	0
PHF3	6.1	5.42	4.67	8.55	7.45	6.88	-0.5	0
CHD1	4.38	4.31	4.36	6.05	5.71	5.97	-0.44	0
SLC36A1	1.78	3.86	3.79	2.05	0.82	1.11	1.24	0
AC131392.2	1.69	1.74	1.91	1.1	0.82	0.98	0.88	0
STK32C	4.32	3.64	3.97	2.2	2.51	2.58	0.71	0
KIAA1671	0.93	1.05	0.84	1.55	1.55	1.22	-0.61	0
NUAK1	0.95	1.01	0.83	0.5	0.49	0.51	0.9	0
SLC2A14	0.41	0.46	0.59	0.27	0.13	0.18	1.35	0
AC079325.2	25.85	29.24	23.89	13.89	17	17.14	0.72	0
RGS5	0.04	0.03	0.05	0.16	0.08	0.15	-1.66	0
RPS27A	149.86	156.07	175.25	200.66	224.48	226.01	-0.44	0
DNAJC6	0.03	0.04	0.09	0.14	0.16	0.19	-1.68	0
IGKV2-30	9.14	9.2	8.1	14.22	16.77	16.83	-0.85	0
PRCP	8.16	6.87	8.64	4.4	6.42	4.31	0.65	0
C16orf54	28.78	28.78	26.88	39.7	37.45	36.03	-0.42	0
MPEG1	231.64	234.21	228.74	169.03	171.93	166.06	0.45	0
ARHGAP5	1.18	1.1	1.09	1.52	1.82	1.8	-0.61	0
AC044849.2	5.6	5.2	5.04	8.73	8.87	10.76	-0.84	0
VPS35	7.8	7.19	8.47	5.53	5.72	5.28	0.5	0
CEP85L	3.12	2.97	3.02	4.85	3.79	4.4	-0.52	0
KDM3A	4.9	4.58	4.36	6.21	6.3	6.12	-0.43	0
ABLIM1	9.58	9.67	9.61	13.17	12.94	12.31	-0.41	0
AVPR2	0.57	0.62	0.48	0.23	0.15	0.24	1.45	0
LCLAT1	0.92	0.89	0.93	1.77	1.37	1.32	-0.7	0
PRAM1	35.54	34.1	31.08	24.67	23	24.13	0.49	0
TRIM52-AS1	9.97	9.69	9.51	14.65	15.34	13.45	-0.57	0
IRS2	14.27	14.31	14.29	10.72	10.52	9.55	0.48	0
PPP1R10	9.34	8.16	7.69	5.78	5.77	5.54	0.56	0
IGKV3-15	25.37	21.77	16.39	31.69	38.67	33.66	-0.71	0
TNFRSF1B	234.01	233.87	205.94	170.3	160.4	155.54	0.47	0
SBF2	1.57	1.46	1.59	0.97	1.07	1.01	0.6	0
AC096733.2	1.16	1.12	0.7	2.11	2.01	2.42	-1.14	0
U1	16.21	11.81	21.24	36.65	28.54	34.66	-1.02	0
PPIL4	2.86	3.42	3.42	5.09	5.23	4.79	-0.64	0
COCH	0.24	0.16	0.25	0.46	0.52	0.65	-1.31	0
AC090559.1	46.43	43.6	41.64	31.09	31.91	27.79	0.54	0
LSM14A	17.62	17.9	18.92	24.28	28.75	22.04	-0.46	0
NPTN-IT1	0.8	0.81	0.64	0.3	0.2	0.35	1.4	0
NECTIN1	2.85	2.69	2.66	1.91	1.75	1.66	0.63	0
ADORA3	0.31	0.33	0.39	0.17	0.07	0.02	2.02	0
TOR4A	5.62	6.01	4.41	3.2	2.98	3.73	0.7	0
TCF4	0.34	0.31	0.36	0.55	0.51	0.49	-0.62	0
SIGLEC16	2.75	2.75	2.41	1.59	1.41	1.28	0.89	0
TRBV6-4	4.86	3.91	5.37	8.42	11.91	9.06	-1.06	0
PCDH12	0.8	0.61	0.69	0.39	0.37	0.27	1.03	0
MAP3K6	2.57	2.57	1.97	1.32	1.57	1.29	0.77	0
CLEC12A	20.46	19.74	23.29	14.46	15.23	14.85	0.51	0
TUBB6	1.91	2.47	3.42	1.46	1.13	1.46	0.95	0
CYCS	10.41	9.6	9.09	13.55	12.98	13.16	-0.45	0
PROSER1	1.67	1.96	1.83	4.7	4.42	1.76	-0.99	0
EPSTI1	11.91	11.11	11.6	15.07	16.43	14.95	-0.42	0
BMF	12.31	12.56	11.07	8.81	8.66	7.86	0.5	0
PIM1	74.36	75.36	70.04	54.09	55.87	50.4	0.45	0
FAM109A	4.54	4.1	3.34	2.14	2.17	2.74	0.77	0
SAMD3	5.35	6.08	5.4	7.5	7.58	8.17	-0.47	0
NECTIN2	2.52	2.66	2.5	1.51	1.67	1.16	0.82	0
DUSP1	1050.34	1060.43	1087.57	1471.92	1390.3	1334.86	-0.39	0
PFKFB4	5.39	5.37	4.7	3.33	3.5	3.51	0.58	0
RPL31	59.07	60.67	73.27	83.61	94.72	84.46	-0.45	0
LENG8	25.63	22.88	31.93	14.51	20.25	17.8	0.61	0
RPL23A	336.26	340.24	352.64	425.78	493.32	445.07	-0.41	0
EIF2AK3	3.67	3.13	3.38	5.36	5.07	4.41	-0.54	0
LMNA	3.64	4.49	4.68	2.3	2.22	3.24	0.72	0
FCMR	57.84	54.13	46.62	78.54	69.26	67.48	-0.44	0
HIST2H2AA3	23.93	26.12	33.32	38.48	43.96	45.88	-0.62	0
ZNF263	2.77	2.51	2.47	3.23	4.47	3.9	-0.58	0
HLA-DOA	12.46	12.22	10.23	15.87	16.73	15.3	-0.46	0
AREG	8.92	8.17	8.31	12.44	12.87	11.94	-0.55	0
HSP90AA1	42.8	40.08	42.97	54.34	57.47	53.24	-0.39	0
CXCL10	3.95	3.25	4.38	6.08	7.24	6.92	-0.81	0
KRT1	0.31	0.45	0.37	0.15	0.03	0	2.66	0
CYB561D1	6.1	6.35	6.01	4.45	4.35	2.98	0.65	0
CEBPA-AS1	0.94	0.84	0.64	0.24	0.33	0.37	1.37	0
HIST2H2AA4	23.36	25.04	32.29	36.97	42.65	44.68	-0.62	0
CACNA1I	2	1.8	1.5	1.2	1.06	1.06	0.67	0
IRF5	22.79	25.76	22.56	17.88	16.47	16.49	0.48	0
TSC22D3	201.82	191.15	187.78	113.42	91.95	160.2	0.67	0
TCN2	5.78	7.18	7	4.1	4.22	4.44	0.65	0
ST14	7.58	7.78	7.03	4.82	4.61	5.48	0.59	0
FOS	316.48	326.38	310.53	410.88	425.02	409.42	-0.39	0
KCTD12	21.19	21.63	23.98	14.97	15.62	16.92	0.49	0
RLF	3.9	3.6	3.93	5.5	5.77	4.93	-0.5	0
PEX19	13.09	7.01	6.91	4.14	5.28	5.44	0.86	0
PTX3	2.8	2.69	3.42	4.69	5.41	4.74	-0.74	0
MPP2	0.08	0.05	0.07	0.21	0.15	0.17	-1.43	0
CALHM2	16.63	16.7	15.96	12.17	11.18	11.23	0.51	0
TXNIP	864.77	892.07	858.38	642.66	672.72	599.86	0.45	0
KLRC4-KLRK1	11.83	10.6	8.25	12.43	15.84	38.39	-1.12	0
CMBL	0.21	0.27	0.3	0.06	0.13	0.03	1.82	0
HK3	48.23	48.96	42.93	30.77	29.49	37.44	0.52	0
LGALS9B	3.14	2.58	2.1	4.35	4.55	3.92	-0.71	0
AC084018.1	3.63	3.38	3.23	1.64	1.19	1.46	1.25	0
AC092299.1	10.32	12.18	9.22	6.3	5.3	5.96	0.85	0
HRASLS2	0.72	0.84	0.66	2.39	1.49	1.75	-1.34	0
TNRC6C	2.73	2.04	2.56	3.68	3.34	3.63	-0.54	0
PIP4K2C	11.71	12.39	10.44	7.98	4.45	7.86	0.77	0
AP000295.1	2.94	2.77	2.81	5.76	4.93	4.85	-0.87	0
DEF8	8.49	8.03	7.47	5.63	5.64	5.56	0.51	0
FOXP1	3.55	3.67	3.87	4.96	5.42	4.63	-0.44	0
FES	16.15	15.52	15.05	10.36	10.63	11.96	0.5	0
HCK	102.7	99.17	89.2	68.57	72.83	70.67	0.46	0
HNRNPDL	45.92	42.64	46.9	60.13	57.54	59.74	-0.39	0
HYAL2	2.7	2.49	1.77	1.37	1.26	1.33	0.81	0
ABHD2	13.3	14.06	12.7	9.48	10.08	9.41	0.47	0
HIST1H3A	2.71	1.34	1.16	4.59	4.36	4.5	-1.37	0
AL627309.7	9.75	10.33	9.96	6.21	5.97	4.49	0.85	0
ASGR2	9.53	10.89	9.61	6.07	6.23	7.29	0.62	0
ID1	3.86	4.78	4.28	6.76	7.72	7	-0.73	0
NLRC4	3.88	4.55	5.08	2.93	2.84	2.71	0.67	0
SP3	7.88	7.01	6.97	10.4	10.33	8.72	-0.43	0
SLPI	5.84	5.55	6.74	2.33	1.66	3.67	1.24	0
YIPF6	0.29	0.39	0.41	0.96	0.42	1.07	-1.16	0
SLC16A10	0.06	0.17	0.16	0.27	0.35	0.34	-1.29	0
HIGD2A	186.02	186.29	171.44	137.68	135.79	116.6	0.48	0
RASGRP3	0.55	0.42	0.52	0.85	0.82	0.79	-0.73	0
ARL4C	84.78	85.27	84.36	109.14	110.17	111.67	-0.38	0
FAM129B	11.22	10.85	8.68	7.21	6	7.28	0.58	0
GHRL	1.05	1.01	0.9	0.48	0.45	0.3	1.27	0
COX11	1.81	2.25	2.08	3.09	2.73	3.58	-0.61	0
SIGLEC1	8.09	8.98	7.01	10.78	11.13	10.85	-0.44	0
AC005306.1	0.99	1.28	1.13	0.4	0.35	0.49	1.45	0
CEBPE	2.02	2.3	1.77	1.14	0.54	0.9	1.24	0
TTYH3	22.77	23.92	19.72	16.89	15.46	14.96	0.49	0
TFEB	10.23	11.37	8.93	7.51	6.82	6.79	0.53	0
OXNAD1	2.87	3.19	2.77	4.28	4.78	3.8	-0.54	0
EDA	0.55	0.6	0.53	0.24	0.29	0.31	1.01	0
ATP6V0C	128.01	87.37	109.19	65.94	78.67	74.54	0.57	0
CRYBG1	7.05	6.72	7.04	5.03	5.14	4.83	0.47	0
GLT1D1	16.02	15.05	13.21	10.15	10.93	9.53	0.53	0
SCAF8	10.32	9.37	9.23	13.93	12.3	12.67	-0.43	0
NLN	1.05	1.05	0.99	0.71	0.52	0.64	0.73	0
ANKRD50	1.26	1.18	1.48	0.76	0.79	0.83	0.72	0
AC118344.2	0.32	0.43	0.44	0.19	0.18	0.11	1.34	0
AP005202.1	40.97	45.11	48.72	74.71	72.25	50.48	-0.55	0
SNHG8	18.5	20.84	21.33	27.76	28.66	30.67	-0.52	0
IGKV1-5	29.51	34.01	26.38	41.48	55.48	40.66	-0.61	0
AP006621.5	0.59	0.36	0.34	1.31	1.17	0.91	-1.39	0
TWISTNB	1.58	2.15	1.61	2.62	3.02	2.95	-0.69	0
NOTCH2	22.65	22.88	22.98	16.29	16.29	17.68	0.45	0
HIST2H2AC	2.22	1.58	2.21	4.95	5.87	3.64	-1.27	0
TTTY15	0.83	1.05	1.13	1.99	1.56	1.6	-0.77	0
RPS3	73.54	72.37	79.45	96.82	95.97	102.45	-0.39	0
IQSEC3	0.07	0.05	0.08	0.15	0.19	0.14	-1.33	0
LINC02432	4.03	4.33	3.83	2.72	2.77	2.23	0.66	0
IGHA2	96.05	103.14	77.37	136.05	135.01	110.72	-0.47	0
ZNF2	1.22	1.08	1.17	0.63	0.52	0.64	0.95	0
IL27RA	32.78	30.88	26.9	20.4	22.06	21.92	0.49	0
LGALS9C	0.92	0.8	0.8	1.47	1.41	1.45	-0.79	0
TRDV3	1.3	1.07	0.91	2.76	2.8	2.5	-1.3	0
TMOD1	0.82	0.82	0.62	0.39	0.35	0.29	1.13	0
PLB1	3.29	3.1	2.67	1.82	2.19	1.93	0.61	0
BCLAF1	7.37	6.86	8.84	11.21	10.95	9.54	-0.46	0
LINC02458	0.31	0.25	0.31	0.12	0.12	0.06	1.57	0
OLFM1	0.92	1	0.93	0.54	0.41	0.56	0.92	0
JAML	32.83	32.69	35.2	25.5	25.23	23.58	0.44	0
SYNE3	6.13	5.92	5.68	4.46	4.21	4.26	0.46	0
CELSR2	0.8	0.84	0.53	1.2	1.13	1.14	-0.68	0
FUT8	0.68	0.96	1.15	1.64	1.58	1.54	-0.77	0
CWF19L2	1.74	1.51	1.5	2.36	3.18	2.41	-0.74	0
ATP6V0E2-AS1	0.42	0.32	0.4	0.84	0.79	0.75	-1.06	0
OR2A42	0.26	0.12	0.16	0.03	0.09	0.02	1.95	0
IGLV2-8	17.98	17.19	15.57	25.25	26.35	24.86	-0.59	0
ZNF154	0.42	0.39	0.47	0.73	0.81	0.82	-0.88	0
TRIM25	12.02	13.23	11.41	8.63	8.65	9.05	0.48	0
GAA	41.27	38.66	33.56	26.17	27.2	28.57	0.47	0
CLEC17A	2.23	1.75	1.18	3.02	3.25	3.35	-0.9	0
OR2A1	0.21	0.09	0.23	0.05	0.07	0.03	1.78	0
ZHX1-C8orf76	1.8	1.72	2.16	0.52	0.95	0.88	1.27	0
FAM117B	3.21	3.8	3.76	4.94	5.53	4.92	-0.51	0
RPL27A	113.18	116.63	120.66	148.48	153.93	152.35	-0.38	0
ATP6V1C2	0.2	1.3	1.62	0.32	0.23	0.24	1.98	0
CD163	25.07	27.08	24.21	17.6	18.52	19.43	0.46	0
CU639417.2	15.08	14.85	12.58	19.5	18.17	19.18	-0.42	0
PDE1B	1.02	1.16	1.3	0.58	0.55	0.78	0.86	0
FOSL2	49.19	48.34	44.17	65.62	60.79	58.65	-0.39	0
PLPPR2	14.82	14.91	14.05	10.58	10.2	10.16	0.5	0
TRBC2	539.99	542.28	514.82	703.6	710	657.74	-0.38	0
RAB11FIP1P1	0.95	1.2	1.27	0.48	0.37	0.57	1.26	0
PIBF1	1.42	1.44	1.36	2.45	2.19	2.08	-0.67	0
AC067931.1	0.5	1.05	0.72	1.71	1.64	2.9	-1.46	0
HKR1	1.86	1.25	1.17	2.33	2.6	2.04	-0.7	0
ZNF92	2.89	2.65	3.12	4.36	4.25	4.28	-0.58	0
LINC02295	1.3	2.1	1.28	3.86	3.78	3.68	-1.28	0
RAB30	0.94	0.9	0.97	1.42	1.45	1.31	-0.57	0
ZNF844	0.56	0.48	0.61	0.88	0.99	0.99	-0.8	0
FAM13A	1.16	1.27	1.24	0.81	0.7	0.84	0.64	0
FP565260.3	1.09	1.08	1.37	2.88	1.37	2.9	-1.02	0
IGHG3	14.16	14.97	11.9	21.69	21.22	15.84	-0.52	0
ZNF600	2.2	2.03	2.38	3.27	3.49	3.12	-0.58	0
GIMAP8	10.27	10.27	10.16	6.56	7.19	7.58	0.53	0
PLAGL2	15.79	16.29	15.24	12.39	11.46	10.32	0.47	0
LILRA2	29.73	26.97	24.44	19.81	20.07	19.08	0.46	0
SMG5	21.52	22.1	19.81	15.98	15.3	15.01	0.45	0
PDXK	5.9	5.9	5.52	4.43	4.06	4	0.47	0
CAPZA1	18.05	18.24	36.55	14.82	13.97	12.68	0.81	0
TENM4	0.04	0.04	0.03	0.08	0.07	0.09	-1.27	0
CHD7	0.81	0.67	0.67	1.04	1.08	1.07	-0.57	0
KCNE1	0.76	0.8	0.95	0.45	0.45	0.41	0.93	0
RBMS1P1	2.13	2.65	2.43	0.9	0.61	1.43	1.29	0
SNHG1	13.35	11.75	11.94	16.85	16.27	16.35	-0.42	0
MS4A1	3.53	2.78	2.58	4.29	4.8	4.2	-0.58	0
IL6ST	5.15	5.57	5.76	7.97	7.47	6.7	-0.42	0
AK5	0.8	0.8	0.76	1.32	1.25	1.24	-0.69	0
FBXL8	1.8	2.17	1.83	0.94	1.16	1.05	0.88	0
GBA2	14.12	14.21	13.04	9.19	10.69	9.66	0.49	0
AC084876.1	1.41	1.37	1.45	0.6	0.05	0.41	1.98	0
PILRA	70.56	70.1	62.25	49.3	51.12	47.19	0.46	0
TBXAS1	25.7	24.08	23.71	18.15	18.71	17.32	0.44	0
LTK	2.49	3.28	2.64	3.91	4.23	4.91	-0.63	0
SAC3D1	2.08	1.48	1.83	0.76	0.79	1.01	1.08	0
TRAV39	2.47	3.79	2.04	7.74	7.45	4.86	-1.27	0
PTGDR2	2.11	2.02	2.02	0.99	1.22	1.18	0.86	0
SGK1	12.41	11.67	12.56	16.94	16.07	14.86	-0.39	0
AGAP1	0.81	1.19	0.7	1.84	1.66	1.11	-0.78	0
TM9SF4	15.68	14.57	23.16	12.04	12.09	10.85	0.61	0
M6PR	19.91	19.86	20.32	13.92	15.41	14.35	0.46	0
C16orf74	1.61	1.22	1.11	2.68	2.44	2.13	-0.88	0
IGHV4-61	9.54	9.73	8.22	16.62	17.53	13.06	-0.78	0
SPN	32.74	33.86	32.98	26.46	23.96	23.46	0.43	0
PRKAG1	8.64	7.84	8.16	3.75	5.99	5.76	0.67	0
PLIN2	12.55	13.1	12.9	16.83	17.12	16.56	-0.39	0
AC009506.1	3.24	3.62	3.75	1.24	1.55	2.34	1.05	0
SYF2	16.63	15.28	18.87	22.13	23.05	22.94	-0.42	0
KCNJ2	0.18	0.3	0.38	0.06	0.09	0.14	1.55	0
IGHV4-39	27.24	22.92	22.61	38.89	37.93	32.51	-0.59	0
C1orf21	3.22	3.19	3.7	4.7	4.67	4.4	-0.45	0
HMGB1	19.74	17.12	18.3	23.2	24.2	24.55	-0.38	0
ADGRG5	4.02	4.38	4.56	6.63	4.92	8.2	-0.61	0
DGKK	0.22	0.25	0.23	0.41	0.45	0.47	-0.93	0
VENTX	4.05	4.53	4.07	2.71	2.75	2.58	0.65	0
ATP6V1A	8.82	10.01	9.61	6.5	6.3	7.12	0.51	0
DCAF7	12.39	13.5	12.17	9.5	9.48	8.68	0.46	0
SSH3	5.33	5	4.06	3.82	1.94	2.16	0.86	0
BMS1P2	0.07	0.38	0.43	0.03	0.02	0.11	2.41	0
AC007728.3	1.24	1.19	2.4	0.38	0.69	0.59	1.54	0
PPIG	3.65	2.03	2.73	4.29	4.87	4.05	-0.65	0
AC006254.1	2.78	2.41	1.83	1.5	1.57	1	0.79	0
RRAS	29.1	28.43	26.64	20.4	19.97	17.56	0.54	0
IGHV4-59	30.36	32.3	27.14	43.67	45.38	40.34	-0.53	0
UVSSA	1.76	0.81	0.87	0.62	0.54	0.63	0.94	0
ARL8B	3.49	3.94	7.96	2.14	2.58	3	0.99	0
PTPRK	0.29	0.18	0.14	0.35	0.56	0.42	-1.11	0
LTBP3	5.62	4.99	4.07	7.37	6.43	6.52	-0.47	0
P2RX1	13.99	13.21	13.91	10.26	9.05	10.05	0.49	0
CD180	3.25	4.03	3.65	2.56	2.45	2.16	0.61	0
PEA15	88.17	85.82	80.6	64.25	66.32	58.05	0.43	0
RASGRP1	8.84	8.09	9	12.87	12.3	10	-0.44	0
RPS12	650	690.81	776.73	894.96	923.84	966.53	-0.4	0
KRI1	9.52	9.17	8.71	6.46	5.97	6.66	0.52	0
AC005332.1	0.48	0.5	0.65	1.17	1.59	1.05	-1.23	0
GPD2	1	0.98	0.93	0.9	2.46	2.49	-1.01	0
ICMT	6.55	7.41	6.81	4.18	5.19	4.7	0.56	0
ATPIF1	19.78	18.51	22.3	28.82	28.57	24.8	-0.44	0
LST1	69.22	69.39	71.31	49.26	53.41	52.46	0.44	0
CD3D	161.04	158.71	162.09	211.32	214.53	194.28	-0.36	0
CSF2RA	9.67	9.51	9.94	6.65	6.99	6.81	0.51	0
COL4A4	0.17	0.19	0.14	0.36	0.31	0.3	-0.95	0
GPRC5B	0.3	0.23	0.15	0.11	0.07	0.08	1.38	0
AC062029.1	0.42	0.46	0.51	1.03	0.73	0.88	-0.94	0
IGHV3-7	21.75	16.48	14.28	25.95	30.59	27.46	-0.68	0
SLC35A2	2.95	2.38	3.29	1.53	1.74	1.89	0.74	0
CMPK1	23.87	23.33	26.01	30.82	32.58	32.57	-0.39	0
NEU3	4.09	4.01	3.52	2.57	2.68	2.71	0.54	0
Z98749.3	0.03	0.04	0.3	0.62	0.83	0.32	-2.25	0
RARA	31.36	32.64	28.44	24.54	20.95	22.09	0.45	0
EHBP1	0.81	0.81	0.75	1.06	1.3	1.36	-0.66	0
ZFP36	383.85	394.29	295.66	567.93	463.02	444.28	-0.46	0
PGGHG	10.61	10.97	9.4	14.34	13.17	13.51	-0.4	0
LIMD1	3.6	3.24	3.36	2.36	2.5	2.35	0.5	0
AC092490.1	2.29	1.73	2.12	1.07	1.1	1.1	0.91	0
CCDC92	4.63	4.72	4.91	2.57	3.98	2.62	0.64	0
SMARCAD1	1.78	1.43	1.92	2.46	2.56	2.7	-0.59	0
RPL21P16	409.26	410.86	446.68	522.75	576.45	537.6	-0.37	0
NCKAP5L	5.33	5.69	4.27	3.64	3.5	3.34	0.54	0
LGALS1	194.97	188.17	195.77	139.55	148.7	144.54	0.42	0
SCAMP1	1.7	2.19	1.81	3.95	3.94	2.01	-0.79	0
FCRL2	1.44	1.36	1.58	2.48	2.67	1.81	-0.67	0
ATF2	4.6	4.08	4.46	6	6.19	5.84	-0.46	0
MYBPC3	0.61	0.65	0.52	0.26	0.24	0.33	1.11	0
MME	0.37	0.19	0.17	0.09	0.1	0.1	1.33	0
LINC01465	0.52	0.43	0.56	1.07	0.98	1.17	-1.1	0
KCNA3	8.53	8.46	8.44	12.18	11.69	11.18	-0.46	0
AGPAT4	4.04	3.89	3.97	3.05	2.67	2.6	0.52	0
RPF1	20.3	17.6	19.51	26.27	26.18	25	-0.43	0
MS4A4E	1.28	1.85	1.88	0.79	0.71	0.8	1.12	0
AC232271.1	1.61	0.94	1.48	0.56	0.71	0.66	1.06	0
HNRNPA0	20.08	20.27	20.08	26.01	25.38	25.72	-0.35	0
MCPH1	2.52	2.47	2.39	3.59	3.49	3.08	-0.46	0
PER1	19.36	19.22	16.42	13.1	14.01	13.03	0.45	0
EEF1B2	180.14	169.19	177.51	217.01	231.3	227.65	-0.36	0
SLC16A7	0.34	0.27	0.34	0.44	2.06	0.38	-1.59	0
ANXA3	1.48	1.46	1.58	0.62	0.59	1.11	0.97	0
LPAR3	0.26	0.27	0.23	0.11	0.11	0.06	1.43	0
C19orf60	9.67	9.01	8.18	11.87	11.74	13.25	-0.46	0
DDX3Y	8.63	8.28	9.08	12.03	11.38	10.81	-0.4	0
MAP3K3	34.21	34.42	32.23	24.79	25.28	25.51	0.42	0
RELT	13.88	13.23	12.37	9.78	9.29	9.87	0.45	0
C16orf58	16.82	12.87	14.68	7.29	10.87	10.64	0.62	0
SPX	0.22	0.35	0.4	0.76	0.53	0.96	-1.22	0
INTS12	2.99	3.05	2.67	5.16	3.89	3.97	-0.58	0
AC114760.2	1.26	1.6	2.18	0.66	1	0.65	1.12	0
UBBP4	1.6	1.79	1.42	0.8	0.79	0.63	1.12	0
AC011899.2	1.97	2.18	1.68	1.11	1.25	1.12	0.74	0
SLC2A3	22.03	22.31	46.84	51.66	51.56	49.52	-0.74	0
KIAA0907	2.75	2.73	3.08	2	1.85	1.78	0.61	0
LINC01259	1.98	1.25	1.2	3.15	3.44	2.94	-1.1	0
MYOM2	5.87	4.89	5.44	3.05	4.06	3.8	0.57	0
INO80B	4.89	3.36	2.97	8.86	6.77	4.75	-0.86	0
EIF4A2	49.78	45.05	52.55	60.18	63.79	68.2	-0.38	0
MSC	3.05	2.95	2.89	1.18	1.56	1.98	0.91	0
AC245452.2	2.53	1.94	4.05	1.2	0.99	0.94	1.44	0
HOOK1	0.17	0.13	0.16	0.25	0.65	0.26	-1.36	0
QSOX1	11.26	12.31	10.23	8.09	8.56	8.06	0.45	0
INPPL1	21.07	20.95	19.6	15.44	15.72	14.49	0.43	0
ACSS2	6.9	6.17	5.8	4.38	4.33	4.42	0.52	0
PFKFB3	7.48	7.11	6.46	9.43	9.54	8.97	-0.41	0
CA11	3.57	2.94	3.44	5.1	4.97	5.12	-0.61	0
CD1E	0.82	0.89	0.99	0.28	0.45	0.43	1.22	0
MAP4K5	2.46	2.2	2.49	3.11	3.55	3.37	-0.49	0
FKBP9	0.99	0.95	0.98	0.57	0.56	0.5	0.85	0
RBM43	2.18	2.08	2.05	3.32	3.19	2.75	-0.55	0
SIGLEC10	27.77	26.88	24.51	19.04	20.36	18.89	0.44	0
NAA16	2.6	2.63	3.05	3.98	4.12	3.67	-0.51	0
MYZAP	0.73	1.43	2.21	0.45	0.67	0.62	1.33	0
PLAUR	16.17	16.91	16.86	22.43	20.71	21.6	-0.37	0
CHST11	18.17	19.1	15.54	8.9	7.43	15.11	0.75	0
ANXA2	38.55	38.92	40.84	30.1	31.03	27.25	0.42	0
TRAF5	2.91	3.11	3.57	4.17	4.74	4.33	-0.46	0
IGHV3-49	5.89	5.87	5.2	10.23	9.39	10.25	-0.82	0
SLC7A6OS	4.53	3.8	3.4	1.89	2.53	2.85	0.69	0
NHLRC3	2.74	2.81	2.96	1.8	1.96	1.93	0.58	0
AL118558.3	0.53	0.3	0.16	0.69	0.81	1.49	-1.58	0
RPL35	345.66	365.32	414.51	474.72	492.73	496.16	-0.38	0
CEBPZ	4.19	3.36	4.02	5.71	5.81	5.16	-0.53	0
DYRK2	7.87	7.74	9.11	10.67	10.99	10.71	-0.39	0
NDST1	4.24	4.46	2.86	2.2	2.25	2.85	0.66	0
IL1R1	0.84	0.74	0.79	0.34	0.36	0.54	0.93	0
KCNK6	5.67	5.73	5.69	4.2	4.1	3.79	0.5	0
IMPDH1	26.84	30.62	27.58	20.41	20.97	21.25	0.44	0
ULK1	8.31	8.22	6.98	5.94	5.19	5.68	0.48	0
ZFAS1	22.12	20.48	24.04	30.01	30.75	27.46	-0.4	0
VSIR	191.11	199.73	171.77	137.82	140.94	140.66	0.42	0
OCIAD2	6.09	6.92	7.36	10.21	10.22	8.59	-0.51	0
SLC4A10	0.39	0.39	0.57	0.74	1.02	0.7	-0.87	0
IGKV6-21	0.79	0.99	2.35	1.83	5.65	5.8	-1.69	0
IFI44L	4.14	3.96	4.29	5.53	5.96	5	-0.41	0
ZNF721	1.41	1.45	1.79	3.03	3.27	1.64	-0.77	0
FBXL19	5.48	5.49	4.93	3.57	3.51	3.77	0.55	0
ZHX2	12.08	11.77	10.54	15.43	15.51	14.13	-0.39	0
GOLGA8N	2.95	2.72	3.27	2	1.85	2.15	0.58	0
CEACAM19	0.55	0.68	0.53	0.21	0.36	0.25	1.1	0
REG4	0.18	0.16	0.12	0.41	0.36	0.29	-1.21	0
IL5RA	0.31	0.32	0.18	0.11	0.12	0.12	1.25	0
RPS17	160.23	146.28	199.52	223.92	221.95	230.4	-0.42	0
NFE2L2	1.5	4.26	3.06	4.06	5.94	7.27	-0.97	0
HSPA7	17.14	16.97	16.34	11.61	11	12.6	0.52	0
JOSD1	26.29	26.82	24.69	35.03	32.81	32.01	-0.36	0
CDC42EP1	5.22	5.17	4.4	3.28	2.76	3.38	0.65	0
SH3BP2	18.71	8.91	7.7	6.97	6.46	6.23	0.85	0
TRBV23-1	4.14	3.5	3.91	9.47	6.69	6.93	-1	0
FCN1	445.31	430.95	403.62	321.78	295.4	336.73	0.42	0
FAM214A	2.13	2.15	2.66	3.31	3.18	3.22	-0.48	0
ARAP3	3.78	4.42	3.3	2.8	2.4	2.44	0.59	0
IL31RA	0.18	0.17	0.23	0.37	0.52	0.36	-1.13	0
SAR1A	6.34	6.85	7.07	5.93	3.13	3.33	0.71	0
NEO1	1.72	1.56	1.46	2.5	2.24	2.08	-0.53	0
KIAA0930	14.38	14.74	13.81	10.93	10.26	10.94	0.42	0
IGKV1D-13	4.87	2.96	2.93	7.45	6.64	8.06	-1.04	0
MIER1	4.07	1.9	2.02	4.85	5.32	3.7	-0.8	0
TSPYL1	22	22.14	22.15	29.85	28.48	27.05	-0.37	0
RILP	3.64	3.54	4.62	2.36	2.25	2.38	0.76	0
RNU1-27P	4.5	7.59	6	14.46	11.67	12.74	-1.1	0
ITGB2	238.77	244.07	219	169.32	172.31	183.58	0.42	0
RICTOR	3.08	2.76	3.17	4.23	4.46	3.5	-0.44	0
STX16-NPEPL1	3.13	3.1	3.63	1.97	2.35	2.02	0.64	0
GZMK	47.05	43.9	46.48	58.9	60.17	57.97	-0.37	0
ADAMTS10	3.36	3.47	3.34	5	4.37	4.72	-0.47	0
DDX60	2.16	2.09	2.3	3.26	2.91	3.04	-0.49	0
PSAP	1231.76	1279.26	1144.68	882.3	927.28	932.38	0.41	0
SNX27	7.47	7.41	7.26	5.6	5.69	4.7	0.47	0
AC087190.1	209.88	205.42	252.61	293.73	300.96	279.78	-0.39	0
FAM129C	3.71	3.54	2.93	4.51	4.73	4.96	-0.48	0
GREM2	0.47	0.53	0.47	0.22	0.14	0.27	1.23	0
RPS18	663.05	642.89	699.8	804.32	875.77	888.81	-0.36	0
CD248	0.99	0.75	0.84	1.73	1.53	1.41	-0.86	0
PHC1P1	3.98	3.79	3.5	5.33	5.8	5.12	-0.53	0
NFATC2	11.43	8.25	11.47	16.18	13.58	13.3	-0.47	0
DCLRE1B	3	3.32	2.89	2.22	1.98	1.59	0.67	0
GOLGA2P10	1.99	2.56	1.95	4.06	3.21	3.77	-0.76	0
CHMP1A	20.12	20.82	13.85	15.59	7.4	7.38	0.85	0
OLFML2B	1.1	0.67	0.55	0.33	0.39	0.31	1.18	0
APOBEC3A	47.35	47.49	46.95	34.67	37.46	33.46	0.43	0
STRBP	1.36	1.17	1.25	1.72	1.79	2	-0.55	0
C19orf38	94.32	93.23	83.19	65.76	66.97	69.05	0.42	0
CEACAM4	13.13	13.6	14.39	8.46	9.89	9.2	0.58	0
CTSD	107.76	133.53	102.1	87.72	81.27	81.1	0.46	0
AL669831.1	4.04	4.18	4.04	2.97	2.56	2.97	0.53	0
CHCHD6	0.71	0.83	0.94	1.58	1.41	1.47	-0.85	0
ERN1	8.51	8.78	8.53	11.36	11.14	10.63	-0.36	0
RAB10	22.01	23.1	24.81	15.19	18.04	17.57	0.46	0
YTHDF3	1.4	2.08	1.8	2.61	8.3	1.9	-1.28	0
ACTB	1133.76	1269.13	1135.58	884.25	936.54	829.16	0.42	0
YJEFN3	1.02	0.07	0.62	0.19	0.04	0.03	2.7	0
CDKN1A	52.82	55.93	55.92	64.48	75.73	71.4	-0.36	0
NOP58	6.08	6.11	6.25	7.78	9.1	8.52	-0.46	0
HIVEP2	7.03	7.34	6.65	9.31	9.45	8.41	-0.37	0
RPL14	68.08	68.63	69.56	85.71	92.83	83.91	-0.35	0
LTA4H	32.31	30.75	36.14	24.64	25.04	24.66	0.42	0
NAA15	1.9	1.96	2.02	2.74	2.72	2.58	-0.45	0
DMXL2	6.14	6.3	7.13	4.72	5	4.72	0.44	0
C1orf52	5.12	4.6	5.69	6.95	7.19	7.44	-0.49	0
AL627309.8	13.58	13.56	14.01	5.28	6.01	9.3	1	0
HGSNAT	6.94	6.79	6.55	4.94	5.27	4.69	0.44	0
HSPA5	88.8	88.59	86.5	112.08	116.09	106.17	-0.34	0
FAM217B	0.83	0.54	0.52	2.19	1.06	0.82	-1.1	0
POLI	1.2	1.02	1.46	0.61	0.91	0.68	0.74	0
LRCH1	2.32	2.25	2.56	3.55	3.3	3.06	-0.48	0
FXYD7	0.8	0.86	0.91	1.73	1.41	1.73	-0.92	0
LMO7	0.25	0.32	0.37	0.56	0.52	0.48	-0.74	0
AC006128.1	3.46	3.78	2.38	2.06	1.53	1.45	0.93	0
RBM39	11.73	10.94	11.88	14.15	15.66	14.33	-0.35	0
PIGS	12.9	13.42	12.06	9.75	9.95	8.65	0.44	0
SNIP1	2.23	2.2	2.09	3.19	2.82	3.3	-0.51	0
TRGV5	4.07	5.1	5.47	2.26	2.77	2.13	1.03	0
PPP1R2P9	0.65	0.08	0.47	1.27	1.55	1.02	-1.67	0
KCNE1B	0.34	0.29	0.25	0.06	0.16	0.1	1.43	0
TTYH2	12.17	12.69	12.03	9.22	9.51	8.56	0.43	0
PACSIN2	11.23	14.01	12.24	8.57	7.31	10	0.53	0
HBS1L	1.58	1.21	1.3	2.06	2.02	1.77	-0.52	0
LILRA1	25.64	25.37	23.52	18.07	19.22	18.33	0.42	0
TACSTD2	0.54	0.42	0.6	0.26	0.16	0.23	1.26	0
RYR2	0.03	0.04	0.07	0.01	0.01	0.03	1.85	0
AES	82.04	90.54	76.19	105.78	104.23	108.48	-0.36	0
IFNGR1	31.43	30.66	37.58	24.24	25.62	22.78	0.46	0
CELSR1	0.24	0.25	0.32	0.49	0.45	0.42	-0.76	0
INTS5	4.61	5.18	4.21	2.86	2.71	3.47	0.63	0
AC015971.1	0.25	0.24	0.23	0.33	0.31	2.32	-2.04	0
ZNF366	0.53	0.54	0.57	0.22	0.2	0.33	1.13	0
GYPC	22.8	32.92	28.6	38.73	38.11	37.27	-0.44	0
RORA	1.14	4.59	1.14	6.8	7	3.55	-1.34	0
COLGALT1	30.73	31.45	28.16	21.82	23.73	22.2	0.42	0
FHOD1	7.71	7.39	7.21	5.57	5.16	5.37	0.47	0
U2SURP	4.73	3.19	3.29	5.14	5.75	4.9	-0.5	0
CAVIN2	8.67	10.42	18.35	18.41	15.76	40.83	-1	0
RPL7P1	76.95	87.37	105.97	121.08	121.13	119.23	-0.42	0
RPS29	10.88	12.07	15.68	16.97	17.48	17.83	-0.44	0
UBTD2	1.93	2.1	2.6	1.56	1.15	1.04	0.82	0
RPL37	126.02	124.3	181.65	202.83	201.62	187.66	-0.45	0
AC114490.2	0.63	0.45	1.03	2.21	1.06	1.37	-1.13	0
ORM1	4.8	4.75	2.99	2.08	2.05	2.28	0.97	0
GIMAP1	18.52	17.61	16.74	12.41	12.24	14.19	0.44	0
BCL7B	10.43	15.22	8.31	8.07	6.61	6.66	0.67	0
RPL36	101.89	99.98	110.77	134.9	124.41	139.97	-0.35	0
SBDSP1	15.88	14.44	16.52	21.98	21.75	20.36	-0.45	0
RPS6	790	794.64	852.65	1052.35	1012.53	1017.8	-0.34	0
CLN8	1.16	1.72	1.48	1.16	0.42	0.61	1	0
LTB4R	14.26	14.71	13.49	11.05	10.89	9.12	0.45	0
HIST1H4E	0.3	0.28	0.58	0.82	0.99	0.92	-1.23	0
CD300A	52.88	53.5	58.25	41.31	41.79	40.98	0.41	0
RNASE3	3.13	5.44	5.28	2.42	2.05	2.31	1.03	0
DUSP6	29.99	23.27	26.92	22.76	16.19	17.07	0.52	0
RSL24D1	19.2	19.94	24.85	28.06	27.79	29.06	-0.41	0
ATP6AP1	26.62	29.27	27.62	22.46	20.81	18.88	0.43	0
RBM27	4.1	4.46	4.53	6.14	5.97	5.46	-0.42	0
PIK3R6	3.99	3.72	3.44	2.61	2.63	1.93	0.64	0
CHST15	15.25	16.26	15.23	11.62	12.16	11.26	0.42	0
TOMM20	27.29	27.04	31.64	36.72	37.93	36.47	-0.37	0
SLC7A6	12.52	5.56	13.2	6.52	5.64	5.85	0.8	0
AC133065.6	10.69	10.1	10.28	6.65	7.66	7.32	0.52	0
COL6A1	0.67	0.55	0.76	1.1	1.22	1.02	-0.75	0
SRRM2	68.28	64.3	62.17	52.43	48.93	45.71	0.41	0
NOXA1	2.96	3.41	2.59	1.59	1.45	1.88	0.86	0
PADI4	19.01	20.87	18.73	13.81	14.19	14.94	0.45	0
RPL22	109.42	105.21	127.87	151.67	143	146.36	-0.36	0
FUCA1	9.32	10.32	11	7.53	7.15	6.12	0.56	0
SLC38A1	13.47	13.03	13.18	16.91	17.44	15.91	-0.34	0
AP003068.2	4.64	5.8	5.5	7.73	6.35	12.67	-0.75	0
LRRC3	0.47	0.52	0.46	0.15	0.27	0.26	1.07	0
ATG7	4.16	4.31	4.11	3	3.24	2.77	0.48	0
TBL1X	6.65	6.56	6.65	4.66	4.63	5.12	0.46	0
ZDHHC2	3.47	3.42	3.63	4.54	4.83	4.81	-0.43	0
SLCO3A1	6.76	6.98	6.66	5.17	5.34	4.56	0.44	0
CD96	11.12	10.51	11.19	14.75	15.67	12.48	-0.39	0
LINC00963	3.56	3.7	3.6	2.71	2.62	2.62	0.45	0
AC093010.2	0.21	0.33	0.2	0.49	0.59	0.52	-1.13	0
PLA2G4C	0.98	0.83	0.65	0.51	0.47	0.32	0.92	0
TBC1D2B	6.81	6.93	7.54	5.35	5.08	5.36	0.43	0
PGD	100.1	99.73	90.99	74.54	71.51	74.69	0.4	0
ABCC1	14.86	15.45	13.32	11.26	10.45	10.85	0.42	0
TRAV41	4.16	4.4	2.74	7.43	9.87	5.99	-1.04	0
PECAM1	74.39	76.09	72.03	58.13	55.82	55.73	0.39	0
ZNF430	1.37	1.41	1.67	1.94	2.65	2.05	-0.58	0
FAM118A	4.64	4.48	5.16	6.29	6.43	6.32	-0.42	0
ANKS1A	3.83	3.75	3.38	2.55	2.7	2.41	0.52	0
B4GALT5	20.98	20.93	19.85	15.59	16.08	14.78	0.41	0
MIS12	2.24	1.5	1.84	3.4	4.07	2.15	-0.79	0
PLA2G16	2.89	2.57	2.24	3.49	3.88	4.02	-0.57	0
LACTB2-AS1	0.14	0.09	0.11	0.23	0.31	0.22	-1.14	0
AC004847.1	10.97	11.02	10.79	8.31	6.92	7.37	0.54	0
DUSP7	9.99	9.6	9.02	7.54	6.79	6.67	0.45	0
SBDS	24.08	23.24	26.42	31.49	33.35	31.54	-0.39	0
ASAP1	5.45	7.9	5.44	8.4	8.82	8.74	-0.47	0
AC024896.1	1	1.45	1.18	0.69	0.66	0.47	1	0
TRAF3IP2	2.02	1.92	2.01	2.66	3.1	2.63	-0.5	0
LARP4B	2.9	3.3	3.13	2.23	2.28	2.2	0.47	0
AC012368.1	4.94	5.05	4.38	3.32	2.9	3.15	0.62	0
ZNF428	14.99	13.73	13.43	17.71	19.2	19.78	-0.43	0
AC104809.2	2.54	2.9	3.5	1.76	1.98	1.54	0.76	0
S1PR3	3.33	3.04	3.28	2.11	2.23	2.42	0.51	0
ZNF683	5.73	8.51	4.64	10.69	8.47	10.3	-0.64	0
CADM1	0.21	0.16	0.16	0.35	0.26	0.34	-0.86	0
NCF2	181.23	180.1	177.59	133.31	139.36	138.57	0.39	0
ZNF467	19.3	19.41	15.77	13.04	12.77	13.35	0.48	0
ABCA13	0.11	0.15	0.2	0.07	0.03	0.08	1.31	0
XCL1	4	4.25	3.64	5.49	7.19	6.03	-0.66	0
KIF2A	7.37	5.85	7.89	8.02	11.26	10.78	-0.51	0
TMEM176A	12.69	10.53	10.9	7.77	8.22	8.33	0.49	0
NPEPL1	6.07	6.21	6.15	4.46	4.35	4.65	0.45	0
LINC02035	2.44	2.58	2.62	1.77	1.54	1.8	0.58	0
KCNJ15	0.66	0.55	0.11	0.08	0.1	0.22	1.71	0
ADGRE5	109.23	109.85	97.35	82.54	80.9	76.85	0.4	0
PUDP	5.67	5.35	6.61	4.12	4.01	3.82	0.56	0
MBIP	1.92	1.84	1.63	3.19	2.55	2.54	-0.62	0
LRRN3	0.57	0.56	0.66	1.21	1.22	0.8	-0.85	0
TFE3	27.45	27.37	26.02	19.75	19.87	21.2	0.41	0
ZCCHC11	1.23	1.13	1.27	1.82	1.64	1.52	-0.46	0
PHIP	3.71	3.02	4.36	5.07	5.53	4.57	-0.45	0
NT5E	1.6	1.52	1.34	2.05	2.39	2.24	-0.59	0
TLK1	3.86	3.21	3.88	5.23	4.68	4.72	-0.42	0
FCGR2C	17.95	17.07	17.9	13.9	13.5	11.84	0.43	0
BLVRB	25.08	25.32	26.5	15.88	19.1	19.65	0.49	0
RNU1-28P	4.36	6.91	7.11	14.19	11.38	12.74	-1.06	0
ACP2	4.43	4.84	3.74	2.92	2.98	2.75	0.59	0
RCN3	6.52	6.4	4.79	4.34	3.28	3.62	0.66	0
RPL24	225.16	222.85	279.11	320.44	310.12	309.22	-0.37	0
BAIAP3	1	0.81	0.67	1.31	1.27	1.42	-0.69	0
DDX24	12.33	10.94	12.25	15.9	15.32	14.24	-0.36	0
COL6A2	9.84	9.28	9.03	13.8	10.58	12.84	-0.4	0
UPF2	4.17	3.63	4.1	5.74	6.02	4.64	-0.46	0
ID3	2.69	2.9	1.36	3.93	4.82	3.89	-0.86	0
DDIAS	0.49	0.45	0.55	0.3	0.21	0.08	1.33	0
TLR1	5.86	5.84	6.36	3.95	4.55	4.16	0.51	0
GBP5	21.98	21.5	24.4	30.52	29.3	26.41	-0.35	0
ITGA9	0.22	0.17	0.2	0.06	0.11	0.09	1.18	0
SYTL2	1.38	1.38	1.49	1.81	1.93	2.17	-0.48	0
RIPK2	12	12.34	12.85	15.93	16.18	16.26	-0.38	0
NOCT	2.36	3.2	2.89	1.65	1.61	1.76	0.75	0
NBEAL2	34.25	33.26	28.91	24.68	24.13	24.17	0.4	0
IGLV1-51	31.92	30.3	32.6	46.32	51.53	38.09	-0.52	0
JMJD1C	4.81	4.82	4.56	6.03	6.57	5.68	-0.36	0
LAIR2	9.18	9.61	9.08	13.11	12.65	13.75	-0.5	0
MT-TE	300.79	280.48	302.62	199.64	175.27	225.24	0.56	0
TWF1	5.9	6.05	5.79	7.91	8.23	7.56	-0.42	0
S100A9	3661.9	3736.85	3820.72	2670.15	2688.95	3097.91	0.41	0
CDA	35.89	35.06	31.62	23.81	23.66	25.64	0.49	0
AL157392.3	0.4	0.48	0.51	0.31	0.21	0.28	0.81	0
AL158152.1	0.81	0.91	0.59	0.27	0.42	0.24	1.3	0
MED30	9.85	10.55	6.73	12.51	14.77	13.1	-0.57	0
CAHM	0.66	0.91	0.43	1.48	2.05	1.18	-1.23	0
ITPRIPL2	1.64	1.46	1.73	1.08	0.94	1.13	0.62	0
TMIGD2	9.27	10.35	7.69	11.73	13.3	14.91	-0.55	0
ODC1	22.25	22.71	26.52	30.76	29.7	31.77	-0.37	0
PLEKHO2	35.85	34.69	31.33	24.93	26.44	25.29	0.41	0
CREBRF	4.74	4.45	4.82	5.76	6.48	5.72	-0.36	0
EIF3E	35.41	35.96	39.21	45.58	47.31	46.16	-0.33	0
DPY19L2P2	0.36	0.38	0.33	0.55	0.71	0.62	-0.81	0
ZCCHC7	4.58	4.39	4.42	5.97	6.97	5.48	-0.46	0
FMNL2	1.02	1.14	1.12	0.6	0.55	0.78	0.77	0
SLC38A2	13.26	13.3	15.06	17.72	18.45	17.05	-0.35	0
AC005674.2	2.17	2.47	2.17	1.29	1.56	1.31	0.71	0
RNF6	5.02	4.82	5.13	6.46	7.32	6.36	-0.43	0
ANKRD12	1.46	1.02	1.15	1.38	1.7	3.35	-0.82	0
SLC7A8	0.29	0.15	0.27	0.53	0.42	0.47	-1	0
PWWP2B	5.37	5.04	5.16	3.69	3.18	3.61	0.57	0
LENG1	8.92	8.34	8.64	11.9	12.35	11.57	-0.47	0
GZMM	45.82	50.72	40.42	56.37	59.92	64.93	-0.4	0
FAM107B	16.48	16.27	17.18	21.02	21.1	20.6	-0.33	0
FBXO22	0.63	0.58	0.61	0.39	0.32	0.39	0.73	0
CSRP1	5.54	3.62	4.44	3.07	3.25	3.07	0.54	0
CSNK2B	25.21	26.55	32.45	21.4	18.89	21.01	0.46	0
BNIP2	7.7	7.86	8.75	10.51	10.25	10.35	-0.36	0
MMP28	0.32	0.22	0.17	0.55	0.51	0.51	-1.14	0
NACA	27.61	27.17	35.2	37.73	38.45	41.09	-0.38	0
CLK1	20.73	19.19	23.17	26.69	28.59	25.48	-0.36	0
S100A8	633.18	610.2	746.17	449.2	529.91	497.36	0.43	0
RND1	0.38	0.2	0.18	0.58	0.67	0.49	-1.17	0
AL031283.1	0.26	0.23	0.32	0.5	0.46	0.57	-0.91	0
MANSC1	0.47	0.22	0.37	0.14	0.2	0.12	1.23	0
IGHV1-3	14.69	14.68	12.32	22.98	20.75	20.37	-0.62	0
PRICKLE1	0.75	0.68	0.65	0.26	0.46	0.41	0.87	0
S100A11	412.44	402.46	435.27	315.2	338.63	301.12	0.39	0
SIGLEC9	17.2	17.7	15.9	12.71	12.52	11.97	0.45	0
EPB42	0.16	0.19	0.17	0.08	0.03	0.08	1.4	0
OAS3	23.44	23.36	22.58	28.67	29.56	28.18	-0.32	0
EAPP	14.2	16.75	15.69	21.81	20.39	19.6	-0.41	0
LINC02446	11.1	11.15	11.14	15.73	16.72	14.74	-0.5	0
SOGA1	2.15	2.03	1.85	1.47	1.46	1.38	0.49	0
MMP14	2.69	2.52	2.85	1.71	1.92	1.72	0.59	0
HECA	22.39	23.41	24.27	29.24	30.61	28.41	-0.33	0
CHMP4BP1	2.93	1.5	2.15	0.81	1.06	0.89	1.25	0
AC087239.1	1.24	0.77	1.25	2.57	1.84	2.75	-1.14	0
IQSEC2	1.92	1.83	1.61	1.24	1.19	1.31	0.52	0
CLEC2B	16.7	15.31	17.75	19.97	23.38	21.68	-0.39	0
LILRA5	81.97	86.67	76.4	59.97	62.37	63.64	0.4	0
CTNNA1	11.23	12.19	11.03	8.84	8.83	8.4	0.4	0
COX20	2.77	2.57	4.03	4.77	4.34	4.67	-0.56	0
DDB1	10.55	9.02	9.32	7.97	6.75	6.8	0.42	0
TAF1B	1.45	1.32	1.52	2.07	2.51	1.98	-0.61	0
AL162231.4	0.35	0.34	0.06	0.07	0.06	0	2.44	0
CD8B2	1.18	1.66	1.99	4.02	3.05	2.91	-1.05	0
YWHAH	7.74	7.45	21.14	5.83	6.52	6.01	0.98	0
TNIK	2.75	2.84	2.38	3.82	3.59	3.36	-0.43	0
RPL9P7	379.73	351.11	461.38	506.16	496.49	542.49	-0.37	0
SH3BP1	34.58	32.29	27.59	25.03	23.17	22.96	0.41	0
TRAV1-2	5.48	5.06	5.4	8.59	8.86	9.88	-0.78	0
DNAJC5	22.82	22.83	19.56	17.42	15.98	15.52	0.41	0
ECE1	28.24	27.53	24.39	20.85	20.67	19.68	0.39	0
JUNB	1777.52	1829.95	1631.25	2355.84	2154.6	2080.09	-0.33	0
UAP1L1	7.28	6.52	6.01	4.86	4.31	4.95	0.49	0
TSPO	88.11	94.29	74.88	53.5	63.19	69.07	0.47	0
RPS26P6	133.99	153.33	116.4	79.26	110.19	89.58	0.53	0
ADA2	95.47	97.07	84.73	70.9	74.83	64.49	0.4	0
IGLV2-14	37.58	37.4	29.81	53.54	51.8	43.01	-0.5	0
OLIG1	3.59	4.19	5.64	2.93	2.53	2.75	0.71	0
CLTCL1	0.66	0.69	0.66	0.34	0.46	0.39	0.75	0
SUCO	0.87	1.57	1.09	1.8	2.21	1.61	-0.67	0
TTLL4	2.49	3.49	2.51	1.81	2.09	1.75	0.59	0
CLN5	0.82	0.66	0.71	0.58	0.41	0.45	0.61	0
GBP1P1	0.41	0.75	0.5	1.1	1.1	1.06	-0.98	0
PDK4	4.49	3.75	4.27	2.66	2.93	2.99	0.54	0
ERCC6L2	1.18	0.96	1.08	1.45	1.75	1.4	-0.52	0
RPS16	230.27	243.16	228.6	267.65	329.7	295.96	-0.35	0
UQCRB	13.05	12.54	16.25	17.72	18.98	17.46	-0.37	0
NRARP	0.4	0.65	0.64	1.23	1.18	1.04	-1.02	0
TRGV4	7.75	8.41	5.81	3.79	4.42	4.19	0.82	0
PPP2R5D	11.84	11.65	15.98	9.89	8.78	8.96	0.51	0
SDE2	8.45	7.2	8.02	9.79	11.19	10.36	-0.41	0
IGHV1-2	7.43	6.88	8.9	11.49	14.98	12.3	-0.74	0
AVPI1	3.97	3.56	2.86	5.67	5.32	5.27	-0.65	0
GOLGA2P7	0.96	0.31	0.59	1.93	1.1	0.98	-1.11	0
ATRX	1.54	1.24	1.15	1.97	1.72	1.68	-0.45	0
IGIP	0.49	0.71	0.54	0.31	0.25	0.28	1.07	0
GTDC1	1.06	1.21	1.05	1.43	1.5	1.65	-0.47	0
PTGER4	30.15	30.52	28.91	38.79	37.75	35.56	-0.32	0
LTBR	9.52	8.63	6.65	5.93	6.15	5.44	0.5	0
AC005154.1	1.01	1.17	1.67	0.74	0.7	0.99	0.66	0
CCR6	1.77	1.17	1.92	2.51	2.67	2.37	-0.64	0
EHD4	7.98	8.76	7.48	6.37	5.99	5.74	0.42	0
MPP6	0.54	0.5	0.53	0.79	0.81	0.8	-0.62	0
EHBP1L1	36.28	35.34	32.96	26.35	27.48	26.72	0.38	0
IGHV3-33	26.79	21.09	22.45	31.31	32.36	37.3	-0.52	0
ARAP1-AS2	1.41	1.49	1.18	0.61	0.63	0.8	0.99	0
AC004687.1	6.13	4.4	5.75	4.22	2.33	2.68	0.82	0
SARAF	56.17	58.48	55.63	71.13	73.49	67.32	-0.32	0
DYRK1A	2.23	2.24	2.3	3.12	3.02	2.83	-0.41	0
KIAA2013	29.61	31.09	26.57	22.66	22.37	20.9	0.4	0
METTL7A	12.02	6.52	16.34	2.24	3.2	8.88	1.28	0
GGA1	6.09	5.93	5.86	3.55	4.13	5.03	0.49	0
AC244472.2	12.88	9.76	8.2	16.73	18.14	15.51	-0.71	0
DOCK10	6.77	6.44	6.29	7.92	8.69	8.03	-0.34	0
CTDSPL	0.27	0.19	0.19	0.27	0.26	1.58	-1.7	0
H2AFX	10.04	11.09	9.79	15.06	13.53	13.52	-0.45	0
THRA	8.86	8.31	6.89	10.91	10.18	10.06	-0.37	0
VIPR1	5.29	4.53	4.72	3.69	3.66	3.13	0.47	0
ITPKC	4.53	4.4	3.3	2.66	2.83	2.59	0.6	0
ETS1	95.05	90.33	89.54	113.33	122.96	107.72	-0.32	0
NUDT11	0.2	0.21	0.27	0.49	0.42	0.56	-1.11	0
FBXO11	5.56	4.87	5.78	7.26	7.15	6.75	-0.38	0
MIF	41.32	41.55	41.24	55.48	50.48	52.37	-0.35	0
STRN4	11.05	9.98	8.25	7.94	7.2	5.74	0.49	0
TNFAIP2	70.09	38.16	35.58	30.63	29.76	31.76	0.64	0
TSPAN4	3.02	3.08	2.82	1.82	2.22	2.06	0.55	0
AGPAT2	20.99	20.16	17.54	15.98	12.48	13.12	0.5	0
CTSB	57.59	55.32	56.12	41.98	43.98	44.36	0.38	0
KLHL24	2.58	2.7	2.96	3.88	3.44	3.7	-0.42	0
IGHGP	0.97	1.25	1.11	2.78	1.74	1.94	-0.96	0
IGHV3-11	8.65	10.82	4.54	14.55	16.5	12.85	-0.87	0
TMEM63C	1.01	1.26	1.02	0.69	0.69	0.62	0.72	0
ZBTB2	7.82	7.83	8.31	10.92	10.48	10.18	-0.4	0
RPL13	104.54	115.5	98.97	126.51	132.01	146.07	-0.34	0
IGLV4-60	2.53	1.52	1.05	2.77	4.12	5.08	-1.23	0
DAGLA	1.67	1.94	1.63	1.17	1.14	1.12	0.61	0
KCNAB2	30.66	30.45	26.67	23.32	21.59	22.32	0.38	0
SHROOM1	1.17	1.43	1.19	0.77	0.73	0.74	0.76	0
NFU1	4.21	5.11	5.91	7.57	7.03	7.32	-0.52	0
AP000346.2	1.48	0.82	2.23	0.67	0.61	0.56	1.3	0
IFIT1	2.21	2.23	2.73	3.27	3.45	3.39	-0.5	0
PCDH1	0.69	0.64	0.77	1.13	1.08	1.09	-0.65	0
TET3	8.57	8.88	7.94	6.24	6.26	6.76	0.4	0
TRPM2	4.43	4.44	3.04	2.69	2.66	2.75	0.56	0
WRB	1.02	0.71	0.99	1.54	1.19	1.69	-0.7	0
PGA4	0.38	0.31	0.3	0.08	0.18	0.17	1.22	0
TARM1	1.07	0.87	0.72	0.32	0.42	0.45	1.16	0
AGBL2	0.31	0.25	0.34	0.51	0.57	0.54	-0.85	0
GSN	8.52	8.17	7.68	6.13	5.9	6.46	0.4	0
PRELID1	38.28	36.39	33.07	23.78	29.35	26.44	0.44	0
SIGLEC17P	6.15	6.04	6.04	8.54	9.59	7.25	-0.48	0
STRADA	1.86	1.48	1.83	1.04	1.38	1.04	0.58	0
ALDH2	16.98	17.22	14.94	12.1	12.09	13.12	0.4	0
PDE7A	9.18	9.53	9.11	12.97	11.35	10.96	-0.34	0
KCTD15	2.65	2.4	2.26	1.61	1.86	1.51	0.56	0
GPAT4	9.95	10.18	9.69	7.83	7.56	7.36	0.39	0
ATG9A	5.43	5.99	5.3	4.19	4.29	3.85	0.44	0
GOLGA8R	1.04	1.34	1.26	0.81	0.62	0.69	0.78	0
TRNP1	0.97	0.77	0.93	0.39	0.22	0.54	1.2	0
ZFR	8.34	7.1	8.94	10.47	10.7	10.21	-0.36	0
LINC01578	12.17	13.03	14.35	16.98	16.95	16.23	-0.34	0
GIPR	0.83	0.64	0.94	0.39	0.42	0.5	0.88	0
MICAL2	2.01	2.12	1.82	1.39	1.55	1.3	0.49	0
ZBTB21	1.1	1.27	1.2	1.97	1.47	1.7	-0.52	0
RPL35A	199.75	187.85	247.01	273.01	267.4	274.41	-0.36	0
ADAMTS7P1	0	0.07	0.08	0.24	0.13	0.2	-1.98	0
RPL10A	591.71	615.24	640.18	732.15	795.63	772.77	-0.32	0
RNF25	3.85	4.7	4.42	7.8	6.48	4.95	-0.57	0
SH3BGRL3	369.72	400.41	367.31	299.23	291.6	287.38	0.37	0
AC106795.1	2.58	2.5	2.31	1.27	1.93	1.35	0.7	0
RASSF6	0.08	0.03	0.03	0.13	0.1	0.13	-1.39	0
AHCTF1	1.77	1.74	1.91	2.25	2.72	2.4	-0.44	0
KIF1B	1.69	1.73	1.49	1.21	1.23	1.09	0.48	0
WNK1	8.08	9.42	7.97	11.17	10.19	10.88	-0.34	0
ASPHD2	3.56	3.63	3.05	2.28	2.49	2.01	0.59	0
BLNK	2.92	2.38	2.12	3.31	4.14	3.38	-0.55	0
RPL21	288.09	275.95	309.54	354.45	373.45	361.12	-0.32	0
DLC1	0.12	0.07	0.09	0.06	0.02	0.04	1.32	0
AC027307.2	6.15	5.68	6.96	4.09	3.51	3.66	0.74	0
RPS6KB1	2.21	2.6	2.18	3.12	3.24	3.07	-0.43	0
SNORD3B-1	2.59	2.29	2.16	4.25	3.98	3.97	-0.79	0
ZNF513	3.87	6.66	4.05	10.27	4.81	10.49	-0.81	0
AC068491.4	0.32	0.33	0.36	0.21	0.12	0.1	1.22	0
PTMAP2	2.13	1.2	1.77	3.81	4.55	2.86	-1.14	0
AC008735.2	3.91	3.4	2.1	0.89	1.96	1.13	1.24	0
ARID3A	4.01	4.71	4.02	3.29	2.81	3.01	0.48	0
AC245100.8	8.74	9.24	7.55	11.43	12.85	11.89	-0.5	0
UBR7	8.16	7.88	8.3	7.28	2.43	1.94	1.06	0
RNMT	3.01	2.73	1.56	1.33	1.52	1.6	0.71	0
RMDN2	0.33	0.34	0.36	0.6	0.61	0.54	-0.76	0
SLC12A7	23.36	24.13	20.81	16.81	18.08	17.03	0.4	0
HIF1AN	5.01	4.63	4.81	3.77	3.68	3.53	0.4	0
NPAT	2.01	2.31	2.2	3.15	2.73	2.99	-0.44	0
TRBV5-5	5.45	4.8	3.68	8.46	8.08	8.48	-0.84	0
COBLL1	0.17	0.18	0.17	0.27	0.26	0.31	-0.69	0
PTPN22	7.14	6.57	7.3	9.53	9.7	8.3	-0.39	0
TIMM23B	3.64	3.12	3.78	5.28	4.48	5.1	-0.5	0
BTG2	133.51	133.33	123.07	168.57	167.74	149.28	-0.32	0
AC087623.3	0.46	0.5	0.38	1.14	0.7	1.12	-1.14	0
UBL7-AS1	2.86	1.92	1.83	1.66	0.64	0.56	1.21	0
OSBPL10	0.56	0.55	0.71	0.96	0.96	0.77	-0.56	0
PCTP	3.52	3.59	3.72	2.71	2.47	2.53	0.49	0
KDELR2	9.43	10.7	10.01	7.12	8.29	6.29	0.47	0
AC135050.5	2.96	4.45	3.45	1.97	1.87	1.39	1.05	0
GSDMB	2.58	2.29	2.23	1.15	1.74	1.7	0.63	0
GLMP	8.83	9.17	8.5	6.98	6.63	5.25	0.49	0
VMP1	13.43	14.48	15.9	11.01	11.6	10.56	0.4	0
ARF3	43.63	37.34	36.01	28.17	31.11	29.8	0.39	0
MCL1	273.68	269.72	279.97	218.29	212.12	209.96	0.36	0
AC023818.2	0.57	0.85	0.86	0.27	0.25	0.49	1.19	0
ITK	20.84	21.11	21.69	27.41	26.2	25.04	-0.31	0
MGC16275	1.06	1.12	1.3	0.64	0.72	0.49	0.92	0
CD5	44.46	45.17	37.86	57.2	54.13	49.49	-0.33	0
MAU2	5.59	6.52	6.03	4.57	4.95	3.97	0.43	0
PSTPIP2	13.54	14.33	15.06	10.3	10.51	11.38	0.42	0
SLC26A8	0.19	0.19	0.17	0.05	0.07	0.11	1.24	0
CNKSR2	0.18	0.29	0.23	0.45	0.39	0.43	-0.86	0
SNORA57	3.92	3.47	3.39	8.65	7.01	6.7	-1.05	0
AP000350.6	0.28	0.21	0.23	0.17	0.04	0.04	1.57	0
MAPK1IP1L	8.24	9.08	8.52	11.15	11.81	9.87	-0.35	0
PRUNE1	5.69	6.17	5.37	3.31	3.8	4.5	0.57	0
PIK3R5	21.93	21.33	20.93	17.45	16.34	15.81	0.37	0
MEF2B	1.92	1.03	0.59	0.37	0.54	0.49	1.33	0
FNDC10	3.47	2.67	2.16	1.46	1.7	1.64	0.79	0
LAMP5	0.84	0.88	1.05	1.53	1.47	1.78	-0.79	0
ZNF641	7.47	7.63	7.2	6.03	5.87	3.86	0.5	0
TMEM184B	4.23	4.31	4.64	3.36	3.44	2.44	0.51	0
TMEM127	29.22	28.84	27.62	23.3	22.79	19.94	0.38	0
TM9SF2	36.11	36.21	36.89	26.7	30.67	26.31	0.38	0
IL12RB2	1.88	0.91	0.88	2.17	2.02	2.22	-0.8	0
KMT2D	13.74	13.07	11.02	10.28	8.89	9.51	0.4	0
ACSL6	0.47	0.59	0.42	0.63	0.79	0.85	-0.61	0
TNFRSF17	1.08	1.37	1.6	2.05	3.41	2.21	-0.92	0
CPNE5	3.54	3.32	3.55	4.63	4.5	4.61	-0.4	0
VCAN	24.8	19.32	26.1	19.79	16.18	15.5	0.45	0
NCEH1	2.69	2.78	3.23	2.28	1.88	1.69	0.57	0
MAFB	54.44	54.49	53.68	67.5	65.09	67.57	-0.3	0
ACCS	5.22	4.54	4.48	3.48	3.51	3.26	0.47	0
TRGC2	37.39	37.23	41.8	51.47	54.34	45.13	-0.37	0
AEBP1	1.44	1.44	1.08	2.09	1.9	1.89	-0.57	0
VPREB3	2.71	3.42	3.63	6.94	6.65	4.12	-0.86	0
AL353625.1	1.32	1.26	1.55	0.81	0.65	0.88	0.81	0
ACTR3C	0.08	0.06	0.12	0.17	0.17	0.24	-1.11	0
CD28	3.7	3.97	3.33	4.72	5.87	4.49	-0.45	0
CD6	26.11	27.26	21.54	33.05	31.49	30.06	-0.34	0
OFD1	4.51	4.21	4.46	6.13	5.99	5.3	-0.4	0
DTHD1	1.19	1.18	1.37	1.89	1.84	1.69	-0.54	0
RPL9P9	906.81	872.48	938.9	1029.84	1161.97	1213.74	-0.33	0
SLC27A3	6.87	7.48	6.33	4.89	5.36	4.9	0.45	0
MARK2	18.86	19.05	14.39	11.51	15.08	10.55	0.49	0
STK40	24.5	24.04	22.35	17.63	17.78	18.87	0.39	0
MMP17	3.26	3.44	2.9	2.38	2.15	1.99	0.56	0
PLCB1	0.43	0.38	0.4	0.59	0.62	0.54	-0.53	0
EP400NL	0.77	0.53	0.52	0.61	1.36	1.1	-0.75	0
SRSF3	29.14	23.7	23.62	29.48	32.88	35.18	-0.35	0
EIF4E3	7.52	7.81	8.54	5.94	6.38	5.83	0.39	0
NEK6	10.73	11.34	9.97	7.98	7.61	8.25	0.43	0
COPS2	4.21	3.82	4.68	5.36	5.73	5.52	-0.39	0
RPL5	228.44	240.98	266.09	309.5	318.57	289.95	-0.32	0
ASIC1	0.19	0.15	0.16	0.38	0.35	0.25	-0.97	0
CYP27A1	14.05	13.73	11.21	9.23	8.9	9.96	0.47	0
RNGTT	2.84	2.97	2.73	3.58	4.44	3.71	-0.46	0
ILK	30.8	29.29	30.44	22.82	21.19	24.88	0.39	0
ICAM5	0.19	0.25	0.21	0.1	0.04	0.11	1.4	0
CKAP4	25.75	25.55	22.68	18.13	18.8	19.47	0.39	0
CPA3	2.7	2.8	2.82	1.29	1.56	1.95	0.79	0
PDS5B	1.46	1.5	1.37	2.03	1.86	1.86	-0.41	0
IGHM	307.87	298.75	244.48	347.9	382.99	346.35	-0.34	0
AC135050.2	0.69	1.1	1.27	0.37	0.14	0.65	1.4	0
EIF4BP6	4.05	4.84	3.04	6.04	6.46	5.42	-0.59	0
KCNE3	12.03	12.28	11.81	9.4	9.18	8.44	0.42	0
CLMN	1.91	2.23	2.42	1.67	1.28	1.66	0.51	0
NFE2	11.48	10.79	13.56	6.67	9.66	8.3	0.54	0
HIP1	3.72	3.75	3.69	2.93	2.61	2.66	0.44	0
PLEKHG4	1.24	1.18	1.24	1.7	1.67	1.7	-0.47	0
SLC33A1	1.63	1.83	1.73	1.2	1.36	0.73	0.65	0
RAB37	8.37	8.3	8.78	19.07	9.53	9.86	-0.59	0
TMEM135	0.81	0.77	1.03	1.18	1.33	1.68	-0.68	0
CD33	13.46	15.19	14.49	12.05	9.57	10.79	0.41	0
IGF2R	26.39	25.76	22.16	19.57	19.06	18.58	0.38	0
QTRT2	1.59	1.16	1.62	0.92	1.11	0.75	0.65	0
PIGK	3.18	2.88	3.2	4.23	4.1	4.03	-0.42	0
CRLS1	1.87	2.43	3.09	1.75	1.52	1.48	0.64	0
HES4	2.39	1.81	1.83	1.38	0.38	0.71	1.28	0
VASP	46.1	48.89	43.31	35.52	37.35	33.71	0.38	0
PPP1R16B	23.02	22.07	19.62	28.25	27.26	25.23	-0.32	0
KIR2DP1	1.54	1.43	1.2	0.74	0.6	0.73	1.01	0
C2CD2L	6.84	6.74	5.88	5.01	4.74	4.93	0.41	0
KLHL32	0.08	0.1	0.14	0.24	0.36	0.15	-1.24	0
RNPEPL1	19.09	19.65	15.87	14.4	12.66	14.22	0.4	0
PVR	5.51	5.15	2.74	2.04	3.55	1.87	0.85	0
RETSAT	6.89	6.39	6	5.39	4.26	3.93	0.51	0
AC020656.1	19.58	15.64	16.06	11.62	11.87	10.2	0.61	0
AC008038.1	170.4	167.9	191.88	228.44	214.8	214.79	-0.31	0
NTRK1	0.3	0.18	0.23	0.12	0.1	0.09	1.19	0
KLHL15	3.48	2.88	3.95	4.45	4.96	4.6	-0.44	0
SENP7	3.55	3.49	4.11	4.69	5.12	4.94	-0.4	0
CXCL16	22.82	22.53	19.49	17.03	16.63	15.14	0.41	0
PIGM	1.4	1.56	1.29	0.82	1.04	0.66	0.76	0
AL137058.2	1.66	2.41	0.82	3.93	2.84	3.27	-1.04	0
ZNF273	0.2	0.22	0.32	0.44	0.5	0.38	-0.82	0
MMEL1	0.33	0.3	0.2	0.14	0.11	0.11	1.19	0
KANK1	0.49	0.5	0.51	0.34	0.26	0.32	0.71	0
AC007384.1	2.83	2.41	2.64	4.13	4.17	4.41	-0.69	0
CMTM2	2.1	2.47	3.05	1.62	1.24	1.17	0.92	0
CYB5RL	0.42	0.57	0.48	0.36	0.21	0.24	0.87	0
DSP	0.08	0.04	0.1	0.12	0.19	0.18	-1.14	0
PITPNA	14.98	15.59	15.76	12.52	11.3	11.7	0.38	0
IMPA2	5.91	6.56	4.67	3.62	3.88	4.27	0.54	0
AP002761.4	1.65	1.85	1.67	1.09	1.07	1.04	0.69	0
ZBTB16	2.89	2.23	2.21	1.67	1.35	1.85	0.59	0
RPL38	87.3	90.9	116.85	126.93	131.83	119.94	-0.36	0
MAST2	2.67	2.99	2.63	2.02	1.88	2.01	0.49	0
SPDYE2	0.86	1.12	0.71	0.35	0.41	0.51	1.07	0
RRP7A	15.62	14.65	13.92	10.69	10.71	11.9	0.41	0
RYR3	0.06	0.05	0.08	0.04	0.02	0.02	1.14	0
HERC6	2.8	2.41	2.74	3.61	3.44	3.65	-0.43	0
NABP1	1.98	2.01	2.24	1.51	1.52	1.51	0.46	0
C6orf48	30.75	33.36	32.68	38.47	40.42	42.7	-0.33	0
MAPK6	3.67	3.74	3.63	4.85	5.01	4.54	-0.38	0
HERC5	3.02	2.79	2.82	3.69	4.07	3.91	-0.43	0
PRRC2C	10.05	9.53	10.03	12.66	12.4	11.47	-0.3	0
ZNF213	2.05	2.09	0.75	0.93	0.93	0.65	0.96	0
SMIM12	2.81	4.48	2.88	2.23	2.33	2.25	0.58	0
PYROXD1	2.48	2.34	2.27	2.81	3.38	3.58	-0.46	0
PRDX4	5.78	5.16	6.7	3.33	4.17	4.1	0.6	0
RBL2	32.37	31.02	32.31	39.41	39.73	38.27	-0.29	0
RPARP-AS1	1.66	1.72	1.78	2.31	2.47	2.35	-0.46	0
ZNF605	0.64	0.55	0.55	0.78	0.89	0.87	-0.55	0
RPL36A	76.66	66.48	76.09	85.62	98.78	89.68	-0.32	0
CYBB	147.75	143.03	156.91	115.15	115.85	117.28	0.36	0
VNN1	3.25	3.71	3.15	1.74	2.35	2.42	0.64	0
KIR3DX1	0.89	1.75	1.06	0.66	0.78	0.59	0.86	0
DNTTIP2	1.73	3.22	3.25	5.29	2.84	5.48	-0.73	0
YPEL3	15.55	16.01	15.32	21.03	20.62	17.72	-0.34	0
GLRX	9.82	10.41	11.86	8.25	7.98	8.05	0.4	0
PAQR8	3.62	3.76	3.63	2.36	0.19	0.15	2.03	0
ATP2B1	4.16	3.8	4.18	5.12	5.63	4.86	-0.36	0
MYO1F	76.07	77.41	67.62	57.7	58.2	55.62	0.37	0
BLOC1S2	7.83	7.7	7.97	10.1	10.08	10.5	-0.38	0
MVP	30.18	31.7	27.27	22.34	23.44	23.13	0.37	0
EMILIN2	25.78	27.02	26.5	21.06	19.59	20.99	0.36	0
AC008906.1	1.49	1.5	1.42	0.78	0.71	0.73	0.99	0
AC005035.1	0.44	0.41	0.37	0.05	0.28	0.1	1.5	0
TSHZ3	3	2.85	3.2	2.28	2.16	1.89	0.51	0
COQ10B	5.54	7.95	5.77	7.46	9.81	10.24	-0.51	0
MXRA8	0.36	0.51	0.42	0.77	0.71	0.8	-0.82	0
EML5	0.07	0.07	0.16	0.17	0.21	0.26	-1.1	0
SELENOI	1.79	1.84	1.87	2.39	2.59	2.35	-0.42	0
DBF4	0.72	0.5	0.58	1	1.04	0.92	-0.71	0
RASA2	6.53	6.58	7.2	8.72	8.78	8.28	-0.34	0
SCARNA9	3.06	2.45	2.37	6.01	4.55	4.67	-0.95	0
MID1IP1	21.86	21.96	19.97	26.38	27.16	25.75	-0.31	0
STAMBPL1	1.18	0.94	1.27	1.77	1.55	1.61	-0.54	0
ZNF101	4.26	4.19	3.3	5.2	5.27	5.08	-0.4	0
RPS15A	110.2	111.9	119.88	132.66	145.42	145.03	-0.31	0
FTX	0.6	0.66	0.65	0.45	0.42	0.47	0.5	0
KRT86	0.21	0.34	0.17	0.56	0.6	0.38	-1.1	0
AL391807.1	0.33	0.44	0.34	0.19	0.16	0.17	1.1	0
BCL7A	1.84	1.82	1.82	2.51	2.58	2.33	-0.44	0
EPB41L5	0.33	0.28	0.3	0.48	0.43	0.56	-0.7	0
SDK2	0.47	0.48	0.38	0.75	0.64	0.62	-0.6	0
RBBP6	6.65	6.68	7.24	9.03	8.46	8.16	-0.32	0
CWC27	2.68	2.68	2.99	3.94	3.84	3.7	-0.46	0
NPIPA1	3.96	3.85	3	4.57	4.79	5.04	-0.41	0
ZMYND15	1.43	1.36	1.42	0.95	0.75	0.8	0.75	0
MBOAT7	16.82	18.4	12.94	12.18	12.53	10.46	0.45	0
MBNL1	21.72	25.24	27.16	29.86	32.74	30.57	-0.33	0
AL365203.3	1.58	1.69	1.36	0.99	0.62	0.9	0.89	0
HSPA6	8.46	8.92	7.64	4.94	5.54	6.73	0.54	0
SIRPB2	7.32	7.06	6.18	5.53	4.9	4.58	0.45	0
ZNF614	0.58	0.6	0.62	0.86	1.1	0.88	-0.65	0
RPL27	366.89	382.01	502.86	583.3	531.06	503	-0.37	0
ZNF131	1.17	0.98	1.4	2.06	1.75	1.39	-0.56	0
HTT	6.91	6.42	5.93	4.96	5	4.86	0.38	0
IGKV1-39	24.78	27.53	22.77	33	37.21	33.88	-0.47	0
RPL10	422.3	428.86	442.73	503.42	557.39	531.82	-0.3	0
TEP1	6.8	7.02	6.55	5.29	5.34	5.08	0.37	0
MAP3K1	17.5	17.79	18.93	21.54	23.29	22.04	-0.3	0
DYSF	15.45	15.61	13.26	11.25	11.71	11.02	0.38	0
EVL	36.21	35.39	34.61	44.17	44.54	41.47	-0.29	0
CBLB	2.68	3.01	2.77	3.84	3.74	3.31	-0.37	0
NDUFA5	1.65	1.6	1.9	2.22	2.22	2.5	-0.43	0
SLC9A1	7.38	7.24	6.95	5.64	5.43	5.13	0.41	0
HIPK2	5.88	6.06	5.8	4.83	4.03	4.69	0.39	0
LRRC37A2	2.31	2.59	2.47	3.28	3.41	3.12	-0.41	0
BZW1	5.2	6.74	5.5	7.24	9.32	6.75	-0.42	0
RMRP	1.69	3.62	5.77	7.17	7.88	9.82	-1.17	0
AC106028.4	0.68	0.4	0.83	1.07	1.63	1.74	-1.22	0
FAM198B	6.4	6.18	7.28	4.9	5.24	4.77	0.41	0.01
FAR1	5	5.12	5.51	3.75	4.06	3.81	0.43	0.01
ZNF136	0.5	0.49	0.52	1.58	0.71	0.63	-0.95	0.01
GTF2B	8.07	8.01	7.96	12.42	11	9.05	-0.43	0.01
AC020659.1	1.38	0.92	0.57	1.2	2.06	2.09	-0.9	0.01
RAB43	1.82	3.1	3.71	2.74	3.57	15.21	-1.32	0.01
SH2D3C	23.79	19.86	19.12	15.8	16.6	15.26	0.4	0.01
CEBPD	28.12	32.61	37.56	26.26	23.22	23.59	0.43	0.01
SULT1B1	3.57	3.19	3.5	2.6	2.51	2.36	0.46	0.01
IFFO1	12.63	12.57	13.09	10.31	10.18	8.68	0.39	0.01
SAMD8	3.47	2.88	3.39	4.13	4.65	4.09	-0.4	0.01
SGTB	4.21	4.3	4.39	5.75	5.6	5.34	-0.37	0.01
PGA3	0.39	0.35	0.27	0.16	0.15	0.17	1.05	0.01
SMC3	5.24	4.81	5.68	7.12	7.43	6.25	-0.4	0.01
GNE	1.86	1.55	3.44	3.73	3.39	3.84	-0.68	0.01
SUCLG2	9.96	12.07	12.23	16.62	13.94	14.27	-0.39	0.01
SAMHD1	102.77	99.58	106.44	80.61	80.68	80.59	0.35	0.01
LINC02207	0.57	0.63	0.54	0.24	0.36	0.14	1.23	0.01
PITPNC1	9.33	9.75	9	12.04	12.04	10.81	-0.31	0.01
ACAD11	1.98	2.12	2.49	1.11	1.52	1.65	0.62	0.01
RIMKLB	0.89	0.81	1.06	1.73	1.07	1.33	-0.58	0.01
MINDY2	0.38	1.18	1.34	0.41	0.5	0.5	1.05	0.01
TRIM35	8.82	8.65	7.91	6.04	6.47	6.35	0.43	0.01
GKAP1	0.76	0.59	0.65	1.1	1.09	1.09	-0.72	0.01
SLC37A3	1.09	1.15	1.18	0.81	0.84	0.68	0.55	0.01
RASSF2	24.49	14.22	20.54	12.76	16.53	10.32	0.58	0.01
AC023632.6	0.09	0.19	0.22	0.26	0.44	0.47	-1.22	0.01
CD37	77.73	72.93	57.39	54.2	52.97	50.41	0.4	0.01
ST13	34.2	32.11	33.25	40.36	41.77	39.87	-0.29	0.01
RPL39	260.22	272.8	353.83	365.95	407.46	365.8	-0.36	0.01
AC116533.1	428.82	347.75	443.52	514.11	545.36	483.34	-0.34	0.01
HGNC:18790	2.6	2.43	2.07	2.51	3.94	4.07	-0.57	0.01
KIAA0895L	1.43	1.39	1.12	0.69	0.84	0.86	0.71	0.01
MRPL54	29.67	29.55	27.36	37.73	36.78	36.63	-0.36	0.01
KCTD11	3.69	3.63	3.46	2.64	2.36	2.4	0.54	0.01
AC215219.1	15.92	16.06	14.61	21.31	21.39	17.86	-0.38	0.01
DOK2	97.73	102.31	90.35	73.07	74.71	78.35	0.36	0.01
LINC00282	0.27	0.34	0.39	0.52	0.63	0.66	-0.85	0.01
HSPA13	3.59	3.57	3.03	4.61	4.62	4.48	-0.43	0.01
RPL7	275.16	264.52	337.99	362.79	371.45	368.88	-0.33	0.01
AC074117.1	1.57	1.12	1.02	0.62	0.84	0.23	1.13	0.01
ADAM8	41.78	43.18	33.87	31.04	28.7	30.94	0.39	0.01
AC119044.1	6.12	5.25	6.94	9.62	9.59	9.37	-0.64	0.01
PSEN1	8.2	7.78	7.85	6.19	6.33	5.93	0.37	0.01
TAF3	6	4.73	5.13	7.47	7.22	6.26	-0.4	0.01
DDB2	4.6	4.81	4.59	3.64	3.16	3.32	0.47	0.01
FGL2	78.45	80.89	86.05	56.63	67.79	64.59	0.38	0.01
TRGC1	16.57	16.5	17.69	22.53	21.36	19.92	-0.33	0.01
TPP2	5.1	5.56	6.08	7.41	7.43	6.65	-0.36	0.01
CBX4	34.49	30.56	28.02	42.38	38.69	36.19	-0.33	0.01
CAMK2D	2.73	2.76	2.78	3.51	3.96	3.41	-0.4	0.01
DOT1L	6.15	6.06	5.16	4.83	4.05	4.22	0.41	0.01
GPATCH11	3.77	3.47	3.74	2.49	2.77	2.47	0.51	0.01
IFI44	16.02	14.7	15.9	20.89	19.74	19.06	-0.36	0.01
UNC119	10.45	14.41	13.23	6.31	9.91	9.83	0.55	0.01
TPT1	186.3	178.6	175.96	217.72	229.64	213.36	-0.29	0.01
FAM89B	31.06	28.28	28.3	17.85	19.46	25.21	0.49	0.01
CCDC149	2.03	2.28	1.87	1.4	1.52	1.47	0.49	0.01
PAPSS2	1.46	1.71	1.99	1.11	1.08	1.05	0.67	0.01
TEF	2.51	2.88	2.53	1.8	2	1.65	0.54	0.01
CUX1	4.85	4.86	6.43	4.09	4.17	3.77	0.42	0.01
GALNT2	10.51	10.81	9.06	8.07	7.75	7.43	0.39	0.01
ISCA1	8.82	9.35	10.48	12.83	11.93	12.2	-0.37	0.01
DCAF17	1.89	0.57	0.58	2.54	1.32	2.51	-1.07	0.01
NR3C2	2.26	1.91	2.3	2.93	2.71	3.14	-0.44	0.01
TRIM7	0.56	0.66	0.7	0.47	0.32	0.33	0.77	0.01
GNRH1	0.73	0.81	1	0.47	0.34	0.45	1.02	0.01
MTSS1L	0.52	0.33	0.49	0.84	0.66	0.78	-0.76	0.01
MYD88	63.58	66.38	62.03	48.82	52.12	49.74	0.35	0.01
RPL19	816.43	803.76	768.74	901.93	1064.25	983.29	-0.3	0.01
RRAS2	2.4	2.79	3.09	5.32	3.48	3.43	-0.56	0.01
SENP6	4.06	3.98	4.15	5.11	5.11	5	-0.32	0.01
TLR4	13.31	12.74	14.14	9.63	10.12	10.91	0.39	0.01
PRKRA	4.18	4.03	4.17	5.02	5.65	5.81	-0.41	0.01
GTF3C2	7.89	8.11	7.17	6.16	5.66	5.61	0.41	0.01
WDR77	8.58	7.06	6.85	5.06	5.54	5.41	0.49	0.01
ARL11	5	4.88	4.18	2.9	3.55	3.36	0.52	0.01
CD3E	137.06	117.62	107.82	169.77	172.17	126.61	-0.37	0.01
ARMC10	3.1	2.36	3.65	1.87	1.97	2.19	0.59	0.01
NPDC1	3.69	3.31	2.86	2.38	1.93	2.09	0.62	0.01
ARL4A	3.65	2.62	2.53	4.55	3.49	4.77	-0.54	0.01
GLCCI1	1.97	1.24	1.28	1.32	3.16	3.33	-0.8	0.01
AL355581.1	1.27	1.2	3.99	0.72	1.32	0.66	1.25	0.01
PCYT1A	7.3	7.21	7.66	5.65	6.08	5.13	0.39	0.01
CSF3R	38.41	40.47	35.31	29.26	28.47	31.07	0.36	0.01
DICER1-AS1	0.45	0.42	0.65	0.78	0.97	0.91	-0.8	0.01
GDI1	25.77	26.09	24.82	17.18	21.3	20.03	0.39	0.01
KIAA1958	0.59	0.58	0.57	0.8	0.83	0.8	-0.48	0.01
B3GNTL1	1.41	1.47	1.56	0.96	1	1.04	0.56	0.01
SEPT7	8.56	8.09	9.45	10.43	11.1	11.03	-0.32	0.01
IGKV1-6	1.07	1.63	2.44	3.08	3.97	3.75	-1.07	0.01
BACH2	2.83	2.98	2.8	3.79	3.78	3.46	-0.36	0.01
TMEM123	40.06	42.55	43.64	49.82	54.55	50.35	-0.29	0.01
SCAMP2	28.01	28.66	23.82	20.67	21.33	19.84	0.38	0.01
VNN3	2.56	2.43	3	1.97	1.77	1.59	0.58	0.01
SESN1	3.45	2.29	3.97	4.62	4.62	4.62	-0.51	0.01
SH3PXD2B	0.88	0.93	0.16	0.41	0.07	0.09	1.8	0.01
CYTH4	30.79	30.14	25.21	23.44	22.36	20.56	0.38	0.01
ANKRD28	1.4	1.36	1.71	2.07	2.15	1.82	-0.43	0.01
RAB32	27.14	28.84	35.38	21.1	21.95	23.33	0.46	0.01
UAP1	2.66	3.39	2.86	4.17	3.85	4.32	-0.47	0.01
TBC1D20	9.04	6.66	7.82	5.24	6.75	4.6	0.5	0.01
TMEM229B	6.14	5.91	5.74	4.77	4.53	3.93	0.43	0.01
OXCT1	3.68	4.41	4.16	5.55	5.56	5.16	-0.41	0.01
AC245452.1	0.3	0.27	0.25	0.18	0.18	0.2	0.56	0.01
UBE2K	6.27	6.97	7.98	3.7	6.54	3.39	0.64	0.01
AC099676.1	1.81	1.63	1.57	0.49	0.53	1.15	1.21	0.01
LAMP3	0.47	0.61	0.48	0.87	0.95	0.79	-0.74	0.01
KPNA3	5.02	5.84	5.49	7.11	7.51	6.68	-0.38	0.01
RBAK	1.53	0.92	1.33	1.38	2.62	1.99	-0.67	0.01
LINC01503	2.41	2.67	2.15	1.19	1.56	1.46	0.78	0.01
LYSMD3	1.98	2.04	2.18	2.72	3.2	2.66	-0.47	0.01
OASL	7.19	6.69	7.9	10.19	8.85	9.31	-0.38	0.01
ZFP57	2.49	2.6	2.31	1.08	1.92	1.24	0.8	0.01
TMEM81	1.17	1.49	1.04	0.85	0.5	0.27	1.19	0.01
CCL5	384.46	412.45	414.03	614.29	484.15	440.9	-0.35	0.01
TSPAN5	1.27	1.34	1.29	0.91	0.84	0.89	0.56	0.01
CKS2	4.43	4.86	4.63	6.52	7.9	7.62	-0.66	0.01
PISD	6.85	6.45	5.73	4.98	4.33	4.63	0.45	0.01
CD209	0.64	0.55	0.64	0.4	0.29	0.33	0.86	0.01
SLC31A1	7.92	7.86	8.41	6.05	6.28	5.9	0.41	0.01
IFI30	301.13	318.75	300.61	232.43	236.88	251.24	0.35	0.01
AC020978.8	0.73	1.25	0.73	0.53	0.5	0.33	0.99	0.01
SKIL	1.12	0.77	1.02	1.05	1.97	1.57	-0.65	0.01
AC120057.1	6.73	5.62	5.75	3.34	4.3	2.78	0.8	0.01
CDKN1B	42.6	44.05	41.87	55.52	52.18	49.89	-0.29	0.01
Z93241.1	1.35	1.02	2.34	4.31	2.85	2.69	-1.06	0.01
WHRN	0.85	0.76	0.74	1.28	1.17	1.11	-0.6	0.01
COPA	23.61	22.99	22.25	18.29	18.35	17.39	0.35	0.01
STARD8	2.03	1.84	2	1.31	1.11	1.51	0.58	0.01
CPNE2	4.94	4.99	4.6	3.32	3.8	3.69	0.43	0.01
RPL7P9	150.88	142.07	184.92	208.51	190.99	204.12	-0.34	0.01
SYK	48.62	48.33	45.37	36.65	37.14	38.21	0.35	0.01
CHD6	3.1	3.27	3.05	3.88	3.84	4.08	-0.33	0.01
PDGFRB	2.52	2.31	2.37	1.66	1.6	1.84	0.5	0.01
AC021078.1	3.34	3.99	4.07	2.68	2.7	2.94	0.45	0.01
TSC22D2	2.27	2.11	2.21	3.17	2.59	2.8	-0.38	0.01
ANG	3.89	3.79	3	1.89	2.43	2.07	0.74	0.01
TBC1D31	0.77	0.82	0.83	1.26	1.15	1.03	-0.51	0.01
AC005062.1	64.27	57.34	95.25	116.6	88.75	92.87	-0.46	0.01
BEND4	0.14	0.12	0.17	0.22	0.35	0.24	-0.89	0.01
PRR11	2.19	2.21	2.73	1.61	1.62	1.53	0.58	0.01
FSCN1	2.08	2.2	1.36	1.12	1.22	1.08	0.72	0.01
NOL11	3.89	3.84	4.56	5.54	5.51	5.14	-0.4	0.01
FBXO33	7.41	7.79	8.6	10.36	10.23	9.85	-0.36	0.01
UHRF1BP1L	4.49	3.69	3.98	5.27	5.51	4.99	-0.37	0.01
FBXL16	3.08	3.29	2.83	2.32	2.02	2.04	0.53	0.01
GCNT2	1.12	1.16	1.36	0.86	0.91	0.44	0.72	0.01
LRRC37B	2.19	2.24	2.84	3.24	3.36	3.26	-0.44	0.01
FAM20A	0.26	0.24	0.26	0.1	0.15	0.13	0.98	0.01
LRRC32	0.08	0.1	0.09	0.29	0.28	0.09	-1.26	0.01
CCDC186	1.94	1.95	2.08	2.41	2.83	2.62	-0.4	0.01
MST1P2	0.67	0.67	0.7	1.38	0.98	1.18	-0.8	0.01
EMG1	0.25	0.23	0.37	0.43	0.7	0.75	-1.15	0.01
AC146944.2	4.49	4.05	4.81	2.91	2.83	2.37	0.72	0.01
GNS	41.14	43.01	40.48	32.54	32.94	32.87	0.34	0.01
RPS26	141.33	158.42	146.7	107.24	130	107.16	0.37	0.01
TNFRSF8	3.46	3.51	2.67	1.98	2.32	2.23	0.56	0.01
OBSCN	1.64	1.52	1.13	2.02	1.81	1.79	-0.39	0.01
FAM239B	0.57	0.71	0.66	0.38	0.38	0.14	1.1	0.01
AL732372.3	4.41	4.41	4.16	2.73	2.5	2.84	0.69	0.01
GPR18	3.64	2.93	2.56	4.38	4.7	4.42	-0.56	0.01
TRAV8-1	5.63	5.54	5.88	9.15	10.5	7.7	-0.68	0.01
UNC5B	0.29	0.32	0.18	0.17	0.1	0.1	1.09	0.01
RNF19A	8.62	7.52	8.35	10.54	10.27	9.78	-0.32	0.01
PDZD2	0.05	0.04	0.02	0.06	0.09	0.1	-1.16	0.01
AL033527.5	0.57	0.52	0.67	0.32	0.31	0.17	1.13	0.01
INTS3	7.83	7.55	6.9	5.83	6.15	5.13	0.38	0.01
GFOD1	4.04	4.04	4.13	3.14	3.19	2.95	0.4	0.01
FGFBP2	156.41	160.75	150.66	191	191.87	184.81	-0.28	0.01
NCR3LG1	0.63	0.65	0.9	1.1	1.16	1.07	-0.61	0.01
TTC3P1	0.05	0.09	0.05	0.18	0.13	0.12	-1.14	0.01
LINC-PINT	3.47	3.09	3.37	4.58	4.34	4.25	-0.41	0.01
CUL4A	5.99	8.73	5.77	4.79	5.07	4.79	0.48	0.01
SLC43A3	9.61	9.48	8.38	7.5	6.47	6.56	0.42	0.01
RPL30	247.25	243.98	261.93	295.56	316.01	306.65	-0.29	0.01
CEP162	0.55	0.56	0.55	0.85	0.89	0.84	-0.64	0.01
NPTXR	1.75	1.5	1.29	2.31	2.07	1.98	-0.49	0.01
PDZD8	3.12	3.09	3.28	3.92	4.44	3.78	-0.35	0.01
ZYX	93.62	97.07	85.4	74.77	70.23	71.74	0.35	0.01
VNN2	25.9	24.94	23.98	20.71	18.5	18.48	0.38	0.01
AFF3	0.88	0.68	0.75	1.08	1.08	1.01	-0.46	0.01
TRBV27	20.92	16.02	15.07	23.57	27.39	24.55	-0.54	0.01
AC008555.5	9.24	7.16	9.08	12.61	11.38	12.28	-0.51	0.01
TUT1	2.2	1.54	1.53	2.68	3.22	2.04	-0.59	0.01
MED22	6.91	6.45	5.73	5.68	2.1	3.76	0.72	0.01
SLC35A5	1.65	1.9	1.22	2.1	2.83	2.13	-0.57	0.01
TLR5	4.56	4.49	5.21	3.43	3.26	3.61	0.47	0.01
PRKCQ	14.54	15.21	10.16	21.47	13.93	20.17	-0.48	0.01
OAF	9.82	9.49	9.08	6.87	7.09	7.16	0.43	0.01
SNX24	0.8	1.12	1.04	0.63	0.58	0.5	0.79	0.01
COTL1	145.81	149.38	141.87	122.02	114.52	107.71	0.34	0.01
ERCC5	8.46	5.38	8.53	9.86	10.22	9.99	-0.43	0.01
PASK	2.11	2.01	1.82	2.51	2.6	2.6	-0.38	0.01
MYO1C	2.14	2.31	2.01	1.21	1.5	1.74	0.54	0.01
ZNF622	16.24	15.68	16.29	20.59	21.08	19.65	-0.35	0.01
MAST4	0.69	0.72	0.47	0.96	0.86	0.87	-0.51	0.01
ZNF793	0.12	0.14	0.17	0.04	0.04	0.1	1.26	0.01
AIMP1	7.04	7.81	6.36	8.56	9.04	10.35	-0.4	0.01
MTHFR	6.02	3.64	5.67	4.5	2.99	2.63	0.6	0.01
KDM6A	5.43	4.54	5.87	7.64	7.46	5.79	-0.4	0.01
TUBGCP2	12.34	12.88	11.28	9.22	9.98	9.1	0.37	0.01
EPHB4	0.51	0.42	0.51	0.67	0.7	0.93	-0.68	0.01
MICAL1	21.81	22.21	20.81	17.14	16.81	17.05	0.35	0.01
PRRG4	1.39	1.63	1.85	1.14	1.1	0.96	0.61	0.01
BRIP1	0.07	0.05	0.08	0.19	0.14	0.1	-1.09	0.01
AC098850.4	0.04	0.06	0.06	0.07	0.18	0.14	-1.17	0.01
TAX1BP1	6.53	6.06	6.71	7.75	8.44	7.71	-0.31	0.01
PWP1	11.86	9.62	10.35	13.82	14.43	12.68	-0.36	0.01
AKAP5	0.34	0.28	0.51	0.63	0.74	0.54	-0.76	0.01
DDX42	6.66	6.25	6.82	8.38	7.44	8.85	-0.32	0.01
RPL15P3	92.06	98.24	107.7	125.31	121.27	123.41	-0.31	0.01
THAP2	2.11	1.94	1.61	2.87	2.5	2.38	-0.45	0.01
HSPB1	15.12	14.56	14.68	18.45	19.8	18.69	-0.36	0.01
AC093668.2	2.39	9.09	6.68	1.34	4.65	1.6	1.26	0.01
TAF4B	1.04	1.06	1.1	1.69	1.57	1.38	-0.53	0.01
SRCAP	16.58	16.41	13.75	8.23	12.9	12.42	0.48	0.01
SLAMF8	2.29	2.69	2.78	1.64	1.92	1.42	0.64	0.01
SIGLEC11	0.98	1.17	0.81	0.57	0.6	0.51	0.81	0.01
WRAP73	3.56	3.31	3.42	2.61	2.53	2.51	0.43	0.01
ZSWIM8-AS1	3.03	0.61	2.09	0.77	0.82	0.77	1.28	0.01
LINC00324	5.03	4.97	4.41	3.13	3.5	3.18	0.56	0.01
ANKRD26	0.3	0.21	0.27	0.41	0.42	0.46	-0.72	0.01
EPB41	7.81	7.06	7.31	9.69	8.68	8.96	-0.3	0.01
MALT1	5.26	5.26	5.86	7.05	6.94	6.31	-0.31	0.01
ABCE1	4.14	3.98	4.41	5.44	5.28	5.29	-0.35	0.01
GGACT	1.15	0.75	0.7	1.42	1.8	1.15	-0.75	0.01
ARL6	0.11	0.08	0.16	0.23	0.3	0.18	-1.07	0.01
SRPK2	4.73	4.42	4.76	5.84	6.16	5.7	-0.35	0.01
ZC3H12A	23.71	23.1	21.01	28.4	27.98	26.99	-0.3	0.01
APEX2	8.36	7.31	6.43	5.05	5.18	5.68	0.47	0.01
SOGA3	0.17	0.13	0.19	0.09	0.07	0.08	0.96	0.01
OLMALINC	0.16	0.17	0.28	0.3	0.42	0.4	-0.87	0.01
GPR15	1.14	1.44	0.99	2.25	1.84	2.08	-0.79	0.01
TRDC	106.21	109.54	117.33	135.89	141.09	132.53	-0.3	0.01
PRKAR1B	1.66	2.11	1.97	2.51	2.43	3.16	-0.5	0.01
RHOG	127.2	138.04	117.82	104.09	102.55	94.02	0.35	0.01
LAT	18.12	19.1	17.1	22.99	22.2	21.53	-0.3	0.01
MCOLN2	1.42	2.12	1.74	1.19	1.12	0.94	0.71	0.01
PRDX3	15.65	16.67	18.17	13.51	12.52	12.67	0.38	0.01
LINC00865	0.13	0.18	0.17	0.33	0.35	0.25	-0.94	0.01
LINC00667	1.67	1.92	2.72	2	4.03	4	-0.67	0.01
TFEC	3.17	3.43	4.08	2.41	2.98	2.25	0.48	0.01
MAST3	21.11	21.61	18.46	16.1	16.38	15.34	0.36	0.01
CD68	235.12	219.12	208.74	175.52	186.23	157.38	0.35	0.01
ZNF510	1.21	1.3	1.34	1.92	1.7	1.69	-0.47	0.01
TUBG1	3.42	3.63	3.53	2.68	1.96	2.29	0.61	0.01
PRKACA	22.41	23.14	11.93	8.89	16.83	9.32	0.71	0.01
HAUS3	2.07	1.96	1.92	2.54	2.87	2.48	-0.41	0.01
DDIT3	11.91	9.95	12.23	17.45	16.34	12.75	-0.45	0.01
RAB44	4.52	4.56	4.16	3.1	3.31	3.18	0.46	0.01
AGFG1	6.41	7.26	7.37	2.45	5.41	5.43	0.66	0.01
C12orf75	5.63	5.81	6.9	7.99	7.53	8.95	-0.42	0.01
BCL2L1	21.6	20.53	19.19	16.44	14.97	16.05	0.37	0.01
TTC24	1.16	0.98	0.89	1.63	1.63	1.51	-0.66	0.01
STX6	2.47	2.4	2.94	2.37	4.77	4.66	-0.59	0.01
RPS20	182.41	187.57	217.54	232.44	241.65	249.8	-0.3	0.01
TMA7	78.33	76.63	97.26	112.14	104.81	100.26	-0.33	0.01
SPICE1	0.79	0.65	0.72	1.08	1.09	0.95	-0.54	0.01
KLHL28	1.28	1.3	1.3	2.15	1.78	1.46	-0.47	0.01
PDLIM7	6.17	6.26	5.11	4.58	3.39	4.49	0.49	0.01
RUBCNL	2.14	1.63	1.9	2.33	2.68	2.78	-0.46	0.01
BRIX1	1.7	1.61	1.71	2.19	2.59	2.14	-0.46	0.01
DHRS3	6.24	6.05	6.08	7.28	8.45	8.19	-0.38	0.01
RNH1	13.37	13.24	12.18	9.96	10.06	10.31	0.35	0.01
C1QA	10	11.65	10.11	8.42	6.5	7.2	0.52	0.01
PAK1	14.5	15.08	14.1	11.94	11.35	10.94	0.35	0.01
VASH1	6.62	7.46	6.27	5.41	4.65	5.22	0.41	0.01
CRNKL1	3.68	3.54	4.22	4.78	4.97	5.34	-0.4	0.01
C17orf107	0.3	0.79	0.74	1.28	0.88	1.35	-0.94	0.01
ACSL1	10.07	12.43	11.26	8.54	7.96	9.19	0.39	0.01
TIGD5	1.47	1.67	1.27	1.15	0.65	0.9	0.71	0.01
EXOC3	6.6	7.92	6.61	5.11	5.11	5.76	0.4	0.01
PCYOX1L	4.43	4.78	4.36	3.47	3.45	3.17	0.43	0.01
PXN	36.95	42.7	37.44	34.98	26.51	28.27	0.38	0.01
TSTD1	8.3	8.17	7.16	9.73	11.45	11.06	-0.45	0.01
CEP120	4.35	4.33	4.95	5.56	6.31	5.63	-0.36	0.01
TTC7A	20.74	21.98	19.07	15.29	16.47	16.55	0.36	0.01
KIAA0586	1.04	1	0.99	1.35	1.46	1.27	-0.43	0.01
STX7	3.27	3.58	3.85	2.66	2.83	2.73	0.38	0.01
KIAA0232	5.22	5.35	5.74	4.22	4.11	4.12	0.39	0.01
HSF2	2.75	2.94	2.52	3.93	3.56	3.87	-0.47	0.01
RPS6KA4	17	16.43	13.87	12	11.63	12.48	0.39	0.01
CYP4F29P	1.02	0.7	0.91	1.78	1.52	1.3	-0.8	0.01
SBNO2	15.67	15.32	11.75	10.67	10.99	10.82	0.4	0.01
PLBD2	11.9	10.97	9.76	8.92	8.32	7.66	0.39	0.01
HLA-A	714.01	648.72	663.38	534.5	536.12	535.85	0.33	0.01
SPON2	12.95	13.3	11.32	15.96	14.65	15.8	-0.3	0.01
FKBP15	14.83	15.21	14.95	12.31	11.92	11.35	0.34	0.01
DNAJC1	7.79	7.32	7.78	10.23	9.66	9.61	-0.37	0.01
ARHGAP15	7.95	7.82	8.16	9.07	10.16	10.53	-0.31	0.01
CCT8P1	0.9	0.48	0.61	0.27	0.35	0.32	1.09	0.01
LYNX1	1.04	1.06	0.75	0.7	0.43	0.53	0.78	0.01
LRP3	2.41	1.48	1.56	1.26	1.14	1.05	0.66	0.01
C1orf159	1.81	1.64	1.36	1.19	1.02	1.03	0.57	0.01
LGALS12	3.44	4.55	4.65	2.6	2.28	3.28	0.63	0.01
MYO1B	0.11	0.08	0.11	0.03	0.06	0.04	1.13	0.01
AC099548.2	5.24	4.84	4.25	1.82	2.15	4.39	0.78	0.01
NSA2	20.18	19.07	20.22	23.49	25.58	23.63	-0.29	0.01
FRMD4A	0.18	0.19	0.22	0.12	0.12	0.09	0.83	0.01
SKOR1	0.12	0.14	0.19	0.23	0.35	0.3	-0.95	0.01
KIAA0100	17.09	17.34	15.62	13.49	12.67	13.28	0.34	0.01
TGM1	0.36	0.34	0.46	0.24	0.19	0.17	0.96	0.01
CDC42BPA	0.12	0.1	0.13	0.08	0.05	0.03	1.08	0.01
ZNF14	1.4	1.48	1.58	2.01	2.36	2.26	-0.57	0.01
UBE4A	10.04	9.97	9.4	8.42	5.28	7.63	0.46	0.01
C12orf29	0.5	0.36	0.47	0.54	0.84	0.8	-0.71	0.01
SNX2	12.39	13.47	13.65	16.74	15.63	16.3	-0.3	0.01
AGO4	15.08	15.34	15.43	12.34	11.7	12.09	0.34	0.01
CKAP2	1.95	1.18	1.39	2.56	3.01	1.58	-0.66	0.01
RSF1	1.29	1.29	1.35	1.78	1.78	1.52	-0.37	0.01
ZNF781	0.1	0.13	0.13	0.34	0.17	0.27	-1.11	0.01
AC007364.1	0.79	0.24	0.58	1.33	1.08	1.11	-1.12	0.01
FBXW5	47.76	51.25	34.04	30.3	32.67	35.23	0.44	0.01
KBTBD11	1.56	1.91	2.17	1.3	1.17	1.4	0.54	0.01
PLIN4	0.12	0.17	0.17	0.05	0.05	0.1	1.15	0.01
RAB39A	1.7	1.2	1.02	0.81	0.7	0.55	0.93	0.01
CYP2T1P	0.86	1.23	0.78	0.46	0.63	0.44	0.9	0.01
HECTD3	8.61	8.87	8.31	7.14	6.23	6.3	0.39	0.01
HMGN1	14.89	12.47	15.66	18.58	17.66	17.26	-0.31	0.01
GTF2F2	2.26	2.2	2.9	3.43	3.5	3.23	-0.47	0.01
NUCKS1	11.87	11.45	12.84	15.39	14.52	14.41	-0.29	0.01
KRT73-AS1	0.32	0.16	0.24	0.57	0.52	0.34	-0.98	0.01
GOLGA8K	0.19	0.25	0.37	0.07	0.16	0.11	1.24	0.01
OSBPL9	2.6	2.75	2.6	3.9	3.86	2.77	-0.4	0.01
ITGA6	3.98	3.46	3.37	4.58	4.71	4.61	-0.36	0.01
ZNF256	2.19	2.08	2.32	3.55	3.15	2.95	-0.55	0.01
FAM110A	7.68	9.03	7.4	5.94	5.88	5.78	0.45	0.01
ZNF134	2.78	2.82	2.55	3.75	3.95	3.14	-0.41	0.01
MAP9	0.21	0.17	0.19	0.36	0.26	0.35	-0.76	0.01
CASC8	0.32	0.46	0.35	0.18	0.16	0.19	1.09	0.01
PPIAP22	86.1	85.68	97.43	110.62	110.1	114.49	-0.32	0.01
CDC42EP4	3.7	4.41	4.28	3.16	3.12	2.75	0.46	0.01
DKK3	0.2	0.1	0.13	0.28	0.32	0.24	-0.97	0.01
CDC14A	5.62	5.88	6.03	7.75	7.17	7.11	-0.33	0.01
NKTR	4.78	4.7	5.19	3.94	3.66	1.48	0.69	0.01
RNF31	11.04	10.83	9.36	7.69	8.12	8.1	0.39	0.01
AC004057.1	450.83	497.68	477.63	365.91	416.04	334.23	0.35	0.01
IGKV3-20	58.49	58.74	49.03	67.7	83.4	67.22	-0.39	0.01
NAP1L5	1.89	1.56	1.71	2.31	2.8	2.63	-0.59	0.01
AOAH	70.6	68.67	64.92	52.87	55.59	53.9	0.33	0.01
USP25	5.72	5.34	5.31	6.46	7.42	6.54	-0.32	0.01
PCGF3	6.63	7.01	6.98	5.37	5.32	5.25	0.37	0.01
AREL1	7.4	6.97	6.89	5.43	5.78	5.2	0.37	0.01
MLLT1	15.21	15.48	13.1	12.18	11	10.66	0.37	0.01
YEATS4	3.74	3.62	4.78	5.63	6.35	5.37	-0.51	0.01
SEPT4	0.29	0.33	0.25	0.47	0.43	0.52	-0.69	0.01
HPS4	2.5	2.52	2.35	1.89	1.89	1.72	0.42	0.01
FCGRT	28.36	26.44	25.98	20.57	20.23	22.4	0.35	0.01
KRR1	2.13	1.76	2.36	2.7	2.91	2.59	-0.39	0.01
RPL29	385.2	363.69	355.43	394.57	481.32	485.48	-0.3	0.01
BTG3	2.63	1.67	3.35	4.7	3.79	3.55	-0.66	0.01
IGLV7-43	4.41	7.81	6.94	9.22	11.29	11.5	-0.74	0.01
MTF1	5.59	5.39	5.5	4.27	4.1	4.3	0.38	0.01
OR52K3P	3.69	3.52	3.12	2.24	2.38	1.99	0.64	0.01
AC239799.1	0.91	0.57	0.7	4.18	0.52	1.06	-1.4	0.01
PPP1R17	0.58	0.54	0.39	0.26	0.29	0.21	1.01	0.01
SMCO4	7.62	10.78	9.86	5.67	6.96	6.47	0.57	0.01
HK1	28.43	30.15	27.17	21.99	23.6	22.26	0.34	0.01
U62317.3	17.95	17.93	15.97	13.77	10.42	12.4	0.5	0.01
SPATA5	0.59	0.64	0.58	0.94	0.91	0.79	-0.54	0.01
IRF7	25.14	25.53	20.7	29.96	28.68	29.98	-0.31	0.01
SEC14L2	0.74	0.78	0.62	1.16	1.07	0.98	-0.58	0.01
KREMEN1	0.42	0.3	0.34	0.24	0.2	0.11	0.94	0.01
ARID4A	3.34	2.86	3.01	3.97	4.24	3.67	-0.37	0.01
TYW1B	1.9	1.46	1.36	2.61	2.19	2.2	-0.57	0.01
H3F3B	50.98	54.17	50.13	57.62	64.57	67.18	-0.29	0.01
NOP53	75.71	76.49	62.67	84.6	88.93	89.84	-0.29	0.01
ARAP2	5.67	5.15	5.29	6.66	7.08	6.06	-0.3	0.01
CACHD1	0.17	0.12	0.1	0.27	0.21	0.25	-0.9	0.01
HNRNPA3P6	15.43	14.34	18.6	22.75	20.77	20.59	-0.41	0.01
TMX2	18.13	17.55	15.34	11.9	11.65	14.24	0.43	0.01
MEST	0.48	0.43	0.42	0.48	0.84	1	-0.8	0.01
CD38	4.31	4.32	4.5	5.74	5.83	5.04	-0.34	0.01
ZNF365	0.43	0.46	0.5	0.66	0.66	0.75	-0.57	0.01
C16orf87	1.15	0.83	1.13	1.38	1.39	1.62	-0.5	0.01
MED13	4.5	4.34	4.9	5.66	5.53	5.68	-0.29	0.01
FLII	32.31	31.87	28.09	24.63	24.28	24.18	0.34	0.01
MTCP1	0.27	0.29	0.51	1.01	0.35	1.03	-1.16	0.01
MAPK11	1.28	1.75	0.89	0.61	0.81	0.76	0.85	0.01
PPA1	7.56	7.09	6.96	9.31	8.67	8.96	-0.32	0.01
PEF1	16.24	16.45	13.07	10.63	11.31	11.96	0.43	0.01
TNFAIP1	5.86	5.94	5.55	4.63	4.27	3.9	0.44	0.01
ZNF280D	1.02	1.05	1.08	1.41	1.34	1.3	-0.36	0.01
TATDN2	16.14	5.89	5.41	20.71	11.75	15.85	-0.82	0.01
DHRS1	3.04	3.38	3.03	1.88	2.26	2.51	0.51	0.01
TMEM170B	7.35	7.8	9.09	5.94	6.52	6.18	0.38	0.01
AC020910.4	2.19	2.79	2.59	4.7	4.1	4.14	-0.77	0.01
ENHO	1.06	0.94	1.06	1.67	1.72	1.97	-0.81	0.01
MNDA	92.03	92.66	102.08	73.66	76.86	76.89	0.33	0.01
NUPL2	3	3.09	3.46	2.22	2.32	2.29	0.48	0.01
RIPOR1	8.44	8.07	7.43	6.54	6.13	5.82	0.37	0.01
AC015912.3	1.26	2.63	2.48	4.5	4.57	3.46	-0.98	0.01
ARRB2	99.51	97.99	96.85	85.38	66.31	78.18	0.36	0.01
EIF4G3	4.53	4.12	4.94	5.91	5.89	5.22	-0.32	0.01
BTN3A3	17.11	11.81	11.26	17.72	17.19	17.23	-0.38	0.01
LINC01410	2.77	2.41	3.59	1.7	2.17	1.81	0.63	0.01
C15orf41	0.21	0.11	0.14	0.23	0.3	0.31	-0.85	0.01
RPS13	151.81	158.2	158.1	176.21	203.95	187.44	-0.28	0.01
C10orf25	0.79	0.92	0.79	0.56	0.4	0.46	0.81	0.01
[truncated: 24,136 more rows]

## Sheet: TNFb_Family_Member
gene_name	FPKM.UR_PBMC1	FPKM.UR_PBMC2	FPKM.UR_PBMC3	FPKM.NC_PBMC1	FPKM.NC_PBMC2	FPKM.NC_PBMC3	log2(fc)	Q_val
TNFSF11	0.141888	0.0979685	0.117369	0.0452545	0.121511	0.133576	0.250235	1
TNFSF15	0.0702076	0.0227688	0.0447409	0.00815594	0.0450458	0.0213765	0.884882	1
TNFSF13B	6.62963	7.68376	15.3395	6.7609	4.25293	16.0492	0.131851	0.807647
TNFSF9	0.975235	1.03627	0.553415	1.03857	1.07783	0.851465	-0.210509	0.514307
TNFSF8	15.9867	14.1826	15.2521	13.1283	15.3517	13.1227	0.126695	0.492345
TNFSF4	0.779793	1.24934	1.77869	0.936869	0.822726	1.37068	0.282675	0.433789
TNFSF10	23.6685	21.7884	22.063	19.2724	20.9603	18.1647	0.209407	0.155058
TNFSF14	0.861266	0.903995	1.06472	0.661167	0.333082	0.951719	0.540305	0.142429
TNFSF13	21.1518	22.1853	17.9163	14.8359	16.8407	18.7196	0.281477	0.102061
TNFSF12	18.0288	20.2342	14.7504	15.1799	13.9001	13.9509	0.300986	0.0876919
TNFRSF17	1.08284	1.37187	1.59601	2.05198	3.40973	2.20975	-0.92132	0.00369477
TNFRSF1B	234.01	233.867	205.937	170.296	160.403	155.539	0.470687	0.000218483
TNFRSF10D	4.38974	4.54186	3.76025	2.78925	2.62645	2.13421	0.749373	9.85811e-05
TNFRSF1A	21.9839	22.8305	18.8721	14.6273	15.5175	13.5181	0.544579	9.44596e-05
TNFRSF13C	5.01231	4.40752	3.76444	7.28905	6.88631	7.04721	-0.686783	8.38246e-06
TNFRSF10C	4.73656	4.76029	3.83683	2.14543	2.28709	2.06821	1.0364	3.37738e-07
TNFRSF11B	0	0.099419	0.413986	3.34732	2.46945	3.33901	-4.15651	1.7086e-12

## Sheet: TGFb_Family_Member
gene_name	FPKM.UR_PBMC1	FPKM.UR_PBMC2	FPKM.UR_PBMC3	FPKM.NC_PBMC1	FPKM.NC_PBMC2	FPKM.NC_PBMC3	log2(fc)	Q_val
BMP2	0.07	0.03	0.09	0.05	0.01	0.03	0.98	1
BMP3	0.01	0.01	0.03	0	0.03	0	0.96	1
BMP4	0.07	0	0.02	0	0.01	0.05	0.58	1
INHBA	0.03	0.04	0.04	0.01	0.02	0.05	0.55	1
BMP8A	0.19	0.2	0.08	0.09	0.17	0.09	0.39	1
INHBB	0	0.02	0	0	0.01	0	0.33	1
GDF10	0.03	0.05	0.1	0.11	0.04	0	0.25	1
GDF15	0.14	0.17	0.14	0.08	0.11	0.2	0.23	1
LEFTY1	0.06	0.28	0.21	0.05	0.08	0.37	0.16	1
NODAL	0.23	0.27	0.25	0.32	0.34	0.2	-0.19	1
INHBE	0.12	0.03	0.05	0.06	0.06	0.12	-0.3	1
GDF9	0.12	0.04	0.21	0.16	0.19	0.1	-0.31	1
LEFTY2	0.05	0.03	0.04	0.13	0.08	0.02	-0.88	1
INHBC	0.03	0	0	0.03	0.02	0.08	-2.13	1
TGFB2	0	0.01	0	0	0.03	0.02	-2.15	1
ACVR2B	0.05	0.04	0.37	0.05	0.04	0.37	0	0.97
ACVR1C	0.34	0.18	0.21	0.32	0.1	0.31	0	0.94
BMP8B	1.15	1.05	0.88	1.04	0.82	1.07	0.08	0.85
GDF11	1.85	2.09	1.7	1.9	1.85	1.61	0.08	0.78
TGFB3	0.77	0.7	0.61	0.56	0.74	0.59	0.13	0.71
BMPR1A	0.51	0.47	0.47	0.32	0.53	0.43	0.18	0.57
ACVR2A	0.86	0.76	0.72	0.83	0.44	0.75	0.21	0.51
TGFBR1	6.36	5.34	6.22	5.33	4.78	6.18	0.14	0.49
BMP6	1.63	1.5	2.39	1.88	1.26	3.5	-0.27	0.39
BMP1	1.26	1.17	1.12	1.36	1.14	1.41	-0.14	0.37
TGFB1	172.53	180.49	155.3	154.83	151.92	153.2	0.14	0.34
GDF7	0.25	0.19	0.25	0.13	0.17	0.22	0.4	0.26
TGFBR2	40.99	41.69	41.46	45	46.5	41.74	-0.1	0.25
ACVRL1	0.41	0.49	0.52	0.42	0.31	0.31	0.46	0.15
ACVR1B	4.32	4.82	3.91	3.18	3.73	3.37	0.34	0.05
BMPR2	2.34	2.2	2.35	2.71	2.7	2.83	-0.26	0.04
TGFBR3	5.09	4.6	5.14	7.55	7.22	7.2	-0.57	0

## Sheet: TCRsignalingPathway
gene_name	FPKM.UR_PBMC1	FPKM.UR_PBMC2	FPKM.UR_PBMC3	FPKM.NC_PBMC1	FPKM.NC_PBMC2	FPKM.NC_PBMC3	log2(fc)	Q_val
TRAJ50	0	0	0	0.42	0	0	3.32	1
TRAJ25	0.38	0.08	0.08	0.4	0.09	0	3.17	1
PPP3R2	0.04	0.02	0.02	0.03	0	0	2.23	1
PAK3	0.02	0.01	0.01	0.01	0	0.01	2.17	1
CSF2	0.13	0.3	0.3	0.15	0.13	0	2.14	1
TRAJ2	0.24	0.35	0.35	0.72	0.39	0	1.74	1
TRAJ22	0.8	0.21	0.21	0	0	0	1.69	1
TRAV9-1	0.23	0.04	0.04	0.21	0	0.17	1.52	1
TRAJ32	0.51	0.35	0.35	0.21	0.15	0	1.48	1
TRAJ37	0.53	0.53	0.53	0.54	0.36	0	1.47	1
TRAJ23	0.42	0.96	0.96	1.02	0.22	0.72	1.35	1
TRAJ33	0.23	0.1	0.1	0.21	0.25	0	1.07	1
TRAJ36	0.04	0.33	0.33	0.42	0	0.39	1.02	1
TRAJ17	0	0.23	0.23	0.26	0	0.24	1.02	1
TRAJ42	0.38	0.29	0.29	0.71	0.11	0.64	0.85	1
TRDJ2	1.86	1.87	1.87	2.94	1.27	1.23	0.82	1
TRAJ1	1.97	1.07	1.07	2.03	2.06	1.08	0.69	1
TRAJ30	0.86	0.71	0.71	0.39	0.17	0.58	0.69	1
TRAJ49	0.92	1.17	1.17	0.58	0.69	0.59	0.62	1
TRAJ27	0.23	0.59	0.59	0	0	0.22	0.62	1
TRAJ14	1.55	0.42	0.42	0.35	0.79	0.52	0.6	1
TRAJ47	0	0	0	0.48	0.31	0	0.6	1
TRDJ3	1.71	2.04	2.04	1.29	0.64	1.6	0.59	1
TRAJ11	1	1.55	1.55	1.59	0.74	1.02	0.57	1
TRAJ21	0.87	0	0	0.7	0.23	0.61	0.56	1
TRAJ29	0.09	1.65	1.65	0.33	0.4	0.73	0.47	1
TRAJ8	0	0.32	0.32	0.52	0.21	0.4	0.46	1
TRAJ28	0.23	0.21	0.21	0.6	0.6	0.2	0.38	1
TRAJ20	0.23	0.42	0.42	0.94	0.17	0.92	0.28	1
TRAJ43	0	0	0	0.11	0	0	0.27	1
TRAJ3	2.1	0.92	0.92	0.75	0.86	1.67	0.26	1
TRAJ5	0.91	1.67	1.67	0.21	1	0.92	0.26	1
TRAJ18	0.76	1.72	1.72	2	1.05	1.51	0.23	1
TRGJP	0.71	0	0	0.38	0.13	0.2	0.23	1
TRBV6-7	0.17	0.53	0.53	0.39	0.42	0.05	0.21	1
IL2	0.06	0	0	0	0	0.05	0.17	1
TRDJ1	11.49	12.21	12.21	12.74	11.1	12.81	0.15	1
TRAJ39	0.68	0.32	0.32	0.6	0.37	0.24	0.13	1
TRAV18	0.93	0.85	0.85	0.43	0.86	0.48	0.12	1
TRGJ1	0.59	0.59	0.59	1.18	0.22	1.83	0.12	1
TRAJ4	0.15	0.54	0.54	1.55	0.29	0.77	0.11	1
TRAJ16	0.37	0.61	0.61	0.7	0	1.61	0.06	1
CD40LG	15.03	13.24	13.24	12.93	14.23	11.99	0.03	1
TRBV7-4	2.28	1.67	1.67	1.6	1.59	2.08	0.03	1
NFATC4	0.01	0.04	0.04	0	0	0.02	0.02	1
TRAJ7	1.29	0.74	0.74	1.42	0.57	2.14	0.01	1
IL4	0.24	0	0	0.11	0.23	0.07	-0.07	1
TRAV34	1.45	0.59	0.59	0.51	0.45	0.78	-0.09	1
TRAJ13	0.45	0.74	0.74	0.41	0.34	0.43	-0.12	1
TRAJ9	0.48	0.27	0.27	0.67	0.91	0.2	-0.14	1
TRDD3	2.11	2.64	2.64	1.83	2.46	2.52	-0.15	1
TRAJ59	0.23	0.35	0.35	0	0	0.65	-0.17	1
TRAJ35	0.87	0.13	0.13	0	0.33	0.86	-0.26	1
TRAJ38	0	0.95	0.95	0.66	0.44	1.28	-0.28	1
TRAJ26	0	0.21	0.21	1.06	0.97	0.37	-0.31	1
TRAJ40	0.46	0.04	0.04	0	0.43	0.07	-0.36	1
TRDJ4	0.68	0.21	0.21	0.34	0.37	0.69	-0.42	1
TRBJ2-2	7.53	7.79	7.79	6.93	10.77	10	-0.44	1
TRBJ2-6	10.9	9.1	9.1	9.22	13.62	12.78	-0.45	1
TRBJ2-5	7.81	8.53	8.53	6.97	9.89	12.64	-0.45	1
TRAJ10	0.18	1.24	1.24	0.34	0.66	1.07	-0.5	1
TRBV7-7	1.22	0.25	0.25	0.34	1.4	0.76	-0.6	1
TRGJP2	2.13	1.28	1.28	1.06	2.82	2.29	-0.66	1
TRBJ2-7	7.74	8.78	8.78	7.46	12.32	11.59	-0.7	1
TRGJP1	1.57	1.49	1.49	2.38	4.12	2.74	-0.73	1
TRAJ31	0	0	0	0.42	0.33	0	-0.92	1
TRAJ41	0	0	0	0.26	0.06	0.21	-0.93	1
TRAJ44	0.48	0	0	0.67	1.06	0.41	-0.94	1
TRAJ48	0	0.21	0.21	0.15	0.21	0	-0.96	1
TRAJ12	0.23	0	0	0.99	0.45	1.18	-1.12	1
TRAJ6	0.36	0.96	0.96	0.51	0.68	2.22	-1.14	1
TRAJ19	0.71	0.29	0.29	0.38	1.16	1.32	-1.23	1
TRGJ2	1.11	0.43	0.43	1.09	1.73	2.08	-1.43	1
TRAJ45	0.49	0.83	0.83	0.21	1.06	0.81	-1.54	1
TRAV40	0.4	0.35	0.35	0.18	1.3	0.68	-1.64	1
TRBV6-8	0	0	0	0.17	0	0.3	-1.83	1
TRAJ61	0.13	0	0	0	0.31	0.18	-1.9	1
TRAJ54	0	0	0	0.07	0.32	0.18	-3.35	1
TRAJ24	0	0	0	0.1	0.19	1.21	-3.99	1
TRBV7-6	7.31	8.44	8.44	7.39	7.68	6.12	0.04	0.99
CDC42	124.32	122.3	122.3	131.58	128.75	115.99	0.03	0.99
KRAS	4.93	5.09	5.09	5.74	4.88	5.23	0.03	0.99
NFATC1	4.05	4.05	4.05	4.08	3.85	3.56	0.02	0.98
SOS2	7.05	6.82	6.82	7.69	7.78	6.28	0.04	0.97
FYN	31.46	31.5	31.5	30.62	30.53	28.8	0.03	0.97
PIK3CD	47.74	48.13	48.13	38.71	43.33	44.41	0.02	0.92
TRAV12-1	12.27	10.54	10.54	12.32	11.19	9.27	0.06	0.9
CTLA4	6.42	5.04	5.04	5.48	5.57	4.99	0.05	0.89
AKT3	2.24	1.86	1.86	2.07	2.07	1.9	0.01	0.89
TRAV38-2DV8	7.19	8.04	8.04	5.74	7.37	6.64	-0.03	0.85
NFKBIB	10.16	10.95	10.95	8.84	10.57	9.06	0.07	0.82
TRBV24-1	9.85	9.65	9.65	8.59	10.34	8.96	-0.03	0.81
TEC	0.91	0.83	0.83	0.75	0.8	0.91	-0.03	0.81
TRGV8	6.77	5.15	5.15	5.21	6.18	5.75	-0.05	0.79
PPP3R1	14.86	15.63	15.63	17.23	17.01	15.7	-0.01	0.77
TRAV5	8.4	5.79	5.79	5.41	6.95	5.56	0.13	0.76
NFKBIE	12.83	13.48	13.48	11.37	12.62	11.4	-0.02	0.76
TRAV2	5.11	6.48	6.48	8.94	7.2	4.92	0.13	0.74
SOS1	5.05	5.27	5.27	5.13	5.13	4.81	0.08	0.73
PAK4	2.01	1.83	1.83	1.47	1.71	1.91	-0.04	0.71
PPP3CB	10.7	11.45	11.45	11.77	10.77	9.78	0.08	0.7
TRAC	275.88	273.32	273.32	246.36	284.4	241.77	-0.02	0.7
TRAV16	6.91	5.77	5.77	7.93	7.46	7.81	-0.09	0.69
TRAV9-2	8.18	10.09	10.09	10.51	9.95	6.63	0.14	0.68
NRAS	13.76	14.09	14.09	15.34	15.63	14.38	-0.02	0.68
RELA	18.31	18.5	18.5	18.39	18.99	17.95	-0.02	0.67
TRAV3	8.37	6.79	6.79	7.92	7.92	8.04	-0.08	0.66
TRBV6-6	9.63	7.89	7.89	7.8	10.12	7.78	-0.11	0.61
CBL	11.01	2.53	2.53	10.12	6.6	9.53	-0.15	0.61
PDCD1	3.1	2.84	2.84	2.85	2.13	2.79	0.17	0.53
TRBV2	27.14	22.66	22.66	25.07	25.65	19.25	0.15	0.52
TRBV4-2	9.02	9.07	9.07	8.11	8.88	9.51	-0.13	0.52
NCK2	10.29	28.28	28.28	9.17	13.67	15.35	-0.21	0.5
PAK6	0.16	0.29	0.29	0.25	0.27	0.25	-0.22	0.5
BCL10	5.47	5.65	5.65	6.1	6.24	5.99	-0.09	0.48
TRAV27	3.99	3.82	3.82	5.9	4.49	5.07	-0.2	0.48
HRAS	2.95	3.63	3.63	4.21	2.52	3.03	0.21	0.47
TRAV21	10.8	17.16	17.16	11.16	12.3	10.39	0.23	0.45
ZAP70	46.48	46.94	46.94	41.65	47.13	44.98	-0.06	0.45
TRAV10	4.87	5.25	5.25	4.64	4.22	3.95	0.27	0.44
LCP2	40.75	32.48	32.48	33.43	36.4	33.86	-0.08	0.43
PIK3CG	5.8	5.92	5.92	6.06	6.16	6.71	-0.08	0.43
NFAT5	0.8	2.19	2.19	2.2	1.6	2.46	-0.2	0.43
TRAV4	12.28	12.16	12.16	16.13	10.45	13.07	0.23	0.42
PLCG1	12.38	11.34	11.34	9.84	11.46	11.57	-0.07	0.42
TRAV12-3	13.94	12.43	12.43	14.42	15.72	14.25	-0.16	0.4
TRGV2	6.89	6.17	6.17	7.16	7.65	7.24	-0.18	0.4
TRAV14DV4	15.28	13.71	13.71	13.69	11.01	11.56	0.23	0.38
PIK3R2	5.34	0.1	0.1	3.53	1.81	2.97	0.87	0.37
TRBV7-9	49.64	47.98	47.98	47.1	52.56	49.24	-0.11	0.37
AKT2	6.92	7.81	7.81	6.83	7.01	5.91	0.15	0.36
TRBV19	29.69	26.96	26.96	26.59	31.84	29.94	-0.12	0.36
TRAV29DV5	8.69	8.36	8.36	7.86	10.93	7.97	-0.2	0.36
TRAV35	2.35	2.67	2.67	2.43	2.27	1.46	0.39	0.35
TRAV23DV6	5.53	4.93	4.93	6.47	5.11	2.97	0.34	0.35
CHUK	2.58	2.95	2.95	3.14	2.84	2.26	0.19	0.35
TRBJ2-1	12.56	12.63	12.63	11.67	17.25	12.9	-0.33	0.35
MAP3K14	13.45	12.79	12.79	10.69	10.25	11.16	0.16	0.34
VAV1	34.43	33.38	33.38	29.78	29.86	29.93	0.15	0.33
TRBV11-1	3.09	3.8	3.8	2.47	1.84	3.52	0.47	0.32
CDK4	4.84	5.13	5.13	6.62	5.46	4.21	0.21	0.32
RHOA	276.09	272.32	272.32	266.64	258.03	233.91	0.15	0.31
TRAV8-2	8.4	9.88	9.88	8.12	10.72	9.23	-0.2	0.31
PIK3R3	0.3	0.38	0.38	0.33	0.49	0.28	-0.29	0.3
TRAV8-4	7.76	6.21	6.21	7.88	9.52	7.95	-0.24	0.29
VAV3	3.7	3.94	3.94	4.14	4.35	4.14	-0.12	0.28
TRBJ2-3	63.83	61.69	61.69	52.36	68.12	73.98	-0.25	0.28
TRBV3-1	19.41	16.34	16.34	15.34	12.85	10.61	0.31	0.26
TRAV8-3	11.76	11.85	11.85	8.78	14.3	12.06	-0.26	0.26
PAK2	26.76	27.08	27.08	28.29	25.12	24.26	0.17	0.23
AKT1	10	9.08	9.08	7.6	8.06	7.73	0.19	0.22
TRBV10-1	2.21	3.16	3.16	2.45	2.11	2.29	0.61	0.21
TRAV22	3.05	4.75	4.75	3.39	2.38	2.52	0.47	0.21
TRAV25	4.71	4.57	4.57	5.05	3.65	3.4	0.43	0.21
CD3G	10	9.12	9.12	7.84	8.8	4.06	0.32	0.2
TRBV20-1	51.37	56.81	56.81	41.18	60.99	52.68	-0.18	0.2
TRAV8-6	4.13	6.69	6.69	6.12	7.81	5.73	-0.34	0.2
TRBV29-1	61.25	55.66	55.66	52.4	65.21	61.79	-0.17	0.19
TRBV10-3	15.75	15.14	15.14	13.58	17.04	17.05	-0.26	0.19
TRBV7-3	15.37	13.45	13.45	15.01	11.73	12.68	0.34	0.18
TRBV6-1	13.63	15.45	15.45	12.99	18.42	17.77	-0.27	0.18
GRB2	19.87	19.68	19.68	17.39	17.94	33.07	-0.26	0.17
TRAV30	0.73	1.04	1.04	2.51	1.45	3.12	-0.68	0.17
TRBV11-2	17.27	17.26	17.26	12.75	21.53	16.72	-0.28	0.16
TRBV5-4	13.51	16.83	16.83	12.65	11.61	10.24	0.34	0.15
TRAV20	6.03	5.08	5.08	4.12	5.29	6.31	-0.42	0.15
NCK1	3.04	4.36	4.36	4.63	5.25	4.53	-0.26	0.14
TRGV3	8.28	8.57	8.57	6.17	4.66	6.65	0.45	0.13
CHP1	22.2	24.97	24.97	25.11	21.53	19.36	0.22	0.13
NFKB1	13.39	13.35	13.35	12.52	11.82	10.75	0.22	0.13
TRAV13-2	7.2	4.85	4.85	7.08	10.07	6.61	-0.42	0.13
TRBJ2-4	14.19	19.48	19.48	15.63	22.41	23.55	-0.5	0.13
ICOS	6.22	6.11	6.11	6.56	7.42	6.65	-0.23	0.11
TRBV4-1	27.23	21.46	21.46	17.27	31.32	26.34	-0.32	0.11
TRBV5-6	8.36	8.99	8.99	6.82	9.94	10.12	-0.38	0.11
CARD11	37.67	36.95	36.95	30.49	38.46	38.13	-0.18	0.1
LCK	73.23	71.15	71.15	62.23	79.51	77.12	-0.17	0.09
TRDV1	13.74	14.27	14.27	14.67	20.9	17.28	-0.35	0.09
TRAV1-1	5.05	4.61	4.61	3.98	6.93	6.56	-0.48	0.09
TRAV26-2	1.81	1.58	1.58	2.24	2.47	2.6	-0.61	0.09
TRAV13-1	26.6	25.48	25.48	28.07	32.6	29.26	-0.28	0.08
TRAV19	7.52	9.29	9.29	7.92	12.02	9.57	-0.4	0.08
TRAV24	4.82	3.68	3.68	5.05	2.58	3.34	0.67	0.07
PTPRC	89.58	87.32	87.32	93.92	106.25	99.3	-0.18	0.07
MAP3K8	12.6	12.67	12.67	12.48	14.29	14.13	-0.2	0.07
PIK3CB	3.44	3.49	3.49	3.29	3.86	3.68	-0.24	0.07
TRAV26-1	6.69	6.6	6.6	7.97	8.09	8.53	-0.44	0.07
PDK1	0.6	1.45	1.45	1.6	1.74	1.56	-0.47	0.07
TRBV25-1	6.91	4.17	4.17	4.55	7.56	8.37	-0.52	0.07
TRAV36DV7	3.96	4.36	4.36	4.14	2.86	2.19	0.68	0.06
VAV2	5.24	5.02	5.02	4.44	4.08	3.83	0.32	0.06
TRAV17	11.41	8.64	8.64	10.86	12.45	13.03	-0.44	0.05
TRAV38-1	3.86	2.87	2.87	3.4	4.35	5.26	-0.63	0.05
PPP3CA	5.07	5.46	5.46	6	6.92	6.46	-0.27	0.04
CD4	89.98	91.76	91.76	76.43	71.11	68.48	0.3	0.03
PIK3CA	1.98	1.81	1.81	2.31	2.81	2.33	-0.32	0.03
GRAP2	14.26	14.81	14.81	19.06	16.55	24.38	-0.33	0.03
TRBV30	12.21	9.1	9.1	7.95	13.7	15.71	-0.51	0.03
IKBKG	8.45	9.85	9.85	10.05	7.3	7.44	0.39	0.02
PTPN6	73.67	75.17	75.17	69.57	58.13	57.74	0.31	0.02
IKBKB	7.47	7.14	7.14	7.26	6.13	5.63	0.31	0.02
PPP3CC	20.53	20.97	20.97	18.71	26.35	22.78	-0.27	0.02
IL10	0.67	1.1	1.1	1.17	1.3	1.94	-0.74	0.02
PAK1	14.5	15.08	15.08	14.1	11.35	10.94	0.35	0.01
CD247	40.76	39.76	39.76	38.29	47.91	44.2	-0.26	0.01
TRDC	106.21	109.54	109.54	117.33	141.09	132.53	-0.3	0.01
LAT	18.12	19.1	19.1	17.1	22.2	21.53	-0.3	0.01
MALT1	5.26	5.26	5.26	5.86	6.94	6.31	-0.31	0.01
NFATC3	14.39	13.81	13.81	11.87	19.43	14.53	-0.32	0.01
TRGC1	16.57	16.5	16.5	17.69	21.36	19.92	-0.33	0.01
CD3E	137.06	117.62	117.62	107.82	172.17	126.61	-0.37	0.01
TRBV5-1	25.77	26.11	26.11	20.23	29.92	33.45	-0.4	0.01
TRBV6-5	20.46	20.96	20.96	17.67	30.33	24.53	-0.45	0.01
PRKCQ	14.54	15.21	15.21	10.16	13.93	20.17	-0.48	0.01
TRBV27	20.92	16.02	16.02	15.07	27.39	24.55	-0.54	0.01
TRAV8-1	5.63	5.54	5.54	5.88	10.5	7.7	-0.68	0.01
TRAV6	3.87	3.95	3.95	2.66	5.2	5.13	-0.79	0.01
TRGV5	4.07	5.1	5.1	5.47	2.77	2.13	1.03	0
TRGV4	7.75	8.41	8.41	5.81	4.42	4.19	0.82	0
TRAV12-2	26.87	22.85	22.85	23.1	14.96	13.8	0.81	0
PIK3R5	21.93	21.33	21.33	20.93	16.34	15.81	0.37	0
ITK	20.84	21.11	21.11	21.69	26.2	25.04	-0.31	0
CD3D	161.04	158.71	158.71	162.09	214.53	194.28	-0.36	0
TRGC2	37.39	37.23	37.23	41.8	54.34	45.13	-0.37	0
CBLB	2.68	3.01	3.01	2.77	3.74	3.31	-0.37	0
TRBC2	539.99	542.28	542.28	514.82	710	657.74	-0.38	0
FOS	316.48	326.38	326.38	310.53	425.02	409.42	-0.39	0
RASGRP1	8.84	8.09	8.09	9	12.3	10	-0.44	0
CD28	3.7	3.97	3.97	3.33	5.87	4.49	-0.45	0
NFATC2	11.43	8.25	8.25	11.47	13.58	13.3	-0.47	0
PIK3R1	12.59	12.44	12.44	13.23	19.26	17.14	-0.52	0
CD8A	43.91	55.55	55.55	51.35	64.01	87.39	-0.61	0
TRGV9	5.46	5.61	5.61	5.49	8.42	9.08	-0.73	0
NFKBIA	250.86	305.47	305.47	252.61	498.4	464.74	-0.75	0
TRAV1-2	5.48	5.06	5.06	5.4	8.86	9.88	-0.78	0
TRBV5-5	5.45	4.8	4.8	3.68	8.08	8.48	-0.84	0
TRAV41	4.16	4.4	4.4	2.74	9.87	5.99	-1.04	0
CD8B	28.55	31.5	31.5	28.04	62.57	60.68	-1.06	0
TRBV6-4	4.86	3.91	3.91	5.37	11.91	9.06	-1.06	0
TNF	24.03	20.83	18.72	53.94	53	46.26	-1.27	0
TRAV39	2.47	3.79	3.79	2.04	7.45	4.86	-1.27	0
TRDV3	1.3	1.07	1.07	0.91	2.8	2.5	-1.3	0
TRBV9	21.41	20.42	19.37	52.56	57.78	51.25	-1.4	0
IFNG	1.67	2.36	2.19	8.21	8.2	5.76	-1.83	0
JUN	109.8	110.12	100.13	425.3	397.58	413.85	-1.95	0

## Sheet: NaturalKiller_Cell_Cytotoxicity
gene_name	FPKM.UR_PBMC1	FPKM.UR_PBMC2	FPKM.UR_PBMC3	FPKM.NC_PBMC1	FPKM.NC_PBMC2	FPKM.NC_PBMC3	log2(fc)	Q_val
PPP3R2	0.04	0.02	0.03	0.02	0	0	2.23	1
CSF2	0.13	0.3	0.15	0	0.13	0	2.14	1
HLA-G	0.13	0.22	0.17	0	0	0.17	1.62	1
ULBP1	0.02	0.06	0.08	0.02	0.05	0	1.06	1
ULBP3	0.26	0.15	0	0.19	0.08	0.04	0.41	1
IFNA14	0	0	0.06	0	0.05	0	0.34	1
FASLG	2.85	2.32	2.91	2.33	2.68	2.88	0.03	1
NFATC4	0.01	0.04	0	0.03	0	0.02	0.02	1
SHC3	0.02	0.02	0.04	0.03	0.05	0.03	-0.28	1
RAC3	0.31	0.18	0.37	0.21	0.54	0.34	-0.35	1
SHC4	0	0	0.01	0	0	0.01	-0.4	1
SHC2	0.12	0.09	0.02	0.04	0.17	0.16	-0.73	1
ULBP2	0.09	0.16	0.07	0.26	0.44	0	-1.12	1
FAS	5.04	5.6	5.9	5.25	5.89	5.09	0.03	0.99
KRAS	4.93	5.09	5.74	5.3	4.88	5.23	0.03	0.99
NFATC1	4.05	4.05	4.08	4.56	3.85	3.56	0.02	0.98
SOS2	7.05	6.82	7.69	6.97	7.78	6.28	0.04	0.97
FYN	31.46	31.5	30.62	32.09	30.53	28.8	0.03	0.97
CASP3	3.89	3.86	4.62	4	4.14	3.87	0.04	0.96
NCR3	11.89	13.89	15.08	18.69	11.54	10.4	0.01	0.94
KLRC2	6.19	7.66	7.08	6.69	7.61	6.44	0.01	0.93
PIK3CD	47.74	48.13	38.71	45.27	43.33	44.41	0.02	0.92
SHC1	17.16	15.67	14.78	17.87	17.13	12.23	0.01	0.91
HLA-E	1134.81	1159.07	1056.27	1081.46	1109.29	1128.34	0.01	0.88
CD244	33.67	33.17	31.73	31.19	32.17	31.63	0.05	0.85
SH2D1B	22.04	21.75	21.85	22.54	23.54	19.41	0	0.84
PTPN11	6.19	6.32	6.65	6.62	6.48	6.03	0	0.83
PPP3R1	14.86	15.63	17.23	15.34	17.01	15.7	-0.01	0.77
SOS1	5.05	5.27	5.13	4.72	5.13	4.81	0.08	0.73
MICB	16.55	16.7	16.01	15.45	16.16	15	0.08	0.7
PPP3CB	10.7	11.45	11.77	11.55	10.77	9.78	0.08	0.7
NRAS	13.76	14.09	15.34	13.85	15.63	14.38	-0.02	0.68
IFNAR2	9.47	9.28	7.52	9.58	8.63	8.72	-0.04	0.65
KIR2DL4	1.78	1.25	1.58	1.17	1.45	1.46	0.18	0.62
ICAM1	31.1	31.68	28.38	30.77	28.5	26.27	0.09	0.62
CD48	162.45	163.01	163.47	168.31	169.48	160.98	-0.03	0.61
HLA-B	1191.63	1192.61	1074.07	1188.24	1182.56	1164.35	-0.03	0.6
MAPK3	19.84	20.23	19.81	19.41	18.04	18.53	0.1	0.58
IFNAR1	6	6.22	6.62	5.99	5.81	5.72	0.1	0.58
KLRC3	6.18	6.36	5.27	5.79	6.66	6.55	-0.09	0.56
PRKCB	22.56	22.41	22.9	20.88	21.92	20.58	0.1	0.54
RAC2	253.65	264.67	222	237.72	233.84	215.24	0.11	0.52
KLRK1	33.19	24.07	29.71	34.85	28.22	12.38	0.21	0.49
PRF1	74.59	78.19	60.78	66.44	68.72	61.19	0.12	0.48
HRAS	2.95	3.63	4.21	3.78	2.52	3.03	0.21	0.47
ARAF	24.03	25.57	21.97	21.2	21.85	22.73	0.12	0.47
GZMB	145.65	138.93	137.07	149.31	150.93	137.29	-0.05	0.47
KIR3DL2	7.81	8.57	8.11	7.1	7.02	7.85	0.16	0.46
ZAP70	46.48	46.94	41.65	48.6	47.13	44.98	-0.06	0.45
LCP2	40.75	32.48	33.43	42.25	36.4	33.86	-0.08	0.43
PIK3CG	5.8	5.92	6.06	5.95	6.16	6.71	-0.08	0.43
NFAT5	0.8	2.19	2.2	1.91	1.6	2.46	-0.2	0.43
PLCG1	12.38	11.34	9.84	12.3	11.46	11.57	-0.07	0.42
ICAM2	10.76	12.86	9.15	8.99	10.18	10.06	0.17	0.41
IFNGR2	31.36	27.87	31.82	27.88	29.77	25.07	0.14	0.39
SH2D1A	1.79	5.86	6.81	6.63	2.2	1.99	0.42	0.38
PIK3R2	5.34	0.1	3.53	0.12	1.81	2.97	0.87	0.37
NCR1	7.28	6.74	7.16	7.15	6.1	5.24	0.2	0.37
TNFRSF10B	17.96	18.9	17.37	15.46	16.54	16.99	0.15	0.35
RAC1	38.93	39.86	43.01	38.05	37.63	34.65	0.14	0.35
MICA	9.41	8.69	7.8	9.38	9.02	9.65	-0.12	0.35
VAV1	34.43	33.38	29.78	28.14	29.86	29.93	0.15	0.33
BID	14.41	15.7	15.29	12.97	13.4	14.22	0.16	0.3
PIK3R3	0.3	0.38	0.33	0.46	0.49	0.28	-0.29	0.3
VAV3	3.7	3.94	4.14	4.36	4.35	4.14	-0.12	0.28
MAP2K2	16.55	17.18	13.99	16.76	17.88	16.96	-0.11	0.27
PTK2B	32.32	32.43	26.94	29.67	28.57	22.55	0.18	0.26
PLCG2	6.29	6.1	5.97	5.29	5.55	5.49	0.17	0.26
HCST	97.69	109.34	105.12	103.85	123.6	111.21	-0.12	0.26
MAPK1	17.75	17.6	18.38	16.16	16.18	15.3	0.17	0.21
TNFRSF10A	5.5	5.35	5.22	4.25	4.54	4.77	0.25	0.2
KLRD1	5.73	6.36	6.03	5.24	5.22	5.43	0.19	0.19
PRKCA	5.54	5.25	5.16	6.1	5.82	5.56	-0.13	0.19
GRB2	19.87	19.68	17.39	16.96	17.94	33.07	-0.26	0.17
TNFSF10	23.67	21.79	22.06	19.27	20.96	18.16	0.21	0.16
KIR2DS4	13.92	13	12.26	10.92	10.98	10.93	0.26	0.15
ITGAL	98.22	88.89	91.15	75.39	92.62	68.56	0.23	0.13
CHP1	22.2	24.97	25.11	21.17	21.53	19.36	0.22	0.13
LCK	73.23	71.15	62.23	76.23	79.51	77.12	-0.17	0.09
MAP2K1	22.32	22.65	23.42	20.57	17.45	19.53	0.25	0.08
TYROBP	238.37	248.25	195.13	168.36	206.44	189.84	0.27	0.07
PIK3CB	3.44	3.49	3.29	4.54	3.86	3.68	-0.24	0.07
KIR2DL3	7.89	9.4	6.92	6.13	6.1	6.39	0.38	0.06
VAV2	5.24	5.02	4.44	3.9	4.08	3.83	0.32	0.06
FCER1G	475.83	487.66	595.04	444.83	457.36	388.78	0.27	0.06
HLA-C	247.67	251.22	209	189.87	195.73	199.08	0.28	0.05
BRAF	2.95	2.71	3	3.44	3.41	3.48	-0.25	0.04
PPP3CA	5.07	5.46	6	6.58	6.92	6.46	-0.27	0.04
PIK3CA	1.98	1.81	2.31	2.51	2.81	2.33	-0.32	0.03
PTPN6	73.67	75.17	69.57	60.59	58.13	57.74	0.31	0.02
PPP3CC	20.53	20.97	18.71	23.71	26.35	22.78	-0.27	0.02
PAK1	14.5	15.08	14.1	11.94	11.35	10.94	0.35	0.01
SYK	48.62	48.33	45.37	36.65	37.14	38.21	0.35	0.01
RAF1	13.1	12.55	12.82	9.84	9.82	10.8	0.34	0.01
HLA-A	714.01	648.72	663.38	534.5	536.12	535.85	0.33	0.01
CD247	40.76	39.76	38.29	49.93	47.91	44.2	-0.26	0.01
LAT	18.12	19.1	17.1	22.99	22.2	21.53	-0.3	0.01
NFATC3	14.39	13.81	11.87	16.15	19.43	14.53	-0.32	0.01
PRKCG	0	0	0.02518	0.476929	0.367933	0.390688	-3.62684	6.51188e-10
FCGR3B	5.83	5.02	4.81	1.77	1.65	1.92	1.55	0
TNFRSF10C	4.74	4.76	3.84	2.15	2.29	2.07	1.04	0
KIR2DL1	7.88	8.37	7.86	5.02	4.71	3.68	0.85	0
SH3BP2	18.71	8.91	7.7	6.97	6.46	6.23	0.85	0
TNFRSF10D	4.39	4.54	3.76	2.79	2.63	2.13	0.75	0
KIR3DL1	11.53	10.34	9.89	7.23	6.5	6.13	0.68	0
FCGR3A	83.08	127.11	78.25	59.74	61.87	61.49	0.66	0
IFNGR1	31.43	30.66	37.58	24.24	25.62	22.78	0.46	0
ITGB2	238.77	244.07	219	169.32	172.31	183.58	0.42	0
PIK3R5	21.93	21.33	20.93	17.45	16.34	15.81	0.37	0
NFATC2	11.43	8.25	11.47	16.18	13.58	13.3	-0.47	0
PIK3R1	12.59	12.44	13.23	18.31	19.26	17.14	-0.52	0
KLRC1	1.75	1.79	1.95	5.35	5.89	6.12	-1.66	0
IFNG	1.67	2.36	2.19	8.21	8.2	5.76	-1.83	0

## Sheet: Interleukins
gene_name	FPKM.UR_PBMC1	FPKM.UR_PBMC2	FPKM.UR_PBMC3	FPKM.NC_PBMC1	FPKM.NC_PBMC2	FPKM.NC_PBMC3	log2(fc)	Q_val
IL13	0	0.02	0.01	0.02	0	0.02	-0.51	1
IL19	0	0	0.06	0.03	0	0	0.95	1
IL37	0	0	0.14	0.08	0	0	0.87	1
IL20	0	0	0.02	0.04	0	0	-0.9	1
IL22	0	0	0.05	0.03	0.04	0	-0.45	1
IL26	0	0.09	0	0.03	0.21	0.18	-2.22	1
IFNL1	0	0.21	0.11	0.3	0	0.13	-0.47	1
IL17B	0.1	0	0.07	0.05	0	0.05	0.75	1
IL36A	0.07	0	0	0	0.16	0	-1.17	1
IL34	0.09	0	0	0.03	0	0.05	0.13	1
IL4	0.24	0	0.11	0.07	0.23	0.07	-0.07	1
IL12A	0.564139	0.561242	0.443943	0.980535	0.567594	0.433239	-0.336354	0.363224
IL11	0	0.099419	0.413986	3.34732	2.46945	3.33901	-4.15651	1.7086e-12
IL1A	0.07	0	0.03	0.48	0.37	0.39	-3.63	0
IL6	0.89	0.86	0.8	1.39	1.83	2.29	-1.11	0
IL1B	27.74	26.34	29.44	47.9	48.45	45.64	-0.77	0
CXCL8	107.27	110.46	131.24	190	191.84	200.62	-0.74	0
IL6ST	5.15	5.57	5.76	7.97	7.47	6.7	-0.42	0
TXLNA	12.11	12.86	10.72	7.42	7.31	7.1	0.71	0

## Sheet: Interleukins_Receptor
gene_name	FPKM.UR_PBMC1	FPKM.UR_PBMC2	FPKM.UR_PBMC3	FPKM.NC_PBMC1	FPKM.NC_PBMC2	FPKM.NC_PBMC3	log2(fc)	Q_val
IL1R2	1.16839	1.5782	1.69203	0.533207	0.628456	0.428243	1.48117	7.38071e-07
CXCR1	5.38355	5.77257	5.77751	2.13008	2.10311	1.85261	1.47637	1.31993e-14
IL1RL1	0.488714	0.524974	0.626355	0.160782	0.201252	0.228056	1.47472	4.05987e-06
IL5RA	0.307771	0.324671	0.181502	0.105309	0.120663	0.1152	1.25443	0.00100794
CXCR2	4.5823	5.80854	5.59666	2.19862	2.83637	2.28424	1.12718	8.98945e-09
IL10RB	10.4432	18.9593	16.2054	7.21358	7.41644	8.28934	0.992715	4.66347e-07
IL17RA	29.4547	17.0182	14.7956	11.0353	10.2077	9.9882	0.972157	3.53791e-06
IL1R1	0.83937	0.738193	0.791945	0.339791	0.363561	0.53694	0.933906	0.000938491
IL13RA1	24.2177	23.1625	23.5781	15.7921	15.5692	14.0283	0.644613	4.90886e-07
IL27RA	32.7823	30.8755	26.9041	20.4017	22.0572	21.9224	0.492261	0.00039373
IL6R	18.7574	17.2841	17.99	13.2682	12.8258	12.634	0.480427	0.000184871
IL7R	48.022	44.668	44.4306	62.6144	63.3262	58.5477	-0.428084	8.08401e-05
IL12RB2	1.88418	0.912806	0.876417	2.17275	2.01756	2.21973	-0.803217	0.00366508
IL31RA	0.180347	0.168148	0.225024	0.368401	0.522316	0.364506	-1.13003	0.0010425
IL17RD	0.00664055	0	0.02518	0.476929	0.367933	0.390688	-3.62684	6.51188e-10
IL20RA	0	0.099419	0.413986	3.34732	2.46945	3.33901	-4.15651	1.7086e-12

## Sheet: Interferons
gene_name	FPKM.UR_PBMC1	FPKM.UR_PBMC2	FPKM.UR_PBMC3	FPKM.NC_PBMC1	FPKM.NC_PBMC2	FPKM.NC_PBMC3	log2(fc)	Q_val
IFNA14	0	0	0.06	0	0.05	0	0.34	1
IFNAR2	9.46804	9.2759	7.52015	9.5785	8.63484	8.71698	-0.0361389	0.651903
IFNGR2	31.36	27.87	31.82	27.88	29.77	25.07	0.14	0.39
IFNG	1.67437	2.35932	2.19017	8.20992	8.20256	5.75565	-1.8326	4.84874e-13
IFNGR1	31.43	30.66	37.58	24.24	25.62	22.78	0.46	0

## Sheet: Cytokine_Receptors
gene_name	FPKM.UR_PBMC1	FPKM.UR_PBMC2	FPKM.UR_PBMC3	FPKM.NC_PBMC1	FPKM.NC_PBMC2	FPKM.NC_PBMC3	log2(fc)	Q_val
ANGPT4	0	0	0.01	0.07	0	0.04	-2.93	1
MET	0	0	0.01	0.02	0.01	0.01	-2.26	1
NR2E3	0	0.02	0	0	0.04	0.04	-2.14	1
TNFRSF19	0.02	0.02	0.02	0.03	0.15	0.06	-1.85	1
IL20RA	0	0	0.01	0	0	0.04	-1.85	1
FLT1	0.02	0.02	0.01	0.08	0.03	0.05	-1.7	1
GLP1R	0	0.02	0.02	0.05	0	0.07	-1.66	1
HTR3A	0.09	0.09	0.05	0.12	0.28	0.23	-1.4	1
ROBO1	0.02	0.05	0.03	0.05	0.1	0.07	-1.22	1
AVPR1A	0.01	0.08	0.06	0.07	0.11	0.17	-1.13	1
TSHR	0.07	0.04	0.02	0.08	0.07	0.1	-1.01	1
RXFP1	0	0.01	0	0	0.02	0.01	-0.94	1
ACKR4	0.08	0	0.13	0.13	0.11	0.15	-0.93	1
NR1I2	0.04	0.03	0.01	0.09	0.05	0.03	-0.92	1
MPL	0.15	0.08	0.12	0.06	0.21	0.31	-0.75	1
ANGPT1	0.04	0.06	0.08	0.12	0.06	0.1	-0.64	1
IL23R	0.06	0.07	0.15	0.06	0.13	0.23	-0.61	1
GALR2	0.19	0.16	0.16	0.19	0.21	0.37	-0.56	1
OSMR	0.04	0.09	0.08	0.11	0.09	0.09	-0.51	1
ESRRB	0.01	0.01	0.03	0.03	0.02	0.03	-0.47	1
NR5A1	0	0.05	0	0.03	0	0.04	-0.45	1
SDC1	0.09	0.07	0.09	0.13	0.09	0.11	-0.39	1
CRHR2	0.01	0.01	0	0	0	0.03	-0.39	1
IL1RL2	0.1	0.07	0	0.03	0.07	0.11	-0.36	1
RORB	0.05	0.02	0.01	0.02	0.03	0.04	-0.31	1
OPRD1	0.02	0.03	0.02	0.01	0.05	0.02	-0.22	1
MCHR1	0	0.1	0.06	0.06	0.06	0.06	-0.14	1
ANGPTL1	0.04	0.01	0	0.03	0.01	0	0.01	1
FGFR3	0	0.01	0.01	0.02	0	0	0.1	1
OXTR	0.04	0.1	0.18	0.07	0.05	0.16	0.13	1
ACKR2	0.02	0.03	0.01	0	0	0.05	0.13	1
AR	0.03	0.03	0.01	0.02	0.01	0.02	0.33	1
NR1I3	0.11	0.1	0.03	0.08	0.06	0.04	0.37	1
SDC2	0.12	0.09	0.16	0.11	0.09	0.08	0.44	1
PTH2R	0.06	0.07	0.02	0.05	0.04	0.03	0.44	1
RXFP2	0.21	0.22	0.23	0.11	0.14	0.23	0.45	1
TUBB3	0	0.14	0.05	0	0.01	0.13	0.54	1
ESR2	0.03	0.17	0.07	0.05	0.06	0.06	0.73	1
NPR3	0.08	0.07	0.05	0.07	0.03	0.02	0.74	1
CCR8	0.19	0.45	0.43	0.28	0.12	0.23	0.79	1
PTGFR	0.04	0.08	0.03	0.03	0.03	0.02	0.8	1
GPR33	0.05	0.09	0	0	0.04	0.04	0.82	1
PTH1R	0	0.02	0	0.01	0	0	0.84	1
GHSR	0.2	0.14	0.05	0.05	0.02	0.14	0.91	1
PPARG	0.16	0.13	0.22	0.06	0.11	0.08	1.02	1
ANGPTL4	0	0.02	0.08	0	0.04	0	1.41	1
FGFR4	0.04	0.04	0.09	0.03	0	0.02	1.58	1
IL22RA1	0.03	0.02	0	0	0.02	0	1.72	1
CRLF2	0.13	0.15	0.11	0	0.07	0.03	1.96	1
NR5A2	0	0.02	0.02	0.01	0	0	2.07	1
RARB	0.02	0.08	0	0	0	0.02	2.56	1
TNFRSF6B	0.12	0.52	0.04	0	0.06	0.01	3.25	1
CCR9	0.8	0.46	0.31	0.47	0.57	0.51	0.02	0.99
NR1H2	20.52	20.54	19.59	21.01	19.43	18.88	0.03	0.99
THRB	0.05	0.09	0.09	0.08	0.04	0.12	-0.02	0.98
ACVR2B	0.05	0.04	0.37	0.05	0.04	0.37	0	0.97
PTGDR	4.05	3.92	3.6	4.01	3.73	3.66	0.02	0.96
ACVR1C	0.34	0.18	0.21	0.32	0.1	0.31	0	0.94
IFNLR1	2.36	1.06	1.78	1	2.25	1.92	0.01	0.93
ADRB2	6.14	6.37	5.76	5.96	6.7	5.07	0.04	0.93
CYSLTR1	1.99	2.61	2.75	2.25	2.52	2.36	0.05	0.93
PLXNA4	0.37	0.42	0.27	0.41	0.32	0.34	-0.01	0.9
CYSLTR2	1.88	1.44	2	1.54	2.09	1.7	0	0.89
BRD8	3.36	3.41	3.09	3.32	3.19	2.97	0.05	0.87
ROBO3	0.82	0.75	0.65	0.71	0.7	0.69	0.07	0.87
IL15RA	2.28	2.82	2.39	2.21	2.7	2.25	0.06	0.84
RARG	2.52	2.37	2.76	3.02	2.53	2.18	-0.01	0.83
C5AR1	73.23	106.51	70.56	79.52	85.91	74.12	0.06	0.83
IL20RB	0.32	0.3	0.45	0.25	0.44	0.28	0.14	0.82
IL17RB	0.43	0.36	0.47	0.3	0.29	0.56	0.13	0.81
CD40	4.97	5.86	5.41	4.48	5.85	5.1	0.07	0.8
IL18R1	2.63	3.11	2.92	2.88	2.91	3.02	-0.02	0.76
IL21R	5.65	5.19	4.71	5.42	5.34	5	-0.02	0.74
IL9R	0.52	0.57	0.4	0.58	0.62	0.41	-0.1	0.7
IL2RG	97.26	94.27	88.34	94.25	102.54	86.21	-0.02	0.7
PLXNB3	0.12	0.08	0.07	0.13	0.05	0.13	-0.17	0.69
IL18RAP	10.84	11.92	12.25	11.94	12.15	11.61	-0.03	0.68
PPARD	7.59	6.98	6.84	7.91	6.91	7.03	-0.03	0.68
PTGER3	0.16	0.11	0.13	0.05	0.15	0.14	0.23	0.66
IFNAR2	9.47	9.28	7.52	9.58	8.63	8.72	-0.04	0.65
CCR1	26.73	26.29	29.02	26.03	25.26	25.97	0.09	0.65
NR6A1	0.23	0.3	0.37	0.41	0.32	0.25	-0.14	0.61
TIE1	0.1	0.09	0.13	0.09	0.08	0.19	-0.19	0.6
IL3RA	6.84	7.32	8.13	7.29	6.92	6.27	0.12	0.6
NR2C1	1.97	2.21	2.22	2	2.03	1.86	0.12	0.6
LGR6	4.83	5.09	4.4	5.18	4.83	4.86	-0.05	0.59
IL12RB1	15.77	17.23	13.65	15.68	16.64	15.77	-0.04	0.58
IFNAR1	6	6.22	6.62	5.99	5.81	5.72	0.1	0.58
BMPR1A	0.51	0.47	0.47	0.32	0.53	0.43	0.18	0.57
ANGPTL6	0.31	0.28	0.37	0.27	0.5	0.33	-0.19	0.55
PLXNB1	0.27	0.26	0.19	0.25	0.31	0.24	-0.16	0.54
CCR4	3.24	3.3	4.02	3.43	4.07	3.75	-0.09	0.51
ACVR2A	0.86	0.76	0.72	0.83	0.44	0.75	0.21	0.51
ENG	8.3	8.52	7.35	7.56	7.17	7.41	0.13	0.5
TGFBR1	6.36	5.34	6.22	5.33	4.78	6.18	0.14	0.49
PRLR	0.14	0.17	0.19	0.18	0.2	0.18	-0.18	0.48
TNFRSF21	0.96	1.06	0.98	1.3	1.11	0.94	-0.16	0.47
IGF1R	1.62	1.64	1.47	1.65	1.69	1.69	-0.09	0.43
CCR5	4.33	3.21	4.01	3.43	3.4	3.33	0.18	0.4
PGRMC2	3.45	2.83	3.97	4.15	3.56	3.49	-0.13	0.39
TNFRSF25	9.97	8.89	8.78	9.89	8.9	10.72	-0.09	0.39
IFNGR2	31.36	27.87	31.82	27.88	29.77	25.07	0.14	0.39
PLXNA3	2.6	2.56	2.29	2.84	2.65	2.52	-0.1	0.36
ADRB1	0.18	0.31	0.24	0.27	0.32	0.33	-0.34	0.35
CXCR6	0.59	0.71	0.61	0.81	0.65	0.77	-0.23	0.35
TNFRSF10B	17.96	18.9	17.37	15.46	16.54	16.99	0.15	0.35
NR1H3	1.5	1.02	1.09	0.97	1.12	0.9	0.27	0.33
CMKLR1	5.49	6.64	5.67	7.37	6.31	5.77	-0.13	0.31
ADIPOR1	39.96	30.6	43.1	38.27	34.39	26.85	0.19	0.31
TNFRSF11A	0.15	0.21	0.26	0.12	0.22	0.12	0.42	0.31
LEPR	0.32	0.35	0.46	0.34	0.39	0.64	-0.28	0.3
IL1RAP	0.44	1.14	1.06	1.15	1.05	0.98	-0.27	0.3
PLXNA1	1.37	1.45	1.19	1.26	1.2	0.97	0.22	0.29
LTB4R2	3.82	2.52	2.83	3.19	2.03	2.34	0.28	0.29
FGFRL1	1.79	1.8	3.38	1.84	2.22	1.53	0.32	0.28
SORT1	2.76	6.59	5.84	3.91	4.22	4.24	0.3	0.27
NR4A1	8.92	12.16	10.56	12.76	11.62	10.33	-0.13	0.26
NR2F6	0.47	0.39	0.76	0.4	0.31	0.46	0.46	0.26
TGFBR2	40.99	41.69	41.46	45	46.5	41.74	-0.1	0.25
SDC3	0.67	0.8	0.8	0.94	0.86	0.87	-0.24	0.24
PLXNA2	0.52	0.43	0.47	0.36	0.4	0.41	0.29	0.24
TNFRSF18	2.78	2.23	2.68	2.2	2.12	1.77	0.34	0.24
ESR1	0.12	0.19	0.13	0.11	0.09	0.12	0.44	0.24
IL10RA	60.41	75.04	69.37	72.01	59.46	44.57	0.22	0.23
MC1R	0.84	1.23	0.71	0.67	0.79	0.71	0.36	0.23
TNFRSF4	2.96	2.43	3.3	1.99	1.78	2.95	0.37	0.22
CXCR5	3.12	2.01	3.13	2.98	3.63	3.07	-0.23	0.21
TNFRSF9	0.24	0.28	0.22	0.2	0.13	0.2	0.47	0.21
TNFRSF10A	5.5	5.35	5.22	4.25	4.54	4.77	0.25	0.2
CRLF1	0.91	0.82	0.82	0.74	0.71	0.46	0.42	0.2
IL2RB	91.53	90.01	80.35	106.77	95.2	88.57	-0.15	0.15
IL2RB	91.53	90.01	80.35	106.77	95.2	88.57	-0.15	0.15
ACVRL1	0.41	0.49	0.52	0.42	0.31	0.31	0.46	0.15
CALCRL	0.26	0.25	0.31	0.13	0.25	0.18	0.56	0.15
TNFRSF12A	0.77	0.62	0.61	0.96	0.87	0.96	-0.49	0.13
PPARA	0.45	0.35	0.32	0.27	0.31	0.26	0.42	0.13
NRP2	0.24	0.22	0.14	0.12	0.14	0.16	0.52	0.13
IL4R	15.91	16.67	12.94	14.03	12.33	12.16	0.24	0.12
NR2C2	4.7	4.68	5.22	3.95	4.25	4.2	0.24	0.12
ACKR3	1.29	1.2	1.2	0.86	0.93	0.89	0.46	0.12
IL17RE	0.28	0.28	0.19	0.28	0.45	0.32	-0.5	0.11
RORC	1.09	0.83	0.76	1.43	1.11	0.92	-0.37	0.11
TNFRSF14	23.52	23.97	20.92	20.43	19.09	18.99	0.23	0.1
EPOR	2.15	2.5	1.94	1.66	1.59	1.7	0.41	0.09
S1PR2	1.17	1.51	1.33	1.79	1.93	1.54	-0.39	0.07
IL17RC	1.38	1.68	1.39	1.27	1.01	1.03	0.43	0.07
SDC4	1.05	1.31	1.36	0.88	0.83	0.88	0.52	0.07
NGFR	0.41	0.62	0.41	0.38	0.26	0.26	0.68	0.07
ACVR1B	4.32	4.82	3.91	3.18	3.73	3.37	0.34	0.05
INSR	1.81	1.41	1.63	1.19	1.26	1.28	0.38	0.05
NRP1	0.18	0.22	0.25	0.34	0.31	0.29	-0.53	0.04
BMPR2	2.34	2.2	2.35	2.71	2.7	2.83	-0.26	0.04
CXCR4	508.43	504.79	477.56	582.48	609.58	538.4	-0.22	0.04
IL11RA	6.46	6.23	6.34	4.93	5.04	5.13	0.33	0.04
RXRB	13.71	17.45	17.17	13.6	10.63	13.73	0.35	0.04
LGR4	0.09	0.1	0.07	0.22	0.09	0.18	-0.92	0.03
CCR10	0.22	0.27	0.25	0.45	0.38	0.44	-0.78	0.03
NR3C1	7.38	7.32	7.42	9.36	8.47	8.23	-0.24	0.03
CXCR3	5.61	5.68	3.95	3.78	3.37	3.67	0.49	0.03
XCR1	0.35	0.32	0.33	0.19	0.24	0.16	0.74	0.03
FGFR2	0.05	0.12	0.04	0.2	0.17	0.08	-1.08	0.02
CRIM1	1.5	1.32	1.31	1.84	1.79	1.77	-0.38	0.02
CRLF3	11.54	11.01	11.6	13.96	13.85	13.23	-0.27	0.02
S1PR1	22.74	25.31	22.84	29.99	28.49	26.01	-0.25	0.02
ADIPOR2	12.73	12.76	13.07	11.07	10.12	9.85	0.31	0.02
VDR	3.59	3.64	3.72	2.81	2.35	2.96	0.43	0.02
IL2RA	3.73	3.36	3.37	2.54	2.77	2.25	0.47	0.02
FGFR1	0.72	0.89	0.74	0.54	0.59	0.52	0.5	0.02
TNFRSF13B	0.91	0.55	0.52	1.17	1.16	0.96	-0.74	0.01
FLT4	0.44	0.64	0.43	0.76	0.8	0.71	-0.59	0.01
NR3C2	2.26	1.91	2.3	2.93	2.71	3.14	-0.44	0.01
OGFR	33.71	33.07	27.99	24.76	23.43	26.53	0.34	0.01
CSF3R	38.41	40.47	35.31	29.26	28.47	31.07	0.36	0.01
TNFRSF8	3.46	3.51	2.67	1.98	2.32	2.23	0.56	0.01
RORA	1.14	4.59	1.14	6.8	7	3.55	-1.34	0
IL31RA	0.18	0.17	0.23	0.37	0.52	0.36	-1.13	0
TNFRSF17	1.08	1.37	1.6	2.05	3.41	2.21	-0.92	0
IL12RB2	1.88	0.91	0.88	2.17	2.02	2.22	-0.8	0
CCRL2	1.82	1.74	1.59	3.05	2.91	2.76	-0.76	0
NR4A2	14.86	8.98	14.35	22.53	20.29	19.91	-0.72	0
TNFRSF13C	5.01	4.41	3.76	7.29	6.89	7.05	-0.69	0
CCR6	1.77	1.17	1.92	2.51	2.67	2.37	-0.64	0
NR1D2	5.75	5.75	6.35	8.88	9.38	8.87	-0.6	0
TGFBR3	5.09	4.6	5.14	7.55	7.22	7.2	-0.57	0
NR1D1	9.49	9.04	8.46	14.18	13.53	11.51	-0.54	0
CCR7	19.6	20.22	17.39	27.49	25.98	26.41	-0.48	0
IL7R	48.02	44.67	44.43	62.61	63.33	58.55	-0.43	0
PLAUR	16.17	16.91	16.86	22.43	20.71	21.6	-0.37	0
THRA	8.86	8.31	6.89	10.91	10.18	10.06	-0.37	0
PTGER4	30.15	30.52	28.91	38.79	37.75	35.56	-0.32	0
IGF2R	26.39	25.76	22.16	19.57	19.06	18.58	0.38	0
RARA	31.36	32.64	28.44	24.54	20.95	22.09	0.45	0
LTB4R	14.26	14.71	13.49	11.05	10.89	9.12	0.45	0
IFNGR1	31.43	30.66	37.58	24.24	25.62	22.78	0.46	0
TNFRSF1B	234.01	233.87	205.94	170.3	160.4	155.54	0.47	0
VIPR1	5.29	4.53	4.72	3.69	3.66	3.13	0.47	0
IL6R	18.76	17.28	17.99	13.27	12.83	12.63	0.48	0
IL27RA	32.78	30.88	26.9	20.4	22.06	21.92	0.49	0
LTBR	9.52	8.63	6.65	5.93	6.15	5.44	0.5	0
PLXNB2	48.37	50.13	42.81	32.71	31.69	34.81	0.51	0
RXRA	16.54	17.41	15.85	11.46	11.81	11.73	0.51	0
CSF2RA	9.67	9.51	9.94	6.65	6.99	6.81	0.51	0
CSF1R	76.59	75.58	66.77	51.34	51.85	49.8	0.52	0
PLXNC1	9.8	10	10.76	6.65	7.28	7.21	0.53	0
TNFRSF1A	21.98	22.83	18.87	14.63	15.52	13.52	0.54	0
PTGER2	37.89	37.87	35.41	24.96	24.76	23.77	0.6	0
CSF2RB	28.4	29.38	28.58	18.49	18.78	19.89	0.6	0
IL13RA1	24.22	23.16	23.58	15.79	15.57	14.03	0.64	0
PLXND1	14.56	18.63	12.49	9.55	9.17	8.85	0.73	0
TNFRSF10D	4.39	4.54	3.76	2.79	2.63	2.13	0.75	0
C5AR2	2.09	1.9	2.24	1.16	1.19	1.34	0.75	0
ESRRA	6.46	5.41	5.82	3.78	3.8	2.69	0.78	0
OPRL1	3.63	3.45	3.08	2.21	1.77	1.93	0.78	0
FPR1	167.51	164.58	157.16	86.44	98.89	94.71	0.8	0
CX3CR1	46.34	47.29	44.84	26.57	26.94	24.42	0.83	0
PTGDR2	2.11	2.02	2.02	0.99	1.22	1.18	0.86	0
GIPR	0.83	0.64	0.94	0.39	0.42	0.5	0.88	0
IL1R1	0.84	0.74	0.79	0.34	0.36	0.54	0.93	0
IL17RA	29.45	17.02	14.8	11.04	10.21	9.99	0.97	0
IL10RB	10.44	18.96	16.21	7.21	7.42	8.29	0.99	0
FLT3	2.88	2.99	3.39	1.49	1.71	1.13	1.1	0
CCR3	0.92	0.84	1.05	0.38	0.42	0.41	1.21	0
C3AR1	26.03	25.43	25.97	10.83	12.17	9.94	1.23	0
IL5RA	0.31	0.32	0.18	0.11	0.12	0.12	1.25	0
AVPR2	0.57	0.62	0.48	0.23	0.15	0.24	1.45	0
IL1RL1	0.49	0.52	0.63	0.16	0.2	0.23	1.47	0
IL1R2	1.17	1.58	1.69	0.53	0.63	0.43	1.48	0
GPER1	1.07	1.16	0.98	0.38	0.38	0.25	1.67	0

## Sheet: Cytokines
gene_name	FPKM.UR_PBMC1	FPKM.UR_PBMC2	FPKM.UR_PBMC3	FPKM.NC_PBMC1	FPKM.NC_PBMC2	FPKM.NC_PBMC3	log2(fc)	Q_val
CSHL1	0	0	0.01	0	0	0	3.68	1
ANGPTL7	0.02	0.02	0.03	0	0	0.01	3.44	1
CCL19	0.22	0.07	0.14	0	0.07	0	2.62	1
EPO	0	0.13	0.13	0.05	0	0	2.45	1
HAMP	0.07	0.04	0.04	0	0.01	0.02	2.24	1
CSF2	0.13	0.3	0.15	0	0.13	0	2.14	1
FGF14	0.01	0	0	0	0	0	1.77	1
FAM3B	0	0.02	0.03	0	0.01	0	1.67	1
IGF2	0.01	0	0.02	0.01	0	0	1.49	1
UCN	1.09	0.7	1	0.49	0.41	0.14	1.42	1
GH1	0.12	0.08	0.1	0.05	0	0.07	1.38	1
CCL1	0	0.2	0	0	0.08	0	1.33	1
AMH	0.1	0	0.05	0.05	0	0.01	1.29	1
FGF2	0.02	0.03	0.04	0.03	0.01	0	1.29	1
CXCL12	0	0	0.04	0.02	0	0	1.17	1
RLN1	0.4	0.22	0.27	0.19	0.17	0.04	1.15	1
KL	0.11	0.05	0.13	0.08	0.03	0.04	0.99	1
BMP2	0.07	0.03	0.09	0.05	0.01	0.03	0.98	1
BMP3	0.01	0.01	0.03	0	0.03	0	0.96	1
IL19	0	0	0.06	0.03	0	0	0.95	1
TNFSF15	0.07	0.02	0.04	0.01	0.05	0.02	0.88	1
CMTM1	0.16	0.48	0.14	0.11	0.16	0.17	0.87	1
IL37	0	0	0.14	0.08	0	0	0.87	1
ESM1	0.23	0.13	0.09	0.09	0.06	0.11	0.75	1
IL17B	0.1	0	0.07	0.05	0	0.05	0.75	1
EBI3	0.48	0.65	0.44	0.4	0.53	0.04	0.68	1
ENDOU	0.03	0	0.04	0	0.02	0.03	0.67	1
EDN2	0	0.04	0	0.02	0	0	0.65	1
CCL25	0	0.24	0	0.16	0	0	0.6	1
BMP4	0.07	0	0.02	0	0.01	0.05	0.58	1
FGF17	0.04	0	0.02	0	0.02	0.02	0.56	1
RLN2	0.43	0.4	0.54	0.48	0.21	0.26	0.55	1
INHBA	0.03	0.04	0.04	0.01	0.02	0.05	0.55	1
LHB	0.25	0.2	0	0.18	0.13	0	0.53	1
CORT	0.11	0.11	0.05	0	0.18	0	0.53	1
NRG4	0	0.05	0.01	0.01	0.02	0.01	0.52	1
CCL14	0.04	0	0	0	0.03	0	0.46	1
NPPA	0.08	0.19	0.17	0.14	0.05	0.13	0.45	1
PDGFRA	0.03	0.02	0.11	0.04	0.01	0.06	0.45	1
SEMA3A	0.01	0.02	0.04	0.01	0.02	0.02	0.45	1
BMP8A	0.19	0.2	0.08	0.09	0.17	0.09	0.39	1
FAM3D	0	0.07	0.04	0	0.08	0	0.39	1
IFNA14	0	0	0.06	0	0.05	0	0.34	1
FIGNL2	0.19	0.07	0.08	0.12	0.09	0.06	0.33	1
INHBB	0	0.02	0	0	0.01	0	0.33	1
RLN3	0	0.11	0.17	0.08	0.07	0.07	0.33	1
SPP1	0	0	0.03	0	0.02	0	0.32	1
CXCL6	0	0	0.03	0	0.02	0	0.31	1
CCL24	0.1	0	0.09	0	0.08	0.09	0.27	1
PENK	0	0	0.03	0	0.01	0.01	0.27	1
TNFSF11	0.14	0.1	0.12	0.05	0.12	0.13	0.25	1
GDF10	0.03	0.05	0.1	0.11	0.04	0	0.25	1
GDF15	0.14	0.17	0.14	0.08	0.11	0.2	0.23	1
PGF	0.07	0.04	0	0.04	0.02	0.03	0.2	1
IL2	0.06	0	0	0	0	0.05	0.17	1
CCL22	0.06	0.02	0	0.02	0.02	0.04	0.16	1
LEFTY1	0.06	0.28	0.21	0.05	0.08	0.37	0.16	1
IL34	0.09	0	0	0.03	0	0.05	0.13	1
EDN3	0.06	0.07	0.19	0.13	0.08	0.08	0.1	1
SEMA3D	0	0.01	0.01	0	0.02	0	0.05	1
SEMA5B	0.02	0	0.03	0.03	0	0.01	0.04	1
CD40LG	15.03	13.24	12.93	14.14	14.23	11.99	0.03	1
FASLG	2.85	2.32	2.91	2.33	2.68	2.88	0.03	1
CMTM8	0.59	0.45	0.82	0.74	0.59	0.53	0.01	1
IL4	0.24	0	0.11	0.07	0.23	0.07	-0.07	1
BTC	0	0	0.02	0.02	0	0	-0.11	1
TRH	0.08	0	0.05	0.03	0.02	0.08	-0.12	1
TG	0.04	0.06	0.05	0.05	0.05	0.07	-0.16	1
NODAL	0.23	0.27	0.25	0.32	0.34	0.2	-0.19	1
FGF22	0	0.04	0	0	0.03	0.02	-0.19	1
OXT	0	0	0.08	0	0.09	0	-0.2	1
CSPG5	0.01	0	0.01	0	0.03	0	-0.21	1
EDN1	0.08	0.31	0.15	0.3	0.21	0.14	-0.28	1
INHBE	0.12	0.03	0.05	0.06	0.06	0.12	-0.3	1
GDF9	0.12	0.04	0.21	0.16	0.19	0.1	-0.31	1
CXCL11	0.13	0.17	0.12	0.27	0.09	0.18	-0.34	1
TNC	0.01	0	0.01	0.01	0	0.01	-0.34	1
NRTN	0	0.05	0.05	0	0.09	0.05	-0.34	1
FGF13	0.01	0	0	0.01	0	0	-0.37	1
ARTN	0.02	0.02	0.04	0	0.11	0	-0.43	1
IL22	0	0	0.05	0.03	0.04	0	-0.45	1
SCT	0	0.43	0.09	0	0.4	0.3	-0.45	1
IFNL1	0	0.21	0.11	0.3	0	0.13	-0.47	1
FGF7P6	0.07	0.02	0.22	0.19	0.15	0.1	-0.49	1
IL13	0	0.02	0.01	0.02	0	0.02	-0.51	1
QRFP	0.17	0.05	0.13	0.09	0.15	0.26	-0.52	1
SCGB3A1	0.44	0	0	0.37	0.22	0.06	-0.59	1
PDGFA	0.02	0.11	0.09	0.13	0.11	0.08	-0.59	1
FGF9	0.04	0.09	0.07	0.11	0.12	0.09	-0.67	1
SEMA3B	0.01	0.03	0.03	0.05	0.04	0.01	-0.72	1
IL17D	0.02	0.06	0.02	0.07	0.03	0.05	-0.73	1
PMCH	0	0	0.16	0	0.12	0.15	-0.8	1
CTF1	0.11	0.07	0.07	0.09	0.17	0.22	-0.88	1
LEFTY2	0.05	0.03	0.04	0.13	0.08	0.02	-0.88	1
IL20	0	0	0.02	0.04	0	0	-0.9	1
OGN	0	0	0.04	0.04	0.01	0.02	-0.9	1
IL17C	0.22	0.12	0.19	0.28	0.33	0.41	-0.96	1
CALCB	0.04	0	0.06	0.06	0.08	0.06	-0.97	1
VEGFC	0.09	0.02	0.02	0.13	0.02	0.13	-0.99	1
UTS2B	0.01	0.02	0.02	0.02	0.03	0.03	-0.99	1
CCL27	0	0	0.2	0.24	0.16	0	-1.03	1
CHGA	0.02	0	0	0	0.02	0.02	-1.08	1
CCL18	0.07	0	0	0.09	0.06	0	-1.17	1
IL36A	0.07	0	0	0	0.16	0	-1.17	1
GNRH2	0	0.05	0	0.08	0.02	0	-1.17	1
CCL23	0.07	0	0.07	0	0.03	0.33	-1.4	1
BDNF	0	0	0	0	0	0.01	-1.84	1
DEFB1	0.13	0	0	0	0.53	0	-1.99	1
INHBC	0.03	0	0	0.03	0.02	0.08	-2.13	1
TGFB2	0	0.01	0	0	0.03	0.02	-2.15	1
NRG2	0.01	0	0	0.01	0.03	0.03	-2.22	1
IL26	0	0.09	0	0.03	0.21	0.18	-2.22	1
TSLP	0.01	0	0	0.03	0.02	0.03	-2.4	1
PDGFC	0.45	0.27	0.78	0.48	0.48	0.5	0.04	0.97
CCL28	1.01	1.16	1.07	0.93	1.05	1.22	0.02	0.97
IL15	0.86	1.09	1.5	1.06	1.09	1.18	0.05	0.93
MYDGF	28.33	26.65	24.47	24.72	25.42	28.61	0.01	0.89
SEMA6A	0.18	0.16	0.09	0.14	0.13	0.13	0.1	0.87
LTBP2	0.27	0.35	0.34	0.33	0.32	0.27	0.07	0.86
SEMA6B	0.13	0.38	0.22	0.17	0.27	0.23	0.11	0.85
BMP8B	1.15	1.05	0.88	1.04	0.82	1.07	0.08	0.85
SEMA6C	0.46	0.45	0.32	0.37	0.42	0.37	0.08	0.85
LTBP4	4.46	3.71	3.85	4.39	3.7	3.43	0.06	0.84
MDK	0.87	0.64	0.54	0.59	0.77	0.73	-0.02	0.84
GPI	14.18	16.31	14.47	14.94	15.58	12.66	0.06	0.82
VEGFB	8.12	10.54	7.93	9.74	8.19	8.9	-0.01	0.82
TNFSF13B	6.63	7.68	15.34	6.76	4.25	16.05	0.13	0.81
PSPN	0.6	0.57	0.54	0.48	0.69	0.4	0.12	0.79
GDF11	1.85	2.09	1.7	1.9	1.85	1.61	0.08	0.78
GMFG	105.68	102.93	113.28	97.29	107.56	103.04	0.06	0.78
PPBP	160.09	210.04	386.14	211.36	189.13	385.4	-0.06	0.77
JAG2	0.38	0.52	0.37	0.44	0.37	0.37	0.12	0.76
CDNF	0.3	0.51	0.26	0.25	0.49	0.45	-0.15	0.72
TGFB3	0.77	0.7	0.61	0.56	0.74	0.59	0.13	0.71
NMB	1.11	1.68	1.87	1.12	1.64	2.34	-0.13	0.71
SEMA4F	1.05	0.78	0.78	0.8	0.85	0.75	0.12	0.7
CAT	40.86	40.47	40.3	36.23	39.79	39.07	0.08	0.68
CD70	0.82	0.66	0.68	0.63	0.73	0.53	0.2	0.67
CD320	7.99	8.83	7.13	7.03	8.01	7.31	0.1	0.67
NENF	6.05	6.15	6.68	6.16	6.01	7.47	-0.06	0.67
PDGFB	0.83	0.95	0.91	0.99	0.76	0.66	0.15	0.64
LTB	136.14	128.83	106.19	111.37	110.46	126.24	0.09	0.64
CMTM5	1.92	2.4	4.33	2.58	2.44	4.36	-0.12	0.64
PF4V1	7.26	9.7	20.88	8.29	8.47	15.76	0.22	0.63
IL7	0.28	0.19	0.2	0.16	0.29	0.3	-0.17	0.61
IL1RN	14.88	8.35	8.4	11.36	11.38	10.67	-0.08	0.59
IL27	0.29	0.84	0.99	1.06	0.81	0.61	-0.23	0.59
FLT3LG	17.36	18.63	15.89	17.17	18.45	17.89	-0.04	0.57
MANF	15.01	15.37	16.17	16	16.46	15.91	-0.06	0.55
TOR2A	4.17	5.17	3.94	4.42	4.79	4.82	-0.08	0.53
PF4	136.26	178	377.43	214.74	155.2	424.59	-0.2	0.51
TNFSF9	0.98	1.04	0.55	1.04	1.08	0.85	-0.21	0.51
CMTM3	31.98	34.73	23.76	22.2	30.35	29.14	0.15	0.49
TNFSF8	15.99	14.18	15.25	13.13	15.35	13.12	0.13	0.49
OSGIN1	0.7	0.9	0.76	0.85	0.54	0.6	0.25	0.48
LTA	4.64	4.25	4.07	4.42	3.56	3.44	0.18	0.48
TGFA	0.81	0.77	0.75	0.77	0.77	1.04	-0.15	0.48
FGF11	0.31	0.21	0.19	0.22	0.24	0.1	0.34	0.47
SEMA7A	2.02	1.93	1.6	1.66	1.6	1.62	0.18	0.46
IL16	8.4	8.69	8.39	8.9	9.03	8.63	-0.06	0.46
LRSAM1	4.42	3.97	4.33	4	3.58	3.83	0.16	0.44
TNFSF4	0.78	1.25	1.78	0.94	0.82	1.37	0.28	0.43
S100A6	256.59	251.26	276.33	236.11	237.87	246.23	0.12	0.43
SEMA4C	4.82	3.04	3.56	4.52	4.33	3.58	-0.12	0.42
PLAU	0.25	0.34	0.42	0.41	0.56	0.26	-0.3	0.41
BMP6	1.63	1.5	2.39	1.88	1.26	3.5	-0.27	0.39
BMP1	1.26	1.17	1.12	1.36	1.14	1.41	-0.14	0.37
IL12A	0.56	0.56	0.44	0.98	0.57	0.43	-0.34	0.36
TGFB1	172.53	180.49	155.3	154.83	151.92	153.2	0.14	0.34
NRG1	1.4	1.86	1.58	1.87	1.74	1.74	-0.14	0.31
SEMA3G	0.3	0.2	0.39	0.22	0.25	0.18	0.43	0.29
IL18	3.74	2.64	3.82	2.66	3.14	2.72	0.26	0.29
CLEC11A	2.73	2.73	2.72	1.33	2.38	2.65	0.36	0.27
GDF7	0.25	0.19	0.25	0.13	0.17	0.22	0.4	0.26
HDGF	52.31	53.82	51.57	48.2	48.02	44.72	0.16	0.25
CXCL9	0.53	0.61	0.69	0.43	0.29	0.59	0.47	0.24
SECTM1	41.92	50.27	33.22	36.34	33.06	38.16	0.22	0.22
NAMPT	19.15	19.09	21.24	20.73	22.13	21.56	-0.11	0.22
GMFB	2.45	2.63	3.71	3.25	3.67	3.19	-0.2	0.21
CXCL1	1.68	2.15	2.4	2.96	2.72	2.13	-0.32	0.21
FGF7P3	0.4	0.19	0.58	0	0.48	0.11	1.01	0.2
CSF1	1.49	1.35	1.19	1.25	1	1.01	0.31	0.2
EGF	0.27	0.4	0.59	0.44	0.34	1.03	-0.52	0.19
JAG1	0.55	0.62	0.55	0.47	0.36	0.5	0.38	0.17
RNASE2	38.5	34.73	38.17	32.24	32.53	30.08	0.23	0.17
C5	0.43	0.44	0.55	0.58	0.57	0.64	-0.34	0.17
TNFSF10	23.67	21.79	22.06	19.27	20.96	18.16	0.21	0.16
PDGFD	2.25	2.44	2.02	2.42	2.63	2.87	-0.24	0.15
TNFSF14	0.86	0.9	1.06	0.66	0.33	0.95	0.54	0.14
UTS2	8.15	7.57	9.96	10.42	10.7	9.04	-0.23	0.14
FAM3C	3.01	3	3.24	3.39	3.68	3.77	-0.23	0.14
ADM2	0.27	0.26	0.31	0.22	0.18	0.18	0.58	0.12
POMC	0.96	0.91	0.92	1.07	1.31	1.5	-0.47	0.12
SEMA4D	18.44	18.92	16.32	15.7	15.19	15.28	0.22	0.11
SEMA4G	0.28	0.29	0.23	0.16	0.18	0.19	0.62	0.1
RABEP2	4.8	4.73	3.75	3.58	3.49	3.63	0.31	0.1
TNFSF13	21.15	22.19	17.92	14.84	16.84	18.72	0.28	0.1
TYMP	146.17	144.41	113.99	106.34	98.67	130.19	0.27	0.1
HBEGF	20.2	20.95	19.69	22.48	23.66	22.54	-0.17	0.1
TNFSF12	18.03	20.23	14.75	15.18	13.9	13.95	0.3	0.09
SLIT1	0.12	0.16	0.14	0.08	0.09	0.1	0.65	0.08
CMTM7	9.04	8.29	8.72	7.32	7.42	6.71	0.28	0.08
SEMA5A	0.04	0.03	0.08	0.09	0.08	0.08	-0.71	0.08
IL24	8.62	8.69	9.95	12.42	10.44	10.04	-0.27	0.07
PNOC	2.5	2.18	1.43	2.18	3.13	3.15	-0.47	0.07
INSL3	0.82	0.69	0.67	1.23	1.18	0.98	-0.64	0.07
SEMA3C	0.77	0.62	0.7	0.49	0.5	0.49	0.5	0.06
XCL2	14.72	11.06	14.73	15.7	18.75	17.52	-0.36	0.06
ADM	4.63	2.2	2.78	5.1	5.02	3.27	-0.48	0.06
CXCL5	1.96	2.25	4.98	4.23	2.8	7.8	-0.69	0.06
LIF	0.21	0.12	0.16	0.23	0.26	0.31	-0.7	0.06
NUDT6	0.19	0.26	0.21	0.15	0.13	0.13	0.71	0.05
IL32	84.99	84.89	82.16	91.77	100.61	96.08	-0.19	0.05
CNTF	1.52	0.71	1.1	0.05	0.4	0.85	1.36	0.04
CKLF	14.18	14.3	16.02	10.43	12.34	11.53	0.38	0.04
SEMA4B	3.2	3.25	2.69	2.23	2.46	2.38	0.37	0.04
CLCF1	4.33	3.53	3.22	4.69	5.14	4.67	-0.39	0.04
LTBP1	0.29	0.43	0.79	0.64	0.64	1.24	-0.74	0.04
CMTM6	26.19	26.96	29.61	22.79	22.34	21.98	0.3	0.03
CMTM4	0.94	0.89	1.07	0.6	0.78	0.26	0.81	0.02
HGF	0.85	0.79	0.99	0.65	0.56	0.59	0.54	0.02
HDGFL3	0.51	0.48	0.57	0.35	0.38	0.35	0.52	0.02
RABEP1	4.54	4.72	5.02	5.62	6.43	5.74	-0.32	0.02
IL10	0.67	1.1	1.17	1.67	1.3	1.94	-0.74	0.02
GNRH1	0.73	0.81	1	0.47	0.34	0.45	1.02	0.01
CTSG	2.86	2.18	2.21	1.62	1.51	1.16	0.75	0.01
PDGFRB	2.52	2.31	2.37	1.66	1.6	1.84	0.5	0.01
CCL5	384.46	412.45	414.03	614.29	484.15	440.9	-0.35	0.01
AIMP1	7.04	7.81	6.36	8.56	9.04	10.35	-0.4	0.01
IL23A	4.33	3.74	3.37	5.92	5.32	5.59	-0.56	0.01
CAMP	33.21	29.6	33.44	10.03	10.23	13.3	1.52	0
AZU1	4.01	3.15	3.16	1.28	1.37	1.24	1.41	0
GHRL	1.05	1.01	0.9	0.48	0.45	0.3	1.27	0
C3	1.08	1.26	1.03	0.42	0.56	0.43	1.26	0
GREM2	0.47	0.53	0.47	0.22	0.14	0.27	1.23	0
CXCL16	22.82	22.53	19.49	17.03	16.63	15.14	0.41	0
ADA2	95.47	97.07	84.73	70.9	74.83	64.49	0.4	0
MIF	41.32	41.55	41.24	55.48	50.48	52.37	-0.35	0
SBDS	24.08	23.24	26.42	31.49	33.35	31.54	-0.39	0
IL6ST	5.15	5.57	5.76	7.97	7.47	6.7	-0.42	0
LTBP3	5.62	4.99	4.07	7.37	6.43	6.52	-0.47	0
AREG	8.92	8.17	8.31	12.44	12.87	11.94	-0.55	0
VEGFA	2.89	3.15	1.92	4.09	4.12	3.98	-0.61	0
XCL1	4	4.25	3.64	5.49	7.19	6.03	-0.66	0
OSM	21.49	19.12	16.02	25.51	30.71	33.84	-0.67	0
CCL4	31.92	31.36	33.63	55.17	56.79	46.39	-0.71	0
EREG	2.32	2.54	2.54	3.83	3.94	4.35	-0.71	0
CXCL8	107.27	110.46	131.24	190	191.84	200.62	-0.74	0
RETN	22.29	17.89	18.75	28.21	33.85	36.13	-0.74	0
IL1B	27.74	26.34	29.44	47.9	48.45	45.64	-0.77	0
CXCL10	3.95	3.25	4.38	6.08	7.24	6.92	-0.81	0
IL6	0.89	0.86	0.8	1.39	1.83	2.29	-1.11	0
CXCL3	0.85	0.64	0.89	2.33	1.33	1.63	-1.15	0
CCL4L2	7.72	8.07	8.38	19.07	20.94	17.05	-1.24	0
CXCL2	8.78	7.53	12.11	29.02	30.14	30.39	-1.66	0
CCL20	0.37	0.53	0.45	1.38	1.66	1.36	-1.71	0
IFNG	1.67	2.36	2.19	8.21	8.2	5.76	-1.83	0
CCL3	24.02	24.52	21.83	93.23	95.07	90.48	-1.99	0
CCL2	0.14	0.27	0.25	1.13	1.01	0.89	-2.18	0
CCL3L3	21.4	20.57	20.94	114.68	108.9	105.41	-2.39	0
IL1A	0.07	0	0.03	0.48	0.37	0.39	-3.63	0

[truncated: 4 more sheets: Chemokine_Receptors, Chemokines, BCRSignalingPathway, Antigen_Processing]
