# Supplementary material for: Single-Cell RNA and ATAC Sequencing Reveal Hemodialysis-Related Immune Dysregulation of Circulating Immune Cell Subpopulations
Source: Front Immunol. 2022 May 26;13:878226. doi: 10.3389/fimmu.2022.878226 (PMC9205630; doi:10.3389/fimmu.2022.878226)
Supplement: Supplementary file 4 [file Table_3.xlsx]

## Sheet: Sheet1
Clusters	Cell types	Marker genes
Cluster1	CD8+ TCM	CD8A+, CD8B+, CD3D+, CCR7+(1,2,3), CD62L/SELL+(1,2,3)
Cluster2	CD4+ TEM	CD4+, CD3D+, CCR7-(1,2), CD62L/SELL-(1,2,3)
Cluster3	ZNF683+ CD8+ TEM	ZNF683+, CD8A+, CD8B+, CD3D+, CCR7-(1,2,3), CD62L/SELL-(1,2,3)
Cluster4	ZNF683- CD8+ TEM	ZNF683-, CD8A+, CD8B+, CD3D+, CCR7-(1,2,3), CD62L/SELL-(1,2,3)
Cluster5	Naive CD4+ T	CD4+, CD3D+, CCR7+ (4), LEF1+(1,2,3,5),CD62L/SELL+(1,2,3)
Cluster6	Naive CD8+ T	CD8A+, CD8B+, CD3D+, LEF1+(1,2,3,5), CD62L/SELL+(1,2,3)
Cluster7	MAIT T	CD8A+, CD8B+, CD3D+, CCR7-, SLC4A10+(4)
Cluster8	Naive B	MS4A1/CD20+(6), CD19+(7), CD27-(7), IGHD+(7)
Cluster9	Memory B	MS4A1/CD20+(6), CD19+(7), CD27+(7), IGHG1+(7)
Cluster10	Monocyte	S100A12+(8,9), CD14+(10)
Cluster11	Natural killer cell	NKG7+(11), ZNF683+(12), CD3D-
Cluster12	NKT cell	NKG7+(11), ZNF683+(12), CD3D+
Cluster13	Plasmacytoid dendritic cell	IL3RA+(13), NRP1+(14), LILRA4+
Cluster14	Conventional dendritic cells	CD11c+(15), IL3RA+(16), S100A12-
Cluster15	Megakaryocyte	PF4+(17), PPBP+(18)
References
1. Sallusto F, Lenig D, Forster R, Lipp M, Lanzavecchia A. Two subsets of memory T lymphocytes with distinct homing potentials and effector functions. Nature (1999) 401:708–12. doi: 10.1038/44385.
2.Schiött A, Lindstedt M, Johansson-Lindbom B, Roggen E, Borrebaeck CA. CD27- CD4+ memory T cells define a differentiated memory population at both the functional and transcriptional levels. Immunology. 2004 Nov;113(3):363-70. doi: 10.1111/j.1365-2567.2004.01974.x. PMID: 15500623
3.Lagumdzic E, Pernold C, Viano M, Olgiati S, Schmitt MW, Mair KH, Saalmüller A. Transcriptome Profiling of Porcine Naïve, Intermediate and Terminally Differentiated CD8+ T Cells. Front Immunol. 2022 Feb 21;13:849922. doi: 10.3389/fimmu.2022.849922. PMID: 35265090
4. Zheng C, Zheng L, Yoo JK, Guo H, Zhang Y, Guo X, Kang B, Hu R, Huang JY, Zhang Q, Liu Z, Dong M, Hu X, Ouyang W, Peng J, Zhang Z. Landscape of Infiltrating T Cells in Liver Cancer Revealed by Single-Cell Sequencing. Cell. 2017 Jun 15;169(7):1342-1356.e16. doi: 10.1016/j.cell.2017.05.035. PMID: 28622514.
5.Oraei M, Aghamohammadi A, Rezaei N, Bidad K, Gheflati Z, Amirkhani A, Abolhassani H, Massoud A. Naive CD4+ T cells and recent thymic emigrants in common variable immunodeficiency. J Investig Allergol Clin Immunol. 2012;22(3):160-7. PMID: 22697005.
6. Moura RA, Quaresma C, Vieira AR, Gonçalves MJ, Polido-Pereira J, Romão VC, et al. B-cell phenotype and IgD-CD27- memory B cells are affected by TNF-inhibitors and tocilizumab treatment in rheumatoid arthritis. PLoS One. (2017) 12:e0182927.
7.Mattiola I, Mantovani A, Locati M. The tetraspan MS4A family in homeostasis, immunity, and disease. Trends Immunol. 2021 Sep;42(9):764-781. doi: 10.1016/j.it.2021.07.002. Epub 2021 Aug 9. PMID: 34384709.
8.Yan W.X., Armishaw C., Goyette J., Yang Z., Cai H., Alewood P., Geczy C.L.. Mast cell and monocyte recruitment by S100A12 and its hinge domain. J. Biol. Chem. 2008; 283:13035–13043.
9.Goyette J.D. The Extracellular Functions of S100A12 PhD thesis Medical Sciences, Faculty of Medicine. 2008; UNSW.
10. Ziegler-Heitbrock H.L., Passlick B., Flieger D.. The monoclonal antimonocyte antibody My4 stains B lymphocytes and two distinct monocyte subsets in human peripheral blood. Hybridoma. 1988; 7:521–527.
11.Turman M.A., Yabe T., McSherry C., Bach F.H., Houchins J.P.. Characterization of a novel gene (NKG7) on human chromosome 19 that is expressed in natural killer cells and T cells. Hum. Immunol. 1993; 36:34–40
12.Lee W.-Y., Sanz M.-J., Wong C.H.Y., Hardy P.-O., Salman-Dilgimen A., Moriarty T.J., Chaconas G., Marques A., Krawetz R., Mody C.H., Kubes P.. Invariant natural killer T cells act as an extravascular cytotoxic barrier for joint-invading Lyme Borrelia. Proc. Natl. Acad. Sci. U.S.A. 2014; 111:13936–13941
13.Masten B.J., Olson G.K., Tarleton C.A., Rund C., Schuyler M., Mehran R., Archibeque T., Lipscomb M.F.. Characterization of myeloid and plasmacytoid dendritic cells in human lung. J. Immunol. 2006; 177:7784–7793.
14.Liu MC, Xiao HQ, Breslin LM, Bochner BS, Schroeder JT. Enhanced antigen presenting and T cell functions during late-phase allergic responses in the lung. Clin Exp Allergy. 2018 Mar;48(3):334-342. doi: 10.1111/cea.13054. Epub 2017 Dec 19. PMID: 29105205
15. Villani AC, Satija R, Reynolds G, Sarkizova S, Shekhar K, Fletcher J, et al. Single-cell RNA-seq reveals new types of human blood dendritic cells, monocytes, and progenitors. Science. (2017) 356:eaah4573.
16.Gustafson MP, Lin Y, Maas ML, Van Keulen VP, Johnston PB, Peikert T, Gastineau DA, Dietz AB. A method for identification and analysis of non-overlapping myeloid immunophenotypes in humans. PLoS One. 2015 Mar 23;10(3):e0121546. doi: 10.1371/journal.pone.0121546. PMID: 25799053
17.Lambert M.P., Meng R., Harper D., Xiao L., Marks M.S., Poncz M.. Megakaryocytes exchange significant levels of their alpha-granular PF4 with their environment. Blood. 2014; 124:1432–1432.
18.Sakurai K., Fujiwara T., Hasegawa S., Okitsu Y., Fukuhara N., Onishi Y., Yamada-Fujiwara M., Ichinohasama R., Harigae H.. Inhibition of human primary megakaryocyte differentiation by anagrelide: A gene expression profiling analysis. Int. J. Hematol. 2016; 104:190–199.
