# Supplementary material for: Single-Cell RNA and ATAC Sequencing Reveal Hemodialysis-Related Immune Dysregulation of Circulating Immune Cell Subpopulations
Source: Front Immunol. 2022 May 26;13:878226. doi: 10.3389/fimmu.2022.878226 (PMC9205630; doi:10.3389/fimmu.2022.878226)
Supplement: Supplementary file 5 [file Table_4.xlsx]

## Sheet: DC_diff
gene_name	p_val	avg_logFC	pct.1	pct.2	p_val_adj
MALAT1	0.115238	Inf	1	1	1
FTL	7.67e-07	180.699	1	1	0.0136218
ACTB	0.173653	81.6957	1	1	1
FTH1	0.00608345	74.4057	1	1	1
MT-CO1	0.000919793	68.7008	1	1	1
TMSB10	0.0242626	47.3826	1	1	1
JUNB	0.459972	42.3648	0.989	1	1
GNLY	0.639546	37.106	0.523	0.516	1
SAT1	0.0908261	35.6922	1	1	1
CCL3	0.428956	34.7006	0.579	0.557	1
CCL3L1	0.0319542	34.6529	0.3	0.393	1
PFN1	1.43e-12	33.6269	1	1	2.54e-08
CCL4L2	0.118473	32.7014	0.246	0.295	1
HSPA6	0.00808208	32.7014	0.291	0.164	1
MT-CO3	2.91e-07	32.4229	0.998	1	0.00517421
MT-CO2	8.94e-09	30.6832	1	1	0.000158804
NKG7	0.337474	26.5042	0.629	0.582	1
MT-ND4	5.96e-20	24.8729	1	1	1.06e-15
B2M	0.0620789	24.6327	1	1	1
S100A4	0.0259243	22.6945	1	1	1
NFKBIA	0.0775524	-20.2019	0.982	0.984	1
ISG15	0.427932	19.565	0.705	0.721	1
HSPB1	0.027293	18.3574	0.57	0.492	1
KLRB1	0.934446	-18.2727	0.11	0.107	1
RPL32	0.00597581	-18.0787	1	0.992	1
RPS27A	6.29e-07	-17.782	1	1	0.0111693
IFI30	1.58e-09	-17.4336	0.745	0.893	2.8e-05
HLA-B	0.000252812	15.0908	0.998	1	1
HES1	0.909258	15.0232	0.638	0.648	1
IFITM3	1.76e-05	14.2171	0.996	1	0.313081
RPL21	0.720289	-14.1693	1	1	1
RPL28	4.31e-20	-14.1346	0.998	1	7.65e-16
RPS12	4.15e-11	-13.9172	1	1	7.37e-07
EEF1A1	8.14e-17	-13.6111	1	1	1.45e-12
SH3BGRL3	4.93e-06	13.5098	0.996	0.992	0.0874977
S100A6	0.0256657	13.379	1	1	1
CYBA	0.925342	13.2071	0.998	0.992	1
RPS3A	6.43e-10	-12.9	0.998	1	1.14e-05
RPL41	0.00348726	-12.803	1	1	1
TMSB4X	0.118414	12.7015	1	1	1
RPS6	0.000208661	-12.542	1	1	1
IGKC	0.00182241	12.2739	0.181	0.303	1
RPS3	0.00646544	11.6647	0.998	1	1
S100A9	0.17566	10.9614	0.926	0.926	1
RPS18	5.71e-05	10.5687	1	1	1
MYL6	0.033766	10.2789	1	1	1
RPS15A	1.12e-09	-10.2153	1	1	1.99e-05
RPS19	0.384625	-10.1838	1	1	1
PPBP	0.461289	10.045	0.186	0.156	1
IFITM2	0.0131331	10.0019	0.991	0.992	1
RPL19	1.17e-11	-9.9096	1	1	2.07e-07
RPLP0	3.5e-05	-9.85756	0.962	0.984	0.621476
HBB	1.69e-29	-9.69719	0.855	0.393	3e-25
HLA-DPA1	0.0124098	9.68161	0.987	1	1
TNFAIP6	0.0153373	9.6384	0.174	0.09	1
RPL27	6.09e-11	-9.60079	0.998	0.992	1.08e-06
RPS29	2.64e-05	-9.58001	1	1	0.468601
PSAP	0.0015238	9.34376	0.996	1	1
PTMA	4.47e-12	-9.30461	1	1	7.93e-08
YBX1	1.56e-10	-9.11884	0.987	0.992	2.77e-06
G0S2	0.0567935	-8.99152	0.716	0.73	1
RPL13	2.46e-11	-8.82286	1	1	4.37e-07
RPL3	0.00248662	8.69829	1	1	1
LYZ	0.518096	8.69475	0.96	0.992	1
NEAT1	0.000107307	-8.12367	0.996	1	1
RPL34	0.338154	7.97608	1	1	1
PNRC1	8.25e-06	-7.91386	0.955	0.975	0.146545
DDIT4	0.120507	7.86931	0.644	0.607	1
HSPA5	0.381633	7.79904	0.562	0.525	1
IER2	0.356381	7.68521	0.884	0.844	1
EIF1	4.48e-05	7.67532	1	1	0.795468
RPS21	0.00196036	-7.52885	0.975	0.992	1
DUSP2	0.254231	7.39693	0.866	0.861	1
FCER1G	0.00352842	7.37661	0.998	0.992	1
TPT1	2.9e-25	-7.29858	0.998	1	5.15e-21
HLA-C	1.34e-11	-6.98418	1	1	2.37e-07
RPL30	6.79e-08	-6.90448	1	1	0.00120634
OSM	0.826018	6.81845	0.21	0.205	1
RPL14	8.04e-08	-6.81642	0.998	0.992	0.001428
MT-CYB	7.72e-05	6.68331	0.993	1	1
RPL11	1.74e-06	-6.64399	1	1	0.0308535
CFL1	0.0291837	6.52378	0.998	1	1
CEBPB	0.00273257	-6.38725	0.881	0.893	1
RPLP1	8.29e-05	-6.33904	1	1	1
NAP1L1	3.65e-20	-6.29998	0.987	1	6.48e-16
PHACTR1	1.91e-08	-6.21182	0.539	0.754	0.000338371
CST3	0.00146463	6.19649	1	1	1
TYROBP	0.000293838	-6.16052	1	1	1
LY6E	0.139119	6.05254	0.899	0.885	1
CD52	0.772162	6.01829	0.969	0.975	1
RPS14	0.0269913	5.69521	1	1	1
RPL26	0.00015452	5.60696	1	1	1
PLAUR	0.00034894	5.59808	0.951	0.893	1
CXCR4	0.0504102	5.5687	0.904	0.951	1
RPL7A	1.19e-08	-5.47926	0.991	0.992	0.000211826
JUN	0.361428	-5.41833	0.512	0.516	1
MAFB	0.141659	5.4176	0.655	0.689	1
RPL13A	9.48e-09	5.38799	1	1	0.000168269
RPS28	5.99e-08	-5.29898	1	1	0.00106351
GADD45B	0.963409	-5.29808	0.805	0.779	1
COTL1	0.0558005	-5.29476	1	0.992	1
FCN1	0.1833	-5.28758	0.946	0.902	1
RGS2	0.430501	5.27275	0.919	0.934	1
SERF2	0.523467	5.25276	0.998	1	1
RPS20	1.73e-12	5.19059	1	1	3.07e-08
LCP1	1.87e-08	-5.18523	0.832	0.943	0.000332203
HSP90AA1	5.39e-08	-5.18272	0.987	1	0.00095624
PF4	0.0416698	5.15455	0.157	0.082	1
RPL7	0.299851	-5.14382	1	1	1
RPL18	3.2e-05	-5.1274	1	1	0.568663
EMP3	0.010461	5.0721	0.991	1	1
C1QA	0.340566	5.06333	0.219	0.172	1
HLA-A	0.00304847	5.05981	0.998	1	1
RPL22	2.65e-05	-5.05518	0.998	0.975	0.471082
RPS26	0.512012	5.05106	0.944	0.926	1
RPLP2	8.87e-14	-4.95048	1	1	1.57e-09
HLA-DPB1	0.00318293	4.81242	0.942	0.943	1
LGALS1	0.78728	4.80154	0.993	0.975	1
ATP5F1E	0.0935182	-4.74372	0.993	1	1
AREG	0.572676	4.74154	0.251	0.221	1
RPL9	1.37e-13	-4.67457	0.996	1	2.43e-09
FKBP1A	0.722436	4.63661	0.931	0.934	1
TRAC	0.35128	4.63178	0.11	0.139	1
RPS2	2.43e-23	-4.60589	0.998	1	4.31e-19
SRGN	0.149219	4.57638	0.996	0.984	1
RPL27A	2.57e-09	4.48675	1	1	4.56e-05
CD74	0.783925	4.39044	0.996	1	1
IL1B	0.154339	-4.31668	0.418	0.459	1
PTP4A2	3.63e-21	-4.31526	0.74	0.951	6.45e-17
CTSS	0.00013811	-4.29728	0.996	1	1
PPP1R15A	0.000240681	4.28903	0.826	0.918	1
HLA-DRB1	7.68e-22	-4.28	0.834	0.992	1.36e-17
TSC22D3	6.19e-12	-4.27238	0.861	0.943	1.1e-07
RPS24	3.63e-10	-4.16868	1	1	6.44e-06
S100A10	0.688291	-4.167	0.975	0.984	1
BCL2A1	0.112359	4.12007	0.924	0.975	1
AC023157.3	0.00390039	-4.09663	0.06	0.139	1
UBB	0.293772	4.07232	0.984	0.984	1
CCL4	0.588508	-3.97945	0.624	0.557	1
OAZ1	0.42166	3.9552	0.998	1	1
S100A11	0.0832252	3.94133	1	1	1
UBC	0.742954	3.86269	0.998	1	1
WARS	0.115814	3.8459	0.624	0.689	1
CSTA	0.266934	-3.84525	0.843	0.77	1
HSPA1A	0.000815262	3.82996	0.975	0.918	1
HMGB1	0.000127803	-3.82594	0.848	0.967	1
ZFP36	0.760761	3.82569	0.993	0.984	1
MT-ND3	5.64e-22	-3.73722	0.919	1	1e-17
LRRFIP1	2.93e-07	-3.6818	0.803	0.91	0.00519557
MT-ATP6	3.76e-21	-3.67083	0.998	1	6.68e-17
CD37	0.28995	3.65014	0.973	0.975	1
CITED2	0.782459	3.60912	0.262	0.246	1
HLA-DRB5	9.15e-18	3.56386	0.065	0.361	1.63e-13
RPL10	5.99e-05	3.56118	1	1	1
RPS10	1.19e-07	-3.51662	0.989	1	0.00211825
EEF2	0.114819	3.47955	0.951	0.967	1
MS4A7	0.0364531	3.47787	0.949	0.959	1
MYL12A	0.0251816	3.39039	0.973	0.959	1
RPL37	2.42e-14	-3.3585	0.993	1	4.3e-10
RPL35	0.00436392	-3.34401	0.998	1	1
EEF1B2	1.29e-15	-3.32381	0.893	0.984	2.29e-11
RPS4X	0.00770277	-3.30869	0.996	1	1
LYPD2	0.00870703	-3.29825	0.318	0.426	1
RPL10A	4.43e-05	-3.26986	0.998	1	0.787264
PRRC2C	4.48e-10	-3.26655	0.425	0.68	7.96e-06
ADM	0.168143	3.2659	0.188	0.139	1
MARCKSL1	0.445193	3.25555	0.537	0.615	1
DNAJB1	0.679973	3.24829	0.879	0.852	1
CCL5	0.554559	-3.24779	0.4	0.369	1
KLF2	1.72e-12	-3.23643	0.233	0.525	3.06e-08
RPL17	0.000259958	3.18039	0.94	0.885	1
SERPINA1	0.00346538	3.11375	0.989	0.984	1
TNFAIP2	0.0058718	-3.09214	0.351	0.475	1
MT-ND1	8.33e-15	-3.08228	0.984	1	1.48e-10
RPS16	4.77e-13	-3.06277	0.998	1	8.48e-09
CD300E	0.831576	2.95442	0.432	0.402	1
S100A8	0.00972371	2.9046	0.736	0.631	1
NFKBIZ	6.23e-05	-2.88238	0.761	0.836	1
RGCC	4.85e-08	-2.87834	0.114	0.311	0.000860358
LST1	0.00509786	2.87624	0.998	1	1
CORO1B	0.0459437	-2.86363	0.416	0.508	1
PLIN2	0.0200565	-2.86336	0.418	0.5	1
ELOB	0.00215601	-2.84947	0.911	0.984	1
TWISTNB	1.75e-05	-2.83127	0.262	0.451	0.31043
HBA2	4.7e-27	2.79025	0.875	0.467	8.35e-23
TIMP1	0.736374	-2.76709	0.964	0.984	1
RPL24	9.23e-06	-2.74331	0.993	0.992	0.163886
CTSC	0.397399	2.73604	0.913	0.893	1
RPL23	1.87e-09	-2.71697	0.989	1	3.32e-05
RPL5	4.16e-13	-2.70879	0.98	0.992	7.38e-09
HERPUD1	0.409336	2.70089	0.754	0.689	1
RPL8	0.000373849	2.68185	1	1	1
TNF	0.520773	-2.67818	0.306	0.27	1
TXN	0.560707	2.65492	0.483	0.525	1
RPSA	1.16e-11	-2.64569	0.96	0.992	2.06e-07
AIF1	0.00308107	2.63905	1	1	1
LAP3	0.0657088	-2.62167	0.253	0.328	1
PLAC8	9.96e-05	-2.61387	0.55	0.705	1
VIM	2e-12	2.60184	0.962	0.992	3.55e-08
RPS25	0.000100745	2.57979	0.996	1	1
MT-ND2	2.12e-24	-2.53979	0.993	1	3.77e-20
ANXA2	0.00230984	2.52792	0.928	0.91	1
FOSB	1.15e-18	-2.50743	0.268	0.648	2.04e-14
DDX5	0.449853	2.50579	0.962	0.959	1
RPL4	0.000557941	-2.49839	0.989	1	1
CSTB	0.466229	2.47019	0.949	0.926	1
GSTP1	0.131649	-2.42486	0.946	0.959	1
BTG1	0.0256737	2.3715	0.991	0.992	1
C1orf162	0.342993	2.36773	0.839	0.795	1
YWHAZ	2.04e-05	-2.32836	0.734	0.828	0.361497
H3F3A	5.39e-08	-2.32711	0.975	1	0.000957121
CCNL1	1.35e-11	-2.32504	0.655	0.828	2.4e-07
RPL29	9.65e-07	2.3228	0.991	1	0.0171373
GABARAP	3.56e-10	2.32104	0.902	0.787	6.32e-06
CD68	0.118462	2.32017	0.928	0.975	1
BTF3	0.027099	-2.30268	0.966	1	1
RPS23	9.36e-09	-2.29898	0.998	1	0.000166147
CARD16	4.68e-05	2.27976	0.935	0.861	0.831728
SOD1	0.38195	2.25267	0.805	0.787	1
RBM39	3.98e-09	-2.24789	0.723	0.893	7.07e-05
RASGEF1B	1.94e-05	-2.2337	0.262	0.459	0.345087
ITM2B	4.25e-05	-2.22643	0.989	1	0.755512
RPS15	0.000944941	2.22533	0.998	1	1
CXCL2	0.631385	2.21884	0.248	0.27	1
ARPC5	0.55925	2.19897	0.877	0.877	1
CD63	0.120565	2.19074	0.528	0.598	1
STXBP2	0.0259488	2.17078	0.913	0.934	1
ARHGDIB	0.0250123	2.14599	0.989	0.992	1
PMAIP1	0.146765	2.12226	0.499	0.566	1
SET	0.00092853	-2.11678	0.481	0.615	1
LTB	0.10253	2.11362	0.568	0.467	1
NAMPT	0.135806	-2.11023	0.955	0.926	1
VAMP5	0.26801	2.10556	0.604	0.713	1
PILRA	0.000418259	2.09154	0.875	0.844	1
TXNIP	0.00175482	-2.08804	0.6	0.705	1
CREM	0.000578783	2.06398	0.519	0.336	1
FAU	1.32e-05	-2.0464	0.998	1	0.234635
ANXA1	0.865903	-2.03777	0.868	0.836	1
PRELID1	0.271458	2.0328	0.931	0.91	1
GZMH	0.254701	1.99161	0.145	0.107	1
CLIC1	0.491238	1.98699	0.928	0.943	1
PTPN6	0.0178202	1.98013	0.805	0.754	1
RPS17	0.106945	1.96501	0.989	0.984	1
SRSF7	0.323633	-1.95914	0.474	0.533	1
HNRNPU	7.42e-10	-1.95502	0.564	0.803	1.32e-05
RPL6	3.22e-08	-1.95154	0.996	1	0.000571152
KLF4	6.02e-07	-1.93788	0.246	0.459	0.0106965
BRI3	4.95e-15	-1.92816	0.566	0.869	8.78e-11
EIF1B	0.754044	1.92533	0.537	0.541	1
HSPA8	0.37917	1.91272	0.864	0.828	1
RNASET2	1.43e-05	-1.9063	0.949	0.992	0.254486
ANXA5	0.719348	1.90518	0.913	0.943	1
RHOB	0.00969063	1.88929	0.497	0.393	1
DUSP1	0.198448	1.88664	1	1	1
SPI1	0.034648	1.87466	0.966	0.934	1
ZEB2	3.93e-14	-1.85914	0.635	0.902	6.98e-10
RAC2	0.168329	1.85117	0.846	0.902	1
PSME2	0.74429	-1.84147	0.881	0.836	1
STK17B	0.000208763	-1.83015	0.577	0.73	1
CKB	0.722513	-1.82011	0.427	0.41	1
COX6A1	0.119338	1.81878	0.915	0.893	1
GNG5	0.426132	1.81374	0.913	0.852	1
CD44	0.0233572	-1.81344	0.837	0.836	1
ATP2B1	5.8e-05	-1.80492	0.72	0.803	1
CORO1A	7.63e-05	1.79844	0.984	0.992	1
CMC1	0.110547	1.79047	0.255	0.189	1
PSMB9	0.762709	-1.78743	0.875	0.836	1
C5AR1	0.584538	1.78439	0.745	0.721	1
TSPO	0.18528	1.77892	0.962	0.951	1
ATF3	0.00794356	-1.77246	0.479	0.59	1
RPS5	3.21e-08	-1.76715	0.993	1	0.000570263
VMO1	0.0104406	1.76692	0.213	0.328	1
RBM3	0.000190203	-1.74403	0.879	0.951	1
RPL38	1.89e-06	-1.71287	0.989	1	0.0336177
SRRM2	2.31e-13	-1.70516	0.396	0.697	4.11e-09
HLA-DRA	6.74e-06	1.7014	0.989	1	0.119769
LITAF	0.000474547	1.67904	0.391	0.533	1
CAPZA1	0.00806802	1.67167	0.691	0.574	1
ATP5MG	0.196528	1.66212	0.98	0.967	1
MYADM	1.07e-10	-1.65728	0.262	0.525	1.9e-06
RPS27	4.57e-05	1.65035	1	1	0.811806
H3F3B	0.523337	1.6482	1	1	1
ATP2B1-AS1	7.33e-05	-1.64601	0.302	0.484	1
TKT	0.00030843	-1.62784	0.928	0.975	1
FCGRT	0.000180218	-1.62345	0.613	0.746	1
HSPH1	0.391893	-1.61512	0.573	0.484	1
LDHA	0.653019	1.60861	0.767	0.721	1
MCL1	7.13e-07	-1.60789	0.55	0.754	0.0126601
CAST	4e-08	-1.60206	0.544	0.762	0.000709418
ASAH1	0.0403426	-1.5944	0.98	0.984	1
SLC25A3	0.0112601	-1.594	0.655	0.713	1
ID2	0.98581	1.58969	0.615	0.615	1
FAM110A	0.65958	1.58661	0.667	0.639	1
CD83	1.36e-05	-1.58294	0.754	0.877	0.241111
NPM1	0.000222157	-1.58138	0.79	0.902	1
RNF144B	3.73e-05	1.58114	0.421	0.23	0.662616
ARPC2	0.0331282	-1.58087	0.991	0.992	1
RPL18A	0.120779	1.57955	0.998	1	1
PRPF40A	0.130074	-1.57547	0.336	0.41	1
RHOC	0.591306	-1.57177	0.866	0.91	1
HCAR3	1.2e-05	-1.56641	0.058	0.18	0.213871
FGL2	0.256233	-1.5429	0.548	0.574	1
APOBEC3A	0.0175397	-1.53011	0.353	0.492	1
INSIG1	0.620671	1.52324	0.537	0.607	1
RAB11FIP1	3.32e-21	-1.51701	0.134	0.508	5.89e-17
LAPTM5	0.144482	1.51613	0.978	0.975	1
RPL15	0.000674154	1.51154	1	1	1
WASF2	2.87e-06	-1.51049	0.548	0.713	0.050905
MXD1	0.615017	-1.50278	0.353	0.32	1
PPIA	2.94e-05	1.49869	0.913	1	0.52199
ARPC3	0.205694	-1.49339	0.998	0.992	1
BLOC1S1	0.224885	1.49179	0.763	0.705	1
CEBPD	5.68e-07	-1.48633	0.266	0.484	0.0100912
AC020916.1	0.000196262	1.47396	0.253	0.418	1
COX4I1	0.00154252	-1.47192	0.971	1	1
RPL36A	0.547423	1.46956	0.989	0.992	1
VAMP8	0.00644202	-1.45168	0.649	0.73	1
NAA38	0.0607129	-1.44958	0.423	0.525	1
IRF7	0.39171	1.446	0.36	0.311	1
TYMP	0.0168034	1.44501	0.884	0.902	1
TPI1	0.540335	1.44387	0.931	0.902	1
NCL	1.31e-09	-1.43868	0.559	0.795	2.33e-05
IRF1	0.000570141	1.43544	0.667	0.77	1
BCLAF1	1.7e-14	-1.43109	0.302	0.623	3.01e-10
GZMB	0.444638	1.42247	0.166	0.139	1
ZFAND5	0.0392909	-1.42143	0.77	0.82	1
PTPRC	6.65e-18	-1.41952	0.949	0.984	1.18e-13
ICAM3	0.0107725	-1.41282	0.609	0.689	1
SFPQ	3.63e-15	-1.4084	0.342	0.672	6.45e-11
AC007952.4	0.00571699	-1.4067	0.119	0.213	1
GNAI2	7.93e-10	-1.39582	0.539	0.746	1.41e-05
GMFG	0.548444	1.39463	0.982	0.951	1
GDI2	0.656604	1.37736	0.781	0.811	1
RACK1	0.000275643	1.37626	0.993	0.992	1
SLC31A2	0.731056	-1.36088	0.385	0.344	1
DOK2	0.692677	1.35717	0.481	0.459	1
TESC	0.225394	1.35446	0.647	0.59	1
LSP1	6.02e-09	-1.35384	0.857	0.967	0.000106926
MT-ND4L	1.56e-19	-1.34957	0.148	0.516	2.78e-15
TNFAIP3	0.00598616	-1.34897	0.389	0.508	1
OSTF1	0.84326	1.33864	0.678	0.648	1
PDIA3	0.000131449	-1.33714	0.555	0.713	1
STX11	0.659221	1.33276	0.74	0.697	1
UBA52	1.23e-11	-1.31328	0.998	1	2.19e-07
NCF2	0.021438	-1.30855	0.709	0.77	1
FAM49B	0.000996762	-1.29624	0.615	0.713	1
ZFP36L1	0.859405	1.29553	0.546	0.533	1
KLF6	6.96e-18	-1.29328	0.562	0.836	1.24e-13
MAPKAPK3	0.107262	-1.28198	0.559	0.615	1
RETN	0.488513	-1.27857	0.204	0.23	1
MARCKS	2.03e-06	-1.27782	0.456	0.656	0.0359833
HSBP1	0.990474	1.27408	0.734	0.73	1
GNG11	0.138867	1.26414	0.121	0.074	1
RPS11	3.18e-12	-1.25817	0.993	1	5.65e-08
ARF6	0.00325367	-1.25071	0.443	0.598	1
GAPDH	0.000169593	1.2457	0.984	1	1
TNFRSF1B	0.0664565	-1.24454	0.685	0.795	1
SNRPD2	0.506878	1.24443	0.77	0.746	1
CLK1	0.00969774	1.23763	0.617	0.721	1
RBX1	0.0490148	1.23524	0.79	0.705	1
IER5	6.39e-09	-1.227	0.34	0.582	0.000113426
ELF1	0.000187018	-1.22	0.584	0.697	1
ITGB2	6.08e-08	-1.21905	0.87	0.959	0.00107956
NDUFB5	0.242912	-1.21422	0.586	0.68	1
MTPN	1.72e-05	-1.21199	0.575	0.738	0.304808
UBE2D3	0.171097	1.20563	0.888	0.877	1
PSME1	0.135108	1.18654	0.935	0.951	1
TUBA1A	1.33e-09	-1.1779	0.376	0.664	2.36e-05
BACH1	4.44e-06	-1.17683	0.253	0.451	0.0788457
JAK1	0.545434	-1.17369	0.445	0.77	1
RPS9	6e-06	-1.17202	1	1	0.106602
PIK3R1	5.6e-05	-1.16862	0.17	0.328	0.995257
RPL37A	5.11e-13	-1.16213	0.998	1	9.07e-09
ICAM1	0.337124	1.16185	0.351	0.295	1
CCT8	0.0018517	-1.15779	0.479	0.631	1
HMGN2	0.22031	-1.15717	0.913	0.893	1
TMA7	0.716209	1.14825	0.922	0.951	1
RILPL2	0.492356	-1.14641	0.725	0.689	1
CYCS	0.851622	1.14279	0.653	0.697	1
EVI2B	0.183835	1.13907	0.897	0.885	1
PPIB	0.0994282	-1.13799	0.631	0.672	1
LGALS9	0.254272	1.13293	0.664	0.623	1
EIF3A	2.06e-13	-1.12854	0.356	0.672	3.66e-09
PFDN5	0.380788	-1.12852	1	1	1
TMEM176A	0.252192	1.12216	0.188	0.246	1
JUND	0.000291345	-1.12028	0.6	0.721	1
SRRM1	4.73e-07	-1.12018	0.662	0.844	0.0083931
TUBA1B	0.668628	1.11937	0.772	0.779	1
CALHM6	0.016309	1.1174	0.826	0.787	1
MYO1F	3.26e-05	-1.11715	0.606	0.746	0.578035
MORF4L1	7.45e-05	-1.11613	0.62	0.721	1
C12orf57	0.00923828	-1.09866	0.302	0.426	1
CDKN1C	0.0421425	-1.09747	0.593	0.648	1
NDUFA4	0.264627	-1.09149	0.913	0.951	1
HBA1	1.89e-17	1.09142	0.611	0.172	3.35e-13
LYST	0.00161325	-1.09058	0.694	0.779	1
IGHA1	0.0240484	1.08805	0.056	0.115	1
LGALS2	0.514937	1.08554	0.148	0.123	1
HLA-DMA	0.0757485	-1.07902	0.483	0.549	1
AVPI1	0.00605193	1.07571	0.289	0.172	1
HSP90AB1	0.000862742	-1.07527	0.85	0.885	1
TLN1	1.31e-13	-1.07466	0.298	0.615	2.33e-09
VSIR	0.16519	-1.07013	0.899	0.926	1
CHD1	0.000191099	-1.06664	0.479	0.59	1
H2AFY	0.00881376	-1.06008	0.72	0.754	1
SERPINB9	0.158195	1.05827	0.43	0.344	1
PSMA4	0.11681	1.05619	0.776	0.713	1
SAMHD1	3.39e-07	-1.05353	0.32	0.549	0.00601538
RSL1D1	1.07e-05	-1.04193	0.595	0.77	0.189712
RIOK3	5.29e-09	-1.03969	0.313	0.574	9.39e-05
ARL4C	8.39e-07	-1.03823	0.107	0.279	0.0148954
TPM3	1.4e-08	-1.03448	0.917	0.984	0.000248171
CTSZ	7.14e-06	-1.03305	0.275	0.451	0.126748
NDUFB11	0.395032	-1.02532	0.597	0.623	1
FFAR2	0.0011636	-1.02045	0.096	0.205	1
GHITM	0.114248	-1.02042	0.604	0.631	1
RPL39	7.09e-09	-1.01886	1	0.992	0.000125954
HMOX1	0.283094	1.01055	0.805	0.779	1
TRBC1	0.522053	1.00994	0.087	0.107	1
HNRNPC	1.39e-08	-1.0092	0.714	0.877	0.000246523
PGAM1	0.0148792	-1.00915	0.537	0.639	1
CALCOCO2	0.000125474	-1.00835	0.322	0.484	1
APLP2	0.000560645	-1.00758	0.633	0.738	1
RPL35A	0.000178347	-1.0031	1	1	1
UQCRH	0.0693221	-1.00009	0.826	0.844	1
SF3B1	1.05e-10	-0.99821	0.421	0.689	1.86e-06
HEXIM1	0.267566	-0.99546	0.177	0.213	1
ARL6IP5	0.000408001	-0.994263	0.64	0.746	1
RAP1B	0.454682	-0.993567	0.906	0.877	1
RHOG	0.187958	0.992512	0.919	0.893	1
HNRNPA3	0.000787743	-0.981865	0.6	0.697	1
PAK2	0.0675646	-0.981758	0.394	0.689	1
JMJD1C	1.04e-11	-0.981367	0.221	0.508	1.84e-07
TENT5A	0.888849	0.976994	0.398	0.385	1
LTA4H	0.449436	-0.970365	0.602	0.598	1
CCNH	0.0531006	-0.966919	0.28	0.189	1
ERP29	0.228888	-0.966571	0.714	0.746	1
BST2	0.43353	-0.965571	0.548	0.574	1
LIMD2	0.90341	0.963776	0.855	0.861	1
PRR13	0.00664987	0.959599	0.861	0.811	1
XIST	0.153093	-0.958163	0.304	0.352	1
SMCHD1	3.16e-06	-0.95686	0.284	0.508	0.0560432
DDX3X	0.00733983	-0.955301	0.371	0.475	1
ATP5MC2	0.270969	0.949887	0.966	0.975	1
RPL36	0.0415543	-0.945572	0.996	1	1
YBX3	5.6e-12	-0.944448	0.179	0.467	9.94e-08
SAMSN1	0.0037957	0.940792	0.736	0.615	1
LILRB2	0.200642	0.939259	0.805	0.746	1
AHNAK	4.22e-06	-0.936182	0.34	0.549	0.0749065
PABPC1	0.149289	0.92512	0.991	0.992	1
RBP7	0.00028265	-0.918491	0.157	0.295	1
MBNL1	2.03e-06	-0.915277	0.38	0.582	0.0360114
TMEM176B	0.0957798	0.913996	0.407	0.492	1
FMNL1	1.87e-06	-0.913025	0.445	0.656	0.0332837
RAC1	0.370838	-0.912522	0.864	0.844	1
CDV3	4.85e-05	-0.912055	0.253	0.426	0.861296
ERGIC3	0.113481	-0.911658	0.477	0.557	1
EWSR1	0.0851318	0.910971	0.474	0.402	1
SEC11A	0.00774427	0.906339	0.747	0.844	1
PIM2	0.0990441	-0.905256	0.239	0.172	1
COX8A	0.00465674	0.902224	0.864	0.893	1
RSRC2	3.65e-08	-0.901376	0.671	0.811	0.0006487
FYB1	0.000738715	-0.900698	0.662	0.803	1
REL	8.1e-06	0.898521	0.631	0.82	0.143746
IQGAP2	2.15e-06	-0.897786	0.096	0.254	0.0380903
SIGLEC10	0.384162	-0.893055	0.508	0.541	1
HNRNPA2B1	0.652955	0.891385	0.931	0.926	1
UQCR10	0.184417	-0.88734	0.767	0.689	1
CD79B	0.8306	-0.885132	0.512	0.508	1
CTSD	0.0590533	0.883833	0.64	0.721	1
TMBIM4	0.052432	0.882726	0.799	0.746	1
SOD2	0.945544	0.882374	0.931	0.926	1
TMOD3	7.74e-11	-0.878759	0.228	0.516	1.38e-06
CST7	0.124765	0.873341	0.143	0.09	1
SON	2.43e-05	-0.870449	0.649	0.762	0.432112
KHDRBS1	4.83e-06	-0.869506	0.295	0.484	0.0857778
RPL22L1	0.0957852	-0.868115	0.506	0.541	1
SELENOK	0.0351156	0.864608	0.714	0.623	1
CDC42	1.23e-05	-0.86037	0.94	0.967	0.218203
RPS27L	0.0599897	0.859977	0.66	0.574	1
ABRACL	0.138153	0.859162	0.678	0.59	1
H2AFJ	0.62596	-0.854844	0.304	0.328	1
TAX1BP1	3.25e-09	-0.852437	0.635	0.844	5.76e-05
POMP	0.0229238	0.847477	0.837	0.82	1
RPS7	0.00162905	-0.846732	0.996	1	1
EMILIN2	6.95e-14	-0.844095	0.148	0.451	1.23e-09
PTGES	0.0103405	0.843035	0.143	0.057	1
CTSH	0.403118	-0.842914	0.425	0.451	1
GLUL	0.932458	0.842728	0.441	0.434	1
BRK1	0.651092	0.837835	0.832	0.869	1
PSMB3	0.201339	-0.834968	0.817	0.811	1
UQCR11	0.739021	-0.834909	0.83	0.844	1
SLC2A3	0.0729595	-0.833876	0.143	0.205	1
SNHG15	0.319951	0.83377	0.506	0.459	1
ATP5F1D	0.00357926	-0.81186	0.723	0.795	1
EEF1D	0.0894709	0.811499	0.98	1	1
FGR	0.0447832	0.811485	0.749	0.672	1
ATP6AP2	0.00142932	-0.81071	0.537	0.672	1
NCOA4	0.803857	0.803972	0.418	0.418	1
APOBEC3C	0.38187	0.803079	0.302	0.336	1
VPS13C	1.71e-08	-0.801637	0.128	0.336	0.000303769
COMMD6	0.0155342	0.796643	0.933	0.91	1
C15orf48	0.995219	-0.791243	0.123	0.123	1
ARGLU1	1.96e-06	-0.78945	0.541	0.738	0.0348552
HCLS1	0.08216	0.788765	0.649	0.705	1
PTGES3	0.713754	0.786349	0.823	0.852	1
MEF2C	0.194924	-0.784816	0.306	0.352	1
DDX46	0.00769792	-0.784483	0.251	0.352	1
MINOS1	0.407672	-0.781481	0.705	0.713	1
GRN	0.192913	-0.779388	0.306	0.352	1
RNMT	0.00740112	-0.777665	0.298	0.402	1
ATP5MPL	0.549802	-0.776547	0.826	0.869	1
KMT2E	0.039806	-0.773877	0.497	0.598	1
ARL4A	3.81e-06	-0.765609	0.365	0.59	0.0676883
COX5B	0.414695	-0.765291	0.935	0.959	1
COX5A	0.014935	-0.763771	0.723	0.803	1
PRDX1	0.372108	0.763454	0.714	0.697	1
UBXN1	0.138465	0.760656	0.792	0.82	1
MS4A4A	0.109517	0.756522	0.353	0.27	1
EIF4A3	0.653555	-0.756516	0.345	0.32	1
RPL31	0.878079	0.75599	0.998	1	1
AL118516.1	0.831536	-0.75567	0.199	0.197	1
SMAP2	1.91e-05	-0.751416	0.409	0.607	0.338852
ZNF703	0.00127442	-0.748748	0.313	0.459	1
MS4A6A	0.832929	-0.745436	0.251	0.254	1
GZMA	0.364731	0.744057	0.101	0.074	1
ENY2	0.204025	-0.743964	0.725	0.664	1
CLTA	0.003549	-0.743245	0.501	0.615	1
SLC25A6	0.0153851	-0.740909	0.996	1	1
ARID4B	1.49e-05	-0.740632	0.376	0.557	0.264858
FCGR3A	0.254981	0.737836	0.993	1	1
AGPAT2	0.0551699	-0.737451	0.188	0.262	1
PABPC4	6.83e-07	-0.734013	0.394	0.623	0.0121269
RAB1A	0.00222669	-0.733164	0.441	0.557	1
IK	0.00653018	-0.727936	0.432	0.508	1
EIF3E	0.00146965	-0.724443	0.857	0.943	1
UTRN	1.27e-11	-0.722364	0.396	0.697	2.26e-07
PLEK	0.000414193	-0.719869	0.779	0.836	1
SKIL	0.934458	-0.719331	0.369	0.352	1
NACA	0.00475897	-0.716772	1	1	1
WAC	3.15e-06	-0.71537	0.282	0.475	0.0558957
PLP2	0.00594167	0.714606	0.456	0.336	1
CHCHD2	0.0047197	0.710934	0.931	0.975	1
GOLGB1	5.87e-08	-0.709919	0.139	0.344	0.00104249
AP2S1	0.149687	0.709717	0.658	0.746	1
AKIRIN2	3.98e-05	-0.707347	0.255	0.418	0.706699
TRIR	0.852395	0.707334	0.799	0.811	1
PPDPF	0.00106626	0.707237	0.794	0.656	1
SRI	0.123107	0.705995	0.6	0.557	1
CALR	0.00544608	-0.703489	0.474	0.557	1
CD48	0.0036724	0.702283	0.875	0.926	1
HSPA1B	3.1e-05	0.701643	0.955	0.844	0.549837
HLA-DQB1	2.32e-05	0.698222	0.557	0.754	0.411895
CALM2	0.0167902	-0.69682	0.978	0.984	1
NDUFB8	0.759907	-0.691644	0.579	0.566	1
SAP18	0.101122	0.691393	0.881	0.877	1
CLEC7A	0.566936	0.689852	0.72	0.738	1
GSTK1	0.272367	0.68895	0.866	0.844	1
BTG2	0.743502	-0.688225	0.6	0.607	1
CRLF3	0.316476	-0.6858	0.13	0.164	1
ZFAS1	0.0204699	0.685517	0.931	0.934	1
COX6B1	0.51671	0.685294	0.957	0.975	1
AGTRAP	0.232832	-0.682679	0.472	0.385	1
BORCS7	0.0384237	-0.681976	0.333	0.418	1
CLINT1	8.77e-07	-0.68129	0.183	0.385	0.0155748
BID	0.244186	0.673958	0.754	0.828	1
MYO1G	0.00444057	-0.673254	0.644	0.721	1
BASP1	3.93e-09	-0.672586	0.152	0.393	6.97e-05
SYF2	0.26357	-0.670331	0.714	0.754	1
NDUFA2	0.00046152	-0.666866	0.51	0.639	1
SYTL1	0.0373482	-0.666137	0.239	0.328	1
UBE2B	0.0768148	0.664228	0.622	0.574	1
HLA-DQA1	0.693752	-0.661651	0.438	0.418	1
ACAP2	1.13e-06	-0.658585	0.298	0.525	0.0199837
CRIP1	0.010355	-0.656019	0.51	0.615	1
EZR	0.227682	-0.655206	0.481	0.492	1
APBB1IP	1.29e-06	-0.654599	0.304	0.516	0.0228404
HCK	0.122045	0.652271	0.832	0.893	1
NDUFB2	0.866219	-0.65061	0.651	0.648	1
DDX6	0.0230179	-0.650323	0.248	0.344	1
ZNF267	1.26e-07	-0.650092	0.148	0.352	0.00224527
RHOA	0.0257552	0.649023	0.955	0.951	1
DYNLL1	0.000796799	0.647793	0.774	0.664	1
SERP1	0.00680578	-0.647078	0.953	0.975	1
DBNL	0.359423	-0.644966	0.472	0.508	1
ZFP36L2	0.0028476	-0.643616	0.602	0.697	1
UBE2L6	0.589285	-0.639898	0.528	0.492	1
PKN2	2.75e-06	-0.635787	0.195	0.393	0.0488805
PHLDA2	0.416353	0.635419	0.105	0.082	1
CHCHD10	0.00224301	-0.634399	0.631	0.713	1
CAPZB	0.877572	-0.633443	0.928	0.959	1
HLA-E	4.07e-05	0.63215	0.993	1	0.72307
SP110	4.04e-06	-0.631082	0.483	0.689	0.0717294
RPL12	1.99e-10	-0.630158	1	1	3.53e-06
CD69	0.00455815	-0.629274	0.226	0.352	1
TNFSF10	0.242117	-0.626756	0.483	0.426	1
CD164	0.00271685	-0.626304	0.425	0.541	1
EIF5	0.000721441	-0.623431	0.667	0.754	1
UBE2J1	0.721976	-0.621908	0.485	0.516	1
NOP53	0.00210722	-0.621378	0.895	0.918	1
CIRBP	5.74e-07	-0.621024	0.817	0.926	0.0101954
IQGAP1	2.93e-09	-0.619859	0.414	0.689	5.2e-05
ROCK1	0.00041693	-0.61787	0.309	0.467	1
TAOK3	0.0447933	-0.61724	0.338	0.418	1
SYNGR2	0.107512	0.615925	0.653	0.607	1
ZMAT2	0.0336778	-0.611148	0.302	0.402	1
LYL1	0.179974	-0.609966	0.268	0.32	1
CXCL16	0.0567406	-0.609614	0.588	0.664	1
COX7C	0.0782691	0.608112	0.978	0.984	1
DEK	9.18e-07	-0.606976	0.515	0.746	0.0163094
CHMP4B	4.48e-05	-0.605187	0.36	0.549	0.795627
LILRA5	0.975268	0.603766	0.47	0.5	1
DNAJA1	0.513651	0.603347	0.776	0.77	1
LSM8	0.734524	-0.60287	0.55	0.508	1
TACC1	2.08e-06	-0.60255	0.264	0.467	0.036968
CDC42EP3	0.0123617	-0.602291	0.416	0.508	1
GPBP1	3.81e-05	-0.602089	0.441	0.615	0.67637
MYL12B	0.950746	-0.599377	0.982	0.959	1
MTSS1	9.2e-07	-0.59861	0.606	0.803	0.0163411
RAP1A	0.60511	0.597893	0.653	0.672	1
CALM1	0.988715	-0.596405	0.881	0.926	1
MAP3K2	0.000147726	-0.594852	0.163	0.303	1
AKAP13	3.32e-05	-0.594285	0.338	0.525	0.589388
PPT1	0.661438	0.593148	0.55	0.541	1
VAMP2	0.0738176	-0.59004	0.398	0.451	1
PGK1	0.591273	-0.588231	0.819	0.82	1
HSP90B1	6.91e-09	-0.586668	0.463	0.705	0.000122734
M6PR	0.218188	0.584562	0.573	0.5	1
EDF1	0.0893485	-0.584351	0.814	0.918	1
SNRPB2	0.0938252	0.578665	0.658	0.574	1
SRP14	0.640865	0.574664	0.922	0.885	1
CDC42EP2	0.00661294	0.574594	0.206	0.098	1
NDFIP1	0.297437	-0.568613	0.494	0.459	1
IGSF6	0.00641109	-0.568549	0.523	0.598	1
SUB1	0.247562	0.566948	0.875	0.82	1
MAP1LC3B	0.00902582	-0.566735	0.622	0.713	1
SKAP2	3.62e-05	-0.56524	0.345	0.516	0.643643
SEPT7	0.000182541	-0.564913	0.6	0.77	1
SLC2A6	0.794048	-0.564522	0.432	0.451	1
SDCBP	0.309267	0.563122	0.861	0.844	1
CD46	0.000638108	-0.561398	0.284	0.434	1
ACTG1	7.11e-07	0.561187	0.951	0.967	0.0126174
EIF4A2	0.457977	0.560209	0.765	0.762	1
CREBRF	0.00206778	-0.559581	0.347	0.475	1
ARPC1B	0.411265	-0.559467	0.944	0.951	1
RTN3	0.0128246	-0.559388	0.436	0.549	1
SRP9	0.033734	0.558838	0.53	0.467	1
DDIT3	0.1949	0.557257	0.465	0.508	1
CCT5	0.107825	-0.55723	0.432	0.516	1
FUS	5.13e-05	-0.557123	0.541	0.697	0.911672
ACAA1	0.0967077	-0.556793	0.488	0.549	1
RAB8A	0.17731	0.555263	0.517	0.467	1
CSNK2B	0.824259	0.555148	0.64	0.664	1
IFI6	0.461224	0.554405	0.407	0.459	1
GNAS	0.000273007	-0.554127	0.557	0.697	1
SECTM1	2.23e-06	-0.550781	0.145	0.328	0.039558
POLR2L	0.483093	0.550741	0.521	0.574	1
CYLD	1.11e-06	-0.550518	0.197	0.41	0.0196951
LY86	0.0405644	-0.550089	0.262	0.352	1
ANP32B	4.7e-06	-0.549176	0.725	0.844	0.08343
ARL6IP1	0.250489	-0.547537	0.414	0.443	1
CTSB	0.021375	-0.547019	0.438	0.516	1
GNB2	0.380789	-0.546838	0.716	0.738	1
USP16	6.75e-05	-0.546148	0.309	0.5	1
ATRX	0.00112001	-0.54572	0.237	0.377	1
RRBP1	0.000114092	-0.545282	0.192	0.344	1
ANXA4	0.274839	0.54499	0.356	0.32	1
PNPLA8	2.35e-06	-0.544973	0.246	0.443	0.0417695
HNRNPM	0.4327	-0.544152	0.45	0.459	1
MIS18BP1	0.00050552	-0.543608	0.434	0.582	1
CHP1	0.229446	0.541362	0.436	0.377	1
MID1IP1	0.00561589	0.540545	0.492	0.352	1
ARF1	0.149707	-0.539298	0.805	0.836	1
IL32	0.54049	0.538649	0.228	0.262	1
GSPT1	9.83e-10	-0.538209	0.101	0.32	1.75e-05
H2AFZ	0.0599505	0.53751	0.803	0.754	1
SUMO1	0.0138052	0.533749	0.631	0.533	1
DHX9	0.00460426	-0.529115	0.103	0.197	1
CYTIP	0.141076	0.526664	0.919	0.91	1
POLD4	0.000171822	0.525777	0.501	0.328	1
SPN	0.198791	0.525675	0.488	0.41	1
ZNF106	1.35e-05	-0.52417	0.233	0.426	0.240547
ARAP2	2.88e-07	-0.524039	0.174	0.385	0.00510819
ZYX	0.245458	0.523962	0.506	0.434	1
TRA2B	2.86e-06	-0.523334	0.32	0.525	0.0508471
SWAP70	0.274863	-0.522305	0.244	0.287	1
RUFY1	7.45e-06	-0.522185	0.047	0.164	0.132248
NIN	3.47e-12	-0.520933	0.161	0.451	6.16e-08
KMT2C	1.32e-05	-0.519196	0.215	0.393	0.234765
FAM133B	0.112472	-0.518844	0.36	0.418	1
CTDSP2	0.000563892	-0.518592	0.123	0.246	1
IDS	7.75e-06	-0.516964	0.253	0.443	0.137699
DAZAP2	0.00435156	0.51695	0.783	0.746	1
ARPC4	0.258724	0.516592	0.74	0.77	1
PPP1R17	0.0849741	0.51498	0.13	0.074	1
UQCRFS1	0.181299	-0.514616	0.488	0.549	1
FAM118A	0.00132304	-0.51441	0.136	0.254	1
POU2F2	0.0633998	0.513541	0.593	0.664	1
SYNCRIP	2.93e-05	-0.513184	0.188	0.361	0.520195
CYC1	0.00431998	-0.511858	0.436	0.566	1
MARCO	0.00157668	-0.511404	0.056	0.139	1
GLRX	0.514301	0.510601	0.727	0.73	1
EIF3K	1.5e-06	-0.510198	0.917	0.975	0.0266318
ZFR	0.000882939	-0.509714	0.163	0.287	1
NDUFB7	0.00110919	-0.507826	0.528	0.631	1
NOP10	0.712897	0.503884	0.785	0.754	1
HEBP2	0.00227094	-0.501909	0.112	0.213	1
PARP1	8.27e-05	-0.499383	0.128	0.27	1
FBP1	0.351604	-0.499371	0.221	0.262	1
ZNF292	0.0736435	-0.499256	0.159	0.221	1
LILRA2	0.216145	-0.498806	0.351	0.418	1
CCDC12	0.0115603	0.498105	0.528	0.41	1
TCF7L2	0.0132704	-0.496971	0.512	0.607	1
SCIMP	0.0938963	-0.496453	0.277	0.344	1
POLR1D	0.662506	-0.495937	0.584	0.639	1
CSGALNACT2	5.41e-07	-0.495253	0.226	0.443	0.0096096
PDLIM2	0.756859	-0.495108	0.253	0.262	1
LRRK2	0.000272738	-0.495009	0.143	0.279	1
CD47	0.135477	0.49374	0.604	0.516	1
ARRDC3	0.776372	0.492578	0.293	0.287	1
AKAP9	0.0350558	-0.491205	0.342	0.426	1
CIR1	0.00117896	-0.490809	0.387	0.549	1
GNG2	0.0269276	0.489288	0.588	0.516	1
SLC8A1	0.00212022	-0.48837	0.163	0.279	1
HNRNPH1	0.268192	-0.485259	0.477	0.418	1
HLA-DMB	0.189659	-0.485243	0.289	0.344	1
ATP6V0E1	0.20544	0.484866	0.711	0.787	1
VMP1	0.368709	0.484132	0.582	0.639	1
PHF3	5.64e-06	-0.483694	0.253	0.451	0.100103
RAP2C	0.00836258	0.483548	0.302	0.189	1
PTGS2	0.0685021	-0.482897	0.06	0.107	1
DIAPH1	0.0142119	-0.481504	0.197	0.287	1
B4GALT1	0.909002	0.4814	0.179	0.18	1
FNBP1	1.36e-06	-0.481235	0.174	0.369	0.0240679
PRPF4B	1.9e-06	-0.480531	0.201	0.402	0.0336887
ANKRD11	2.7e-08	-0.480367	0.148	0.369	0.000479041
SLTM	0.000936702	-0.480053	0.286	0.426	1
PTBP3	2.97e-05	-0.479506	0.221	0.393	0.526573
WSB1	0.510404	-0.479023	0.664	0.713	1
UBE2L3	0.112979	0.478889	0.629	0.574	1
ATP6V0B	0.634066	-0.478695	0.781	0.77	1
HSPE1	0.456673	-0.478405	0.512	0.541	1
TBCA	0.0411357	0.477515	0.772	0.689	1
HNRNPA0	0.6998	-0.475706	0.483	0.484	1
GPCPD1	0.000284479	-0.472709	0.13	0.262	1
CCNI	0.000388306	-0.471814	0.886	0.967	1
CPVL	0.00443146	-0.470308	0.268	0.385	1
LCP2	0.133936	-0.470143	0.351	0.426	1
SH3BGRL	0.205285	-0.467983	0.879	0.893	1
RTRAF	0.107269	0.467952	0.633	0.705	1
PYCARD	0.785881	0.466897	0.911	0.877	1
PNN	0.000628959	-0.465773	0.298	0.451	1
C8orf59	0.320636	0.465672	0.409	0.377	1
SHOC2	0.0202377	-0.465364	0.266	0.369	1
CPNE1	0.465283	-0.465177	0.23	0.254	1
TNFRSF14	0.324131	-0.463788	0.463	0.516	1
NDUFS4	0.115999	0.463448	0.468	0.393	1
ERH	0.00767559	0.463365	0.738	0.656	1
NKTR	5.49e-05	-0.461858	0.441	0.631	0.974012
PSTPIP2	0.149001	-0.461137	0.17	0.221	1
CCRL2	0.102253	-0.458809	0.154	0.221	1
CLEC2B	0.778841	-0.458745	0.848	0.877	1
FKBP8	0.00191468	-0.457846	0.506	0.648	1
NCOR1	1.46e-05	-0.457321	0.311	0.508	0.25926
NEDD8	0.302725	-0.457287	0.694	0.73	1
BANF1	0.0916645	0.456276	0.541	0.467	1
MFSD1	0.00527318	-0.456148	0.244	0.361	1
VPS35	1.01e-07	-0.455338	0.38	0.648	0.00179968
PTPN18	0.0212205	-0.45519	0.324	0.41	1
LSM6	0.0334351	0.454908	0.575	0.5	1
ARHGAP30	0.00481659	-0.454512	0.365	0.484	1
GRB2	0.00181716	-0.454134	0.492	0.631	1
EIF4G2	1.97e-07	-0.454034	0.4	0.639	0.00350235
SFT2D1	0.0549334	0.453776	0.456	0.377	1
RIPK2	0.0639466	0.452717	0.481	0.402	1
HNRNPH3	0.0159619	-0.45248	0.342	0.434	1
HBP1	0.00373098	0.452186	0.4	0.27	1
NDUFA11	0.431119	0.452013	0.593	0.533	1
LCOR	2.36e-06	-0.451609	0.136	0.311	0.0419469
BAX	0.585216	0.45138	0.669	0.607	1
CDKN2D	0.898486	-0.450451	0.51	0.5	1
U2SURP	0.000845871	-0.449558	0.273	0.418	1
PSMA7	0.231229	-0.448709	0.85	0.861	1
PSMD4	0.626862	-0.447939	0.615	0.59	1
CTSL	0.250708	-0.445802	0.445	0.492	1
NFE2L2	0.810486	0.445639	0.647	0.672	1
SRSF4	0.0373156	-0.445181	0.264	0.352	1
BOD1L1	2.47e-10	-0.444876	0.15	0.41	4.38e-06
SQSTM1	0.223518	0.443713	0.55	0.615	1
SERINC1	0.0742473	-0.442673	0.264	0.344	1
LIPA	0.000646025	-0.442387	0.253	0.402	1
TMEM167A	0.314319	-0.442334	0.418	0.459	1
UBE2D1	0.382615	0.440636	0.465	0.443	1
AAED1	0.122466	-0.436524	0.161	0.213	1
POLR2J3.1	0.0720732	-0.436297	0.219	0.287	1
FABP5	0.241595	-0.435439	0.11	0.074	1
CASP4	0.6069	0.434306	0.62	0.648	1
ADGRE1	0.000121015	-0.434256	0.181	0.328	1
GTF3A	0.19066	0.434157	0.488	0.418	1
PRPF6	6.52e-07	-0.433961	0.128	0.311	0.0115763
CSK	0.00176699	-0.433794	0.374	0.525	1
NSRP1	0.14932	-0.433538	0.136	0.189	1
ZNF622	0.0384743	-0.43308	0.262	0.352	1
RPS8	5.8e-13	0.432364	0.998	1	1.03e-08
RAB2A	0.0121949	-0.432005	0.459	0.566	1
ITGA4	0.00080575	-0.431918	0.26	0.41	1
PHF19	0.370172	0.43024	0.367	0.328	1
GGNBP2	0.000333625	-0.430182	0.304	0.467	1
SELENOH	0.332821	0.430062	0.662	0.639	1
CMTM7	0.286342	0.429175	0.345	0.303	1
PCBP1	0.0662136	0.428503	0.79	0.705	1
ATP5MD	0.225144	0.427688	0.808	0.811	1
WDR83OS	0.143629	0.425781	0.767	0.721	1
LPP	0.000457177	-0.424847	0.154	0.287	1
PHF20	0.0181308	-0.424011	0.293	0.402	1
IFIT2	0.238679	-0.423767	0.275	0.221	1
VASP	0.395695	-0.423331	0.832	0.82	1
EFHD2	3.15e-05	-0.422839	0.322	0.516	0.558599
CCND3	0.0301639	0.422798	0.445	0.352	1
XBP1	0.186552	0.422627	0.365	0.303	1
FIS1	0.000529178	-0.422114	0.436	0.59	1
HCST	0.0801685	-0.421868	0.658	0.746	1
TUBB	0.230913	0.420848	0.613	0.59	1
BAZ2B	0.000162003	-0.420531	0.092	0.213	1
TGOLN2	0.00275148	-0.420106	0.284	0.418	1
NSUN6	0.00221791	-0.419689	0.063	0.148	1
AIMP1	0.234744	-0.419102	0.333	0.369	1
TPR	2.42e-05	-0.418556	0.302	0.484	0.429913
SNHG7	0.19335	-0.417856	0.174	0.221	1
IQSEC1	2.1e-05	-0.416778	0.103	0.246	0.37348
ADAM10	0.00706768	-0.416738	0.26	0.377	1
TET2	1.16e-06	-0.416512	0.166	0.361	0.0205119
HNRNPDL	0.678628	-0.415545	0.89	0.918	1
EIF4E	0.586075	-0.415091	0.199	0.172	1
TGFB1	0.000261198	-0.414998	0.331	0.508	1
TAGLN2	0.881911	0.414858	0.752	0.779	1
EIF4B	2.79e-05	-0.414599	0.423	0.631	0.495872
MYD88	0.0943212	0.414102	0.329	0.238	1
TRMT112	0.000411377	0.413389	0.6	0.426	1
THUMPD1	0.000620549	-0.413276	0.123	0.246	1
PPP4C	0.913761	0.412609	0.557	0.59	1
TCP1	0.0121607	-0.411764	0.32	0.426	1
PLD4	0.0948755	-0.410927	0.163	0.23	1
MAP3K1	0.00140611	-0.410681	0.298	0.443	1
THEMIS2	0.779897	0.410469	0.6	0.582	1
H1FX	4.54e-09	-0.409976	0.074	0.262	8.05e-05
PUF60	0.0119643	0.409937	0.374	0.262	1
DNAJC3	0.000570023	-0.409573	0.195	0.328	1
C9orf78	0.640416	-0.40935	0.521	0.525	1
ASGR1	0.00144697	-0.409051	0.101	0.205	1
OAZ2	0.376445	0.408387	0.488	0.541	1
SNX6	0.559458	-0.408042	0.304	0.311	1
EML4	0.000788573	-0.407861	0.208	0.344	1
MSN	0.000513882	0.407109	0.694	0.836	1
NR3C1	0.0016488	-0.405137	0.302	0.443	1
NUFIP2	0.105269	-0.405014	0.157	0.213	1
CDC37	0.00149707	-0.404125	0.333	0.475	1
PCGF5	0.827606	0.403287	0.53	0.525	1
SMIM26	0.000260411	0.402565	0.506	0.328	1
FOXO3	0.0316785	-0.401946	0.177	0.254	1
RALB	0.0325492	-0.401551	0.405	0.516	1
DYNC1H1	1.55e-06	-0.400799	0.172	0.369	0.0275664
ZBTB1	0.00183562	-0.400432	0.163	0.287	1
FERMT3	0.502516	-0.399367	0.313	0.328	1
TOMM22	0.0957566	-0.399283	0.434	0.533	1
CD3D	0.00270567	-0.398438	0.074	0.164	1
RPL23A	0.00315721	0.398351	1	1	1
PTEN	6.76e-05	-0.39831	0.166	0.32	1
KRAS	0.15768	-0.397729	0.378	0.426	1
VAMP3	1.26e-05	-0.397376	0.228	0.418	0.223315
HP1BP3	2.44e-05	-0.397297	0.347	0.525	0.433515
TMF1	2.07e-05	-0.397212	0.128	0.287	0.367644
PKM	0.266917	-0.396679	0.647	0.672	1
RBM25	0.00355846	-0.396671	0.515	0.607	1
STK4	0.00244601	-0.396093	0.342	0.467	1
CAPZA2	0.613026	0.395032	0.767	0.746	1
SEC14L1	3.87e-05	-0.394242	0.28	0.467	0.686542
CDC42SE1	0.336935	0.393823	0.405	0.377	1
PQBP1	0.0185806	0.393003	0.423	0.328	1
ABI3	0.616654	-0.392805	0.559	0.566	1
DDX39B	6.76e-10	-0.392511	0.063	0.254	1.2e-05
TOMM7	0.0990725	-0.391056	0.877	0.902	1
MRPL33	0.0621973	0.390976	0.416	0.336	1
CTSW	0.11049	0.390628	0.103	0.156	1
HIF1A	0.00718278	-0.390263	0.376	0.492	1
MTHFS	0.00855724	0.389778	0.309	0.197	1
SH3GLB1	0.00620016	-0.389681	0.436	0.541	1
CCDC85B	0.0886299	-0.389511	0.311	0.377	1
SETX	4.82e-08	-0.386205	0.119	0.32	0.000855554
EIF4E2	0.273813	0.38617	0.479	0.426	1
GBP1	0.00468691	-0.385355	0.208	0.32	1
TAGAP	2.04e-06	-0.385121	0.107	0.27	0.0363089
TUT7	0.00897917	-0.385057	0.289	0.41	1
WBP11	0.000171546	-0.384599	0.19	0.344	1
NFKB2	0.000379831	-0.384358	0.266	0.434	1
TGFBI	0.000838298	-0.38397	0.333	0.5	1
SEM1	0.0426236	0.383807	0.582	0.484	1
OSER1	0.830126	0.383803	0.747	0.754	1
FNTA	0.0161908	-0.383756	0.114	0.197	1
HNRNPK	0.299769	0.383146	0.752	0.82	1
G3BP2	1.68e-05	-0.382707	0.17	0.344	0.29778
CNOT6L	0.00776809	-0.382208	0.172	0.27	1
CYBB	2.39e-07	-0.381927	0.626	0.82	0.00425095
PAPOLA	0.0325293	-0.381809	0.544	0.631	1
SBDS	0.033252	-0.381373	0.233	0.311	1
YWHAH	0.0133861	0.381037	0.3	0.189	1
SH3KBP1	2.03e-05	-0.380556	0.289	0.484	0.35976
CDA	0.529996	0.38046	0.418	0.41	1
MRPS35	0.00468095	-0.378903	0.389	0.525	1
NEDD9	4.97e-06	-0.378762	0.123	0.295	0.0881865
KLF11	0.0187535	-0.378485	0.257	0.361	1
CYFIP2	0.000638266	-0.37811	0.143	0.27	1
EVI5	0.0176869	-0.37528	0.168	0.254	1
MNDA	0.002268	0.373837	0.725	0.623	1
CNBP	0.482936	-0.373189	0.823	0.82	1
SF1	0.000323798	-0.372886	0.322	0.508	1
SRP72	0.00723943	-0.372577	0.34	0.467	1
DNAJC8	0.000454075	-0.370449	0.385	0.566	1
FCGR2A	0.0624749	-0.370283	0.441	0.525	1
GBP2	0.0419512	0.369711	0.506	0.59	1
NR4A2	0.0836415	0.369534	0.494	0.59	1
PSMB8-AS1	0.00190907	0.369365	0.291	0.156	1
SCAND1	0.789635	0.369264	0.508	0.541	1
FNBP4	0.00371192	-0.368757	0.197	0.311	1
PRKDC	8.95e-11	-0.367934	0.069	0.279	1.59e-06
ZNF207	0.130716	-0.367845	0.4	0.451	1
TUBGCP2	0.03297	-0.367844	0.148	0.221	1
DNAJC7	0.133768	-0.367319	0.418	0.475	1
TBCB	0.558194	-0.367184	0.62	0.607	1
IRAK3	0.188341	-0.366663	0.367	0.41	1
TMEM50A	0.014835	-0.366154	0.705	0.77	1
RAE1	1.84e-05	-0.363966	0.101	0.246	0.326491
TIMM13	0.602584	-0.363235	0.295	0.303	1
SLC25A36	2.03e-08	-0.362368	0.103	0.303	0.000360146
MYLIP	0.000233339	-0.362074	0.197	0.352	1
SENP6	0.00195825	-0.361936	0.136	0.246	1
CMTM6	0.493333	-0.361867	0.823	0.811	1
PCMT1	0.224479	0.359515	0.546	0.492	1
NAPRT	2.76e-05	-0.359258	0.181	0.352	0.49049
GABARAPL1	0.235972	-0.357905	0.34	0.385	1
WDR11	0.207003	-0.35746	0.168	0.213	1
DEFA3	4.48e-06	0.357303	0.168	0.008	0.0794939
IFNGR1	0.838094	0.356876	0.438	0.434	1
TCF25	4.72e-06	-0.356518	0.45	0.664	0.0837513
RIPOR2	0.014027	-0.356364	0.371	0.492	1
SNRPE	0.588747	-0.355433	0.492	0.525	1
PSMC4	0.442582	0.355335	0.398	0.361	1
SLC11A1	0.883753	-0.354667	0.546	0.549	1
TOP1	0.152089	-0.35417	0.248	0.303	1
MAP2K3	0.184823	0.353674	0.468	0.418	1
NR1D2	9.57e-06	-0.352962	0.096	0.246	0.16991
C1orf56	0.0192777	0.352612	0.304	0.197	1
PURB	0.101497	-0.351417	0.076	0.123	1
BDP1	0.0754928	-0.35083	0.179	0.246	1
EIF5A	0.00360108	-0.350392	0.407	0.525	1
KLF3	0.00406646	-0.350311	0.593	0.721	1
CAT	0.0866204	0.348676	0.425	0.533	1
RYBP	0.102229	-0.348245	0.195	0.254	1
NXT1	0.0506087	0.347769	0.298	0.221	1
STAT1	0.33957	-0.347423	0.208	0.246	1
ATG3	0.308997	-0.346763	0.705	0.713	1
NDUFA3	0.0156421	-0.34631	0.447	0.541	1
GTF2B	0.18416	-0.345149	0.32	0.377	1
TRIM38	0.13175	-0.344744	0.349	0.402	1
LDHB	0.300834	0.344709	0.391	0.443	1
NSA2	0.387046	-0.343316	0.311	0.336	1
DNMT1	0.0878777	-0.34314	0.114	0.172	1
MYCBP2	0.000137358	-0.342948	0.208	0.369	1
SLC25A5	0.12921	-0.341846	0.879	0.943	1
SDHB	0.0241392	-0.341737	0.519	0.598	1
IFNGR2	0.00454562	0.341705	0.47	0.336	1
TSTD1	0.129524	-0.341604	0.235	0.287	1
RAB20	0.161969	-0.341075	0.199	0.254	1
RNASEH2C	0.0908315	-0.341058	0.188	0.254	1
BROX	0.315599	-0.340676	0.177	0.213	1
KLF10	0.00607084	-0.339221	0.268	0.377	1
DDHD1	0.365777	-0.339021	0.123	0.148	1
UBE2R2	0.00896582	-0.338426	0.291	0.41	1
SRSF3	0.872032	0.338414	0.794	0.754	1
RNF130	0.715	-0.337182	0.698	0.746	1
TMEM59	0.636883	0.335988	0.781	0.762	1
UBE2D2	0.755147	0.335972	0.566	0.566	1
SMS	0.0523369	0.335646	0.38	0.295	1
NDUFS7	0.777075	-0.335527	0.609	0.615	1
HNRNPA1	0.00441274	-0.335502	0.978	0.992	1
AFF4	8.45e-05	-0.334794	0.121	0.262	1
NRIP1	8.51e-07	-0.334228	0.06	0.205	0.0151065
TRAPPC1	0.117335	0.333999	0.568	0.533	1
ZFC3H1	0.0413649	-0.333906	0.172	0.246	1
JTB	0.863247	-0.333171	0.617	0.607	1
PIK3AP1	0.694728	-0.332453	0.34	0.344	1
C19orf38	0.109591	-0.332081	0.664	0.689	1
DOCK5	0.223788	0.331571	0.233	0.295	1
P2RY13	0.232031	-0.331568	0.087	0.123	1
RELT	0.568835	-0.331549	0.226	0.246	1
TOMM20	0.00465209	-0.330997	0.407	0.533	1
DOCK2	0.306625	-0.330898	0.266	0.303	1
MRPS21	0.626591	0.330374	0.548	0.549	1
LSM3	0.388897	0.330113	0.506	0.492	1
ZBTB7A	7.37e-05	-0.329869	0.246	0.426	1
MED28	0.1888	0.329713	0.349	0.287	1
STK10	0.640975	-0.329653	0.347	0.344	1
LINC02432	0.0132894	0.329308	0.192	0.098	1
CREBBP	3.73e-05	-0.329237	0.121	0.27	0.663075
NBPF19	7.18e-06	-0.328735	0.121	0.287	0.127438
SFT2D2	0.128404	-0.328471	0.17	0.23	1
RAB32	0.729434	0.327632	0.383	0.402	1
C6orf48	0.417522	-0.32757	0.539	0.566	1
CCNDBP1	0.400886	0.326926	0.416	0.377	1
CKS2	0.0719426	0.32634	0.322	0.23	1
CCNK	2.95e-06	-0.326297	0.123	0.295	0.0523227
DDX24	4.12e-07	-0.325635	0.347	0.582	0.00731203
ATP5PB	0.319545	0.324799	0.617	0.672	1
SAMD9L	0.578346	-0.32452	0.098	0.115	1
PLEKHO2	0.0831847	0.324386	0.273	0.197	1
EPS8	0.00790404	-0.324015	0.121	0.213	1
MBD2	4.45e-05	-0.323863	0.277	0.475	0.790019
COX6C	0.81142	0.323534	0.884	0.918	1
SMARCC1	0.0245552	-0.323527	0.096	0.164	1
MTMR6	3.25e-06	-0.323347	0.092	0.246	0.0576287
CAPG	0.314607	-0.322547	0.132	0.164	1
CHD9	0.0317742	-0.322491	0.257	0.344	1
PPIP5K2	2.58e-05	-0.32191	0.081	0.213	0.458938
KIF5B	0.000118379	-0.321276	0.262	0.443	1
MKRN1	0.0154762	-0.321007	0.45	0.549	1
KDELR2	0.0357428	0.32057	0.34	0.254	1
MTDH	0.0132033	-0.320329	0.477	0.582	1
CD55	0.287744	0.319578	0.732	0.754	1
EID1	0.092454	-0.319466	0.57	0.598	1
SMARCA5	0.0158501	-0.319068	0.174	0.262	1
OSBPL8	0.023856	-0.318909	0.329	0.434	1
UQCRC2	0.042044	-0.318355	0.51	0.59	1
CLIP1	6.11e-05	-0.31817	0.125	0.27	1
NUP214	0.653208	-0.318109	0.367	0.385	1
ERGIC1	0.0313658	-0.317373	0.226	0.32	1
CNIH4	0.871372	-0.317012	0.528	0.566	1
ELOA	0.00460624	-0.316891	0.081	0.164	1
YY1	0.00290339	-0.316694	0.224	0.344	1
UQCRB	0.649461	-0.316521	0.991	0.992	1
PTPN1	8.26e-07	-0.315719	0.136	0.328	0.0146707
MED29	0.00305886	-0.314933	0.087	0.18	1
COPE	0.568649	-0.314566	0.727	0.721	1
PHIP	0.634527	-0.313455	0.277	0.295	1
RAB7A	0.261472	0.313243	0.647	0.697	1
NDUFC2	0.0960571	-0.312903	0.255	0.328	1
P2RX1	0.201056	-0.312451	0.179	0.23	1
CLIP4	1.46e-05	-0.311686	0.087	0.23	0.26014
SAT2	0.520931	-0.311639	0.322	0.336	1
CFLAR	0.563	-0.311467	0.374	0.393	1
HADHA	7.49e-06	-0.311196	0.45	0.672	0.132936
NBPF14	0.000171817	-0.310565	0.195	0.352	1
EAF2	0.0255207	0.310034	0.391	0.287	1
LAPTM4A	0.436516	0.309804	0.785	0.738	1
ATP5PF	0.291683	0.309667	0.705	0.689	1
AES	0.00712818	-0.309181	0.208	0.32	1
LNPEP	0.0916103	-0.308395	0.195	0.262	1
RNF126	0.0426027	-0.308375	0.239	0.32	1
OTUD5	8.48e-05	-0.308127	0.072	0.189	1
KRT10	0.4884	-0.307175	0.391	0.402	1
ERN1	2.72e-06	-0.30703	0.081	0.23	0.0482611
CXCL8	0.000192393	-0.306944	0.421	0.574	1
CHMP1B	0.0615536	0.306855	0.555	0.582	1
PEPD	0.00522515	-0.306669	0.172	0.279	1
TRIM13	0.000280438	0.305885	0.17	0.041	1
N4BP2L2	0.878466	0.305698	0.602	0.582	1
RGS19	0.292294	0.305356	0.667	0.615	1
MMP24OS	0.0269727	-0.304748	0.257	0.352	1
PCBP2	0.932856	-0.30413	0.653	0.697	1
ECH1	0.0248487	-0.303967	0.371	0.484	1
PDE4B	0.00432996	-0.303785	0.369	0.5	1
SEPT6	0.318553	-0.303633	0.268	0.303	1
GLA	0.0487008	0.303556	0.217	0.139	1
TERF2IP	0.0883547	-0.303066	0.322	0.385	1
ADAR	0.000538382	-0.302286	0.3	0.459	1
ENO1	0.234076	-0.301864	0.857	0.885	1
DDT	0.532674	0.301817	0.465	0.533	1
SNAP23	0.996076	-0.301766	0.423	0.426	1
APRT	0.50474	-0.30166	0.523	0.533	1
TAF9	0.0196272	0.301601	0.338	0.23	1
AP3S1	0.0770672	-0.301382	0.369	0.443	1
RABL6	1.22e-05	-0.301166	0.04	0.148	0.216127
CDC40	0.0010677	-0.301042	0.304	0.467	1
DPYSL2	0.0147054	-0.30075	0.11	0.189	1
LMAN2	0.210085	0.300593	0.443	0.385	1
MGAT1	0.659767	0.300116	0.624	0.623	1
TCIRG1	0.685589	0.300058	0.436	0.467	1
CBX3	0.449982	-0.299535	0.577	0.59	1
CASP1	0.0266075	0.299489	0.808	0.795	1
LAMP2	0.233409	-0.299277	0.251	0.303	1
MRPL18	0.00404555	0.298864	0.423	0.287	1
HMGN3	0.0474565	0.298452	0.459	0.369	1
HLA-F	0.868083	0.298399	0.591	0.607	1
IFNAR1	0.000391449	-0.297967	0.159	0.295	1
CDKN1A	0.141468	-0.297369	0.506	0.41	1
USP34	0.000315766	-0.297227	0.114	0.238	1
ING3	0.0742354	-0.297153	0.159	0.23	1
SVIL	0.000186254	-0.296725	0.181	0.336	1
IL10RA	0.122201	-0.296347	0.432	0.5	1
SNHG8	0.458534	0.295929	0.562	0.615	1
KIAA1109	1.24e-07	-0.295605	0.072	0.238	0.00219381
KIAA1551	0.000104181	-0.295547	0.098	0.23	1
ITSN2	0.0041871	-0.295521	0.322	0.451	1
ARID4A	0.0234626	-0.295269	0.255	0.352	1
SP100	0.137765	-0.294897	0.438	0.5	1
OGFRL1	0.000707668	-0.294804	0.161	0.295	1
NIPBL	0.0207414	-0.294338	0.19	0.279	1
RBM17	0.290719	-0.294304	0.302	0.344	1
YME1L1	0.00162138	-0.29358	0.315	0.459	1
EPC1	0.0615523	-0.293354	0.329	0.393	1
DST	3.53e-05	-0.292875	0.027	0.115	0.627614
THYN1	0.019207	-0.292633	0.161	0.246	1
NDUFS5	0.922108	0.291406	0.783	0.811	1
HNRNPH2	0.0655905	0.290618	0.329	0.254	1
MYH9	0.00503672	-0.290527	0.26	0.377	1
ARF5	0.173367	-0.29051	0.213	0.262	1
MAP4	6.42e-06	-0.290423	0.121	0.287	0.11405
DPEP2	0.306908	0.290381	0.284	0.32	1
SELENOW	0.693307	-0.289589	0.407	0.426	1
FUBP1	0.00437724	-0.289502	0.17	0.279	1
TCEA1	0.00112157	-0.28873	0.304	0.459	1
C4orf48	0.504205	-0.287912	0.418	0.467	1
EIF2AK4	1.65e-06	-0.287897	0.083	0.238	0.0292452
LAMTOR5	0.270725	-0.287506	0.588	0.508	1
CMIP	4.38e-05	-0.287493	0.063	0.18	0.777287
BNIP3L	0.180061	-0.287425	0.38	0.443	1
RBMX	0.0581214	-0.287149	0.331	0.418	1
ST13	0.253766	-0.287023	0.541	0.59	1
APH1A	0.531335	-0.286834	0.293	0.32	1
RLF	0.00015522	-0.286654	0.049	0.148	1
PLAGL2	0.519029	-0.286584	0.103	0.123	1
ZNF791	0.00141926	-0.285204	0.067	0.156	1
AKR1A1	0.36892	-0.285202	0.306	0.344	1
PIM3	0.163521	-0.285108	0.443	0.516	1
PPM1G	0.0472396	-0.2842	0.248	0.32	1
ZNF706	0.314375	0.284033	0.615	0.59	1
ANAPC13	0.00544446	0.283953	0.237	0.123	1
HK1	0.0017346	-0.283683	0.201	0.328	1
ZNF644	8.07e-05	-0.283388	0.192	0.361	1
GRSF1	0.0194577	-0.282571	0.192	0.287	1
ATP1A1	0.0223119	-0.282546	0.43	0.533	1
TIMM17A	0.401366	-0.282495	0.262	0.295	1
RPS13	0.00253379	-0.281963	0.998	1	1
MRPS15	0.0356159	-0.281905	0.251	0.352	1
NECAP1	0.0401174	-0.281763	0.163	0.238	1
SRPRA	0.000393307	-0.281687	0.065	0.164	1
SGK1	0.0831598	-0.281606	0.204	0.27	1
MAT2B	0.000603014	0.28127	0.253	0.107	1
PSMA3	0.182032	-0.281176	0.4	0.443	1
TXNL1	0.33154	0.281041	0.362	0.328	1
RXRA	0.00259942	-0.28039	0.226	0.352	1
NAGK	0.0432821	-0.279427	0.353	0.467	1
SSR2	0.303489	0.27937	0.796	0.738	1
CMC2	0.275245	0.279178	0.313	0.279	1
MACF1	0.000243013	-0.279099	0.143	0.287	1
GPBAR1	0.564486	0.277114	0.315	0.287	1
CUX1	0.306922	0.276358	0.425	0.492	1
XRN2	0.000459494	-0.276089	0.322	0.484	1
RAB5IF	0.923779	0.276027	0.528	0.516	1
PPP1R11	0.0161477	0.275661	0.291	0.172	1
ELOC	0.0298226	0.275652	0.588	0.516	1
DIAPH2	0.0038389	-0.275618	0.128	0.23	1
C19orf70	0.199479	-0.275589	0.4	0.467	1
ETF1	0.0275068	-0.275527	0.186	0.27	1
ARHGDIA	0.0333784	0.274939	0.644	0.533	1
CCDC88C	0.0110031	-0.274832	0.152	0.246	1
SARAF	0.0575166	0.27464	0.808	0.844	1
NCF1	0.15745	0.274247	0.136	0.09	1
LEPROT	0.0317306	-0.274105	0.318	0.418	1
GPR65	0.116744	0.273601	0.356	0.279	1
TXNL4A	1.87e-05	-0.273123	0.116	0.27	0.331585
PIN4	0.780126	-0.2731	0.213	0.221	1
MIR181A1HG	0.00104684	-0.272042	0.092	0.197	1
PLEKHA2	0.0958486	-0.271776	0.105	0.156	1
MXI1	0.00637121	-0.271621	0.065	0.139	1
THOC2	0.890165	-0.271515	0.26	0.262	1
CD53	0.366397	0.271247	0.868	0.861	1
PDXK	0.00531445	-0.27104	0.094	0.18	1
SEPT9	0.230522	0.270277	0.694	0.623	1
CTNNBL1	0.0692542	-0.269882	0.257	0.328	1
PMF1	0.150318	0.269826	0.313	0.254	1
RHOQ	0.0394378	-0.269759	0.107	0.172	1
BUD31	0.417174	0.269692	0.568	0.533	1
COX7B	0.0570912	0.269014	0.846	0.861	1
CARD8	0.254581	-0.268783	0.295	0.344	1
FEM1C	0.960389	-0.268488	0.242	0.238	1
SNRPD1	0.8982	0.268228	0.445	0.459	1
GLIPR2	0.0253532	0.268132	0.315	0.213	1
TMEM160	0.0234498	-0.268045	0.336	0.451	1
AFTPH	0.034714	-0.267991	0.11	0.18	1
PDPK1	1.4e-06	-0.267764	0.072	0.221	0.0247751
SMARCA2	0.0011798	-0.26763	0.112	0.221	1
KDM1B	5.23e-05	-0.267288	0.083	0.213	0.928626
HIGD2A	0.873915	0.267235	0.924	0.918	1
GIMAP2	0.692686	-0.266927	0.387	0.352	1
SAFB2	0.429904	-0.266788	0.213	0.246	1
CPQ	0.513638	-0.266432	0.186	0.205	1
PAFAH1B1	0.510852	-0.266215	0.237	0.262	1
HINT1	0.163326	-0.266185	0.803	0.746	1
IER3	0.00435563	-0.26614	0.488	0.59	1
ZNF148	0.190837	-0.265974	0.072	0.107	1
ZRANB2	0.0031221	-0.26596	0.143	0.254	1
PSMA2	0.824258	0.265957	0.689	0.68	1
YTHDC1	0.0355783	-0.265423	0.219	0.303	1
NKAP	0.0341026	-0.265373	0.145	0.221	1
NXF1	0.588824	-0.26532	0.183	0.156	1
NAA10	0.615562	-0.265292	0.306	0.336	1
TRIP12	0.000247497	-0.264851	0.083	0.197	1
SCRN1	0.908783	-0.26436	0.119	0.115	1
FYN	0.000214444	-0.264159	0.128	0.262	1
LAMTOR2	0.544581	0.263943	0.465	0.426	1
RBM47	0.00379708	-0.263491	0.089	0.18	1
SEC31A	0.0206463	-0.263385	0.112	0.189	1
PCM1	0.000820172	-0.26316	0.114	0.23	1
CD14	0.600554	0.262963	0.107	0.09	1
BAZ1A	0.0304929	-0.262013	0.407	0.516	1
RGS18	0.199928	-0.262004	0.154	0.205	1
XIAP	5.09e-05	-0.261752	0.074	0.197	0.904592
DYNLT1	0.455141	0.261743	0.315	0.287	1
STAG2	0.000485224	-0.261727	0.152	0.287	1
SAMD8	2.87e-05	-0.261581	0.119	0.27	0.509735
PRDX6	0.179924	0.261145	0.548	0.508	1
C11orf21	0.313815	0.260784	0.345	0.303	1
BTF3L4	0.362395	0.260278	0.367	0.328	1
CWC25	0.0198883	-0.26018	0.201	0.295	1
STAT6	0.0403471	-0.260064	0.172	0.254	1
GPX4	0.944644	-0.260021	0.837	0.811	1
COPA	2.91e-05	-0.259569	0.107	0.254	0.515957
DGUOK	0.214826	0.259327	0.459	0.418	1
FBXO34	0.00151535	-0.259302	0.067	0.156	1
CHD8	3e-06	-0.259098	0.031	0.139	0.0532614
TPPP3	0.668188	0.258657	0.387	0.393	1
DNAJB14	0.0282341	-0.258361	0.154	0.238	1
TREM1	0.339421	0.258035	0.101	0.131	1
DHX36	0.000893713	-0.257692	0.244	0.385	1
PSMD12	0.127106	-0.257614	0.121	0.172	1
PSMA3-AS1	0.0856653	-0.257407	0.273	0.344	1
CHMP2A	0.412782	-0.256678	0.508	0.549	1
CSNK1A1	0.203331	-0.256661	0.403	0.459	1
FGD2	0.809246	0.256658	0.248	0.27	1
FAM120AOS	4.76e-06	-0.256201	0.054	0.18	0.084587
TMBIM6	0.0615051	0.256007	0.783	0.844	1
PARL	2.59e-05	-0.255762	0.23	0.418	0.460099
CYTH4	0.323357	-0.255529	0.251	0.287	1
PARP14	0.002499	-0.255265	0.177	0.295	1
DDA1	0.0123532	-0.255252	0.132	0.221	1
AOAH	0.123975	-0.255193	0.233	0.295	1
RNPEP	0.0211346	-0.255186	0.371	0.484	1
RB1	0.000241618	-0.254385	0.092	0.213	1
MSL3	0.00188617	-0.254312	0.134	0.246	1
COX7A2L	0.551188	0.254202	0.584	0.533	1
C3orf58	0.000142848	-0.254084	0.04	0.131	1
AP3B1	8.58e-06	-0.253851	0.139	0.311	0.152287
ATG2A	0.0515742	-0.253738	0.177	0.254	1
DUSP10	0.0738374	-0.253091	0.087	0.139	1
SLCO3A1	0.0010694	-0.25306	0.116	0.23	1
PECAM1	0.0187981	-0.252917	0.682	0.746	1
UHMK1	0.00655615	-0.252915	0.213	0.328	1
THRAP3	0.00132544	-0.250914	0.255	0.41	1
FAM45A	0.0547371	-0.250683	0.313	0.402	1
FXR1	0.339198	-0.250632	0.199	0.23	1

## Sheet: MAIT_diff
gene_name	p_val	avg_logFC	pct.1	pct.2	p_val_adj
B2M	1.10067e-15	36.9345	1	1	1.95446e-11
FTH1	1.36988e-25	32.7833	1	0.997	2.4325e-21
HBB	6.87998e-61	30.9192	0.77	0.255	1.22168e-56
MT-CO1	0.0109388	-27.0782	1	1	1
RPS12	1.06271e-07	-26.0783	1	1	0.00188705
HSPA1B	6.67603e-34	24.5998	0.863	0.557	1.18546e-29
RPL28	1.68348e-11	-22.0367	1	1	2.98936e-07
RPLP2	1.27942e-10	-18.2084	1	1	2.27187e-06
RPS23	5.83047e-06	-17.976	1	1	0.103532
RPS29	0.000115335	-17.9197	1	1	1
RPL19	1.29651e-10	-17.3233	1	1	2.3022e-06
TMSB4X	3.41716e-05	16.7343	1	1	0.606786
RPS16	2.36744e-15	-16.3301	1	0.999	4.20386e-11
RPS15A	0.000261235	-16.1924	1	1	1
RPS27	1.04016e-07	-16.0833	1	1	0.00184701
RPLP1	1.65354e-05	-16.0561	1	1	0.293619
TMSB10	1.64969e-07	15.0982	1	0.999	0.00292936
RPS18	0.200246	-15.079	1	1	1
RPL37	4.20247e-15	-15.0025	0.993	0.999	7.46232e-11
BTG1	3.18108e-10	13.9182	0.996	0.994	5.64863e-06
NFKBIA	0.00433162	-13.8676	0.986	0.961	1
RPL10	0.32514	13.8512	1	1	1
EEF1A1	0.00127034	-13.3789	1	1	1
DUSP2	1.49837e-11	13.3757	0.982	0.945	2.66066e-07
MT-ND1	7.6647e-13	-13.373	0.953	0.989	1.36102e-08
HSPA6	1.41927e-14	13.318	0.205	0.047	2.5202e-10
JUN	0.244354	-13.1172	0.795	0.91	1
RPS8	8.26337e-10	-12.3578	1	1	1.46733e-05
FOS	0.242245	-12.0807	0.561	0.888	1
GADD45B	1.75445e-28	11.926	0.932	0.786	3.11538e-24
RPL26	0.000571444	-11.8624	1	1	1
CCL3L1	0.474228	11.7492	0.201	0.179	1
CEBPD	4.73976e-07	-11.3343	0.054	0.178	0.00841639
HSPA1A	1.12479e-24	10.9348	0.68	0.346	1.99729e-20
RPS11	1.93562e-18	-10.7724	0.986	0.991	3.43709e-14
RPS3A	0.0548241	-10.7543	1	1	1
CXCR4	2.1039e-11	10.5877	1	0.991	3.73589e-07
RPS14	0.198723	10.5119	1	1	1
HBA1	5.24291e-42	10.2332	0.46	0.088	9.30984e-38
RPL14	5.36669e-07	-9.93747	0.996	0.999	0.00952964
MT-ND4	4.93424e-07	-9.4307	0.993	1	0.00876174
RPL18	0.00147628	-9.04962	1	1	1
CCL4	0.183051	-8.9531	0.626	0.587	1
RPS20	4.21755e-09	-8.91371	0.996	1	7.4891e-05
CCL3	0.630159	-8.68686	0.216	0.201	1
MYL12A	2.66984e-07	8.45056	0.95	0.911	0.00474084
TPT1	4.65169e-20	-8.40024	1	0.999	8.26001e-16
RPL9	1.79029e-08	-8.35683	0.996	1	0.000317902
RPL11	0.390765	-8.34451	0.996	0.999	1
PTMA	0.00185907	-8.08306	0.996	1	1
MT-ND2	9.39954e-14	-8.08027	0.996	1	1.66908e-09
RPL31	0.101611	8.0479	1	1	1
RPL32	0.0216428	-8.03224	1	0.999	1
RPL34	0.0871607	8.00714	1	1	1
RPL18A	0.0514658	7.91245	1	1	1
RPL5	1.39503e-14	-7.73455	1	0.996	2.47715e-10
RACK1	0.0428825	-7.41042	0.989	0.993	1
ANXA1	0.306283	-7.09881	0.799	0.776	1
HBA2	2.8881e-54	-7.08084	0.723	0.254	5.1284e-50
SAT1	0.995425	7.0794	0.694	0.707	1
MT-CO2	0.000389993	-7.0576	0.996	0.999	1
RPS4X	1.88977e-07	6.88873	1	1	0.00335567
RPL36	0.487147	6.78532	1	1	1
KLF6	6.96163e-37	-6.76975	0.241	0.674	1.23618e-32
ID2	0.00622792	-6.76218	0.773	0.717	1
RPL3	0.330796	6.75251	1	1	1
PFN1	6.47911e-11	6.58861	0.986	0.966	1.1505e-06
EEF1B2	5.35637e-07	-6.26948	0.906	0.97	0.0095113
RPL7	0.921628	6.23208	1	1	1
RPL10A	0.149011	-6.19801	0.996	0.997	1
BTG2	0.286313	-6.09065	0.719	0.709	1
UBA52	9.50098e-12	-6.05316	1	0.996	1.68709e-07
SRSF7	2.51729e-13	-5.99652	0.705	0.862	4.46996e-09
CD69	0.0710062	5.74851	0.831	0.875	1
MT-CO3	6.81046e-08	-5.67349	1	1	0.00120933
KLRB1	0.00515689	-5.62534	0.871	0.878	1
RPL27	3.27465e-06	-5.43206	1	1	0.058148
FOSB	1.9687e-30	-5.29406	0.212	0.595	3.49582e-26
CXCL8	1.81121e-05	5.26566	0.169	0.077	0.321616
HSPB1	1.06968e-05	5.09269	0.273	0.158	0.189943
IFNG	0.122786	-5.08066	0.205	0.162	1
ACTB	1.66661e-09	-5.05972	1	0.987	2.95939e-05
RPS19	0.00293777	5.05126	1	1	1
RPL41	0.583117	5.04598	1	1	1
RPL13A	1.44439e-08	-5.04111	1	1	0.000256481
SLC2A3	0.725844	-5.01791	0.349	0.34	1
RPLP0	0.00287308	-4.97667	0.993	0.993	1
RPS25	0.0877116	4.89962	1	0.999	1
ISG15	0.196529	4.68007	0.324	0.293	1
CD7	0.0986164	4.629	0.619	0.577	1
S100B	0.00412656	-4.53566	0.115	0.059	1
ZFP36	0.0914629	4.52376	0.946	0.927	1
RPL8	0.423951	4.49982	1	1	1
RPS2	2.04123e-16	-4.49936	1	1	3.62461e-12
FTL	0.00120941	4.43776	0.996	0.987	1
RPS7	0.000543553	-4.30314	0.993	1	1
GZMK	1.40494e-05	4.28427	0.845	0.736	0.249476
HIST1H2BG	0.0195906	-4.23639	0.068	0.119	1
RPL4	0.0330886	-4.22307	0.968	0.996	1
TSC22D3	2.72269e-15	-4.19884	0.745	0.9	4.83467e-11
RPL12	0.152807	-4.12204	0.993	0.999	1
IRF1	0.47024	-4.1213	0.691	0.699	1
AREG	5.41807e-05	4.11357	0.277	0.164	0.962087
DUSP1	1.196e-06	-4.08799	0.95	0.97	0.0212373
RGS2	1.53876e-08	-4.08082	0.662	0.496	0.000273237
CYTOR	0.809431	-4.069	0.173	0.181	1
TRGC1	4.86559e-22	-4.04102	0.176	0.498	8.63983e-18
RPS24	9.65717e-14	-3.99479	1	0.999	1.71482e-09
TNFAIP3	2.53112e-10	-3.98548	0.669	0.828	4.49451e-06
RPS27A	0.972753	-3.97398	1	1	1
CD52	0.08082	-3.96499	0.957	0.971	1
HLA-A	0.245484	-3.94638	0.996	0.999	1
CREM	3.7437e-17	3.83023	0.727	0.522	6.64769e-13
RGS1	3.67843e-05	3.7859	0.457	0.323	0.653179
PIK3R1	2.41795e-27	-3.68599	0.475	0.759	4.29355e-23
RPS4Y1	1.14646e-39	-3.6638	0.216	0.689	2.03576e-35
MT-ND3	8.97869e-12	-3.65628	0.874	0.943	1.59435e-07
RPL17	3.21692e-08	3.63818	0.971	0.923	0.000571228
RPL27A	5.24514e-06	3.59228	1	1	0.0931379
MT-ND5	5.54808e-12	-3.54466	0.755	0.867	9.85172e-08
DNAJB1	1.35352e-11	3.40562	0.885	0.773	2.40344e-07
PNRC1	7.11685e-05	-3.39712	0.813	0.885	1
IER3	0.000326143	-3.39267	0.317	0.212	1
TNFSF9	3.10938e-14	3.17983	0.23	0.063	5.52132e-10
RPS5	0.0180762	-3.08018	0.982	0.999	1
PTPRC	8.6347e-39	-3.06979	0.752	0.945	1.53326e-34
HINT1	0.90708	3.05433	0.813	0.839	1
IL7R	2.53921e-07	-3.02158	0.716	0.792	0.00450888
RPL6	1.24347e-06	-2.95196	0.996	1	0.0220802
JUNB	0.00722248	2.9194	0.993	0.984	1
HLA-B	1.86666e-09	2.9169	0.982	1	3.31463e-05
RPL35	0.337628	2.91576	1	0.999	1
S100A8	9.55914e-06	2.89166	0.432	0.288	0.169742
SYNE2	1.94224e-25	-2.87141	0.464	0.782	3.44884e-21
RPS26	6.16754e-06	-2.86967	0.878	0.772	0.109517
HSP90AB1	0.00163027	-2.82152	0.795	0.825	1
FGFBP2	2.40539e-06	-2.79731	0.14	0.281	0.0427125
RPL23	2.26759e-09	-2.77233	0.971	0.994	4.02656e-05
RPL36A	0.00574638	2.72678	0.971	0.984	1
RBM39	9.05321e-14	-2.70396	0.709	0.855	1.60758e-09
RGCC	0.000544712	-2.69521	0.241	0.356	1
EEF1D	0.00458969	2.66327	0.964	0.987	1
LYAR	0.256959	-2.56432	0.77	0.779	1
SRGN	0.00390865	2.52629	0.96	0.945	1
RPSA	1.7686e-06	2.50079	1	0.996	0.0314051
UBC	1.53977e-06	2.46732	0.996	0.987	0.0273417
RPS15	0.425791	-2.44791	1	0.999	1
BIRC3	3.26493e-05	2.41516	0.396	0.275	0.579753
G0S2	7.12022e-08	2.38956	0.255	0.119	0.00126434
RPL7A	6.17516e-09	-2.3873	0.993	0.999	0.000109652
CD74	0.296956	2.36058	0.817	0.775	1
S100A4	2.07089e-12	-2.35168	0.996	0.987	3.67727e-08
RPS3	3.52775e-06	-2.33803	1	1	0.0626423
NCL	4.98357e-15	-2.33741	0.496	0.723	8.84932e-11
PF4	0.110804	2.31238	0.129	0.096	1
RPL24	0.00103066	-2.30899	0.982	0.993	1
ATP6V0E1	0.0094387	2.29204	0.511	0.443	1
TOMM7	3.68956e-07	2.27495	0.899	0.911	0.00655156
RPL29	9.26712e-06	-2.27186	1	0.999	0.164556
PFDN5	0.879273	2.24214	0.986	0.97	1
GNLY	1.14331e-06	-2.17803	0.579	0.681	0.0203018
NOP53	3.72292e-05	-2.16273	0.881	0.934	0.661079
DDX3X	6.88725e-09	-2.15548	0.385	0.549	0.000122297
HSP90AA1	0.236138	-2.08084	0.964	0.953	1
RPL30	2.34212e-08	-2.08078	1	1	0.00041589
SH3BGRL3	6.45937e-07	2.03639	0.953	0.905	0.0114699
NACA	1.7975e-05	2.01668	0.968	0.986	0.319182
RPS9	0.125256	2.01231	1	1	1
RORA	2.44822e-12	-2.01179	0.468	0.676	4.3473e-08
S100A6	1.67577e-13	1.97488	0.96	0.93	2.97567e-09
HMGB1	0.000908339	-1.96877	0.838	0.869	1
MALAT1	5.68328e-06	1.91929	1	1	0.100918
RSRP1	5.2623e-09	1.90344	0.838	0.732	9.34426e-05
IL32	4.89094e-05	1.90341	0.978	0.963	0.868485
EGR1	0.000551693	-1.90007	0.068	0.148	1
TRGC2	0.293073	1.89846	0.475	0.449	1
ITM2B	0.000111873	1.89396	0.914	0.882	1
HLA-C	0.00562547	1.89209	1	1	1
S100A10	0.000373587	1.86262	0.838	0.801	1
ATP5F1E	0.15742	-1.86017	0.924	0.918	1
PMAIP1	0.0191416	-1.85924	0.392	0.471	1
C12orf57	3.34564e-09	-1.85906	0.309	0.515	5.94085e-05
CMC1	0.00286151	1.84894	0.475	0.35	1
PPP1R15A	3.24769e-05	-1.80113	0.781	0.884	0.576693
ARHGDIB	3.25299e-10	1.78205	0.942	0.859	5.77634e-06
RPL13	0.124204	-1.77522	1	1	1
NR4A2	0.00045961	1.75549	0.773	0.663	1
UBB	0.18097	-1.72532	0.96	0.974	1
RPL38	0.000166014	-1.70682	0.989	0.99	1
GZMB	1.96521e-07	-1.65132	0.227	0.383	0.00348963
KLF2	2.19122e-19	-1.6242	0.212	0.522	3.89094e-15
DDIT4	1.70554e-12	1.60782	0.734	0.555	3.02853e-08
SRSF3	0.842296	-1.58856	0.709	0.671	1
NPM1	4.17754e-06	-1.5464	0.921	0.938	0.0741806
JUND	0.004242	-1.49949	0.439	0.666	0.063345
BCLAF1	8.18792e-21	-1.48358	0.306	0.608	1.45393e-16
HLA-DRB1	0.0472082	1.47501	0.248	0.31	1
TXNIP	0.171142	1.47034	0.568	0.628	1
IER5	9.35661e-05	-1.47025	0.201	0.323	1
IFITM2	1.21563e-06	1.46647	0.809	0.702	0.021586
DDX5	0.0202833	1.44532	0.903	0.803	1
CCNL1	3.71783e-22	-1.44279	0.489	0.753	6.60175e-18
HSPA5	0.00293792	1.43629	0.662	0.628	1
RPS27L	1.16781e-06	1.40901	0.349	0.211	0.0207368
H2AFZ	0.00044925	1.38354	0.424	0.313	1
GZMH	0.160184	-1.37149	0.302	0.36	1
YWHAZ	2.30036e-11	-1.3702	0.514	0.687	4.08475e-07
RPL39	0.000120507	-1.36883	1	0.999	1
HSPA8	1.09309e-09	-1.35802	0.863	0.795	1.94101e-05
RPS6	0.0521226	-1.34687	1	1	1
HERPUD1	9.44066e-08	1.30722	0.514	0.36	0.00167638
FXYD5	0.671885	1.27773	0.802	0.776	1
MYADM	2.54591e-20	-1.27557	0.183	0.506	4.52077e-16
ATP5MG	0.00851901	1.27513	0.914	0.869	1
CFL1	0.00141254	-1.27034	0.942	0.923	1
CHMP1B	0.001008	1.26731	0.424	0.326	1
HNRNPH1	0.135448	1.26318	0.468	0.435	1
KMT2E	4.93996e-12	-1.24998	0.532	0.719	8.77189e-08
IL23A	0.0523654	1.24356	0.137	0.096	1
LEPROTL1	0.470389	1.22902	0.507	0.519	1
PRRC2C	6.92638e-14	-1.21135	0.428	0.659	1.22992e-09
SEPT7	4.1981e-08	-1.1973	0.64	0.805	0.000745456
NKTR	5.33772e-06	-1.19035	0.353	0.499	0.0947819
HCST	0.327787	-1.17968	0.863	0.888	1
CCL4L2	0.140528	1.14162	0.183	0.143	1
ZFP36L2	0.625891	-1.14121	0.935	0.937	1
H3F3B	0.900528	-1.13189	0.996	0.993	1
RPL35A	0.448155	-1.13137	1	0.999	1
PABPC1	0.00159171	1.11105	0.942	0.908	1
SERTAD1	0.000114537	1.08862	0.475	0.363	1
ACTG1	0.000936639	-1.07954	0.755	0.808	1
FAU	1.1103e-05	-1.07826	0.993	0.999	0.197157
RPS13	0.020048	-1.06716	1	0.999	1
SFPQ	7.72661e-16	-1.06085	0.302	0.565	1.37201e-11
RPL21	0.0546691	1.05961	1	1	1
AC020916.1	6.78018e-09	-1.04975	0.216	0.402	0.000120396
CITED2	0.825108	1.03058	0.442	0.44	1
CD3G	0.00611755	-1.01301	0.529	0.604	1
IER2	9.20154e-16	0.967531	0.914	0.805	1.63392e-11
TUBA1A	2.2631e-07	-0.963135	0.216	0.38	0.00401859
AQP3	0.110165	-0.955084	0.205	0.158	1
ARL4C	8.37664e-09	-0.945495	0.453	0.641	0.000148744
PRF1	0.0038644	-0.921132	0.597	0.509	1
HIST2H2BE	0.0024875	0.920288	0.169	0.102	1
SOCS1	1.91479e-05	0.900964	0.378	0.25	0.34001
MYBL1	3.25436e-08	-0.875458	0.147	0.314	0.000577876
TRBC1	0.304623	0.871705	0.536	0.505	1
NDUFA6	0.0331825	0.869311	0.295	0.234	1
JAK1	0.000113269	-0.868468	0.489	0.605	0.0801131
RPL36AL	0.0834803	-0.866899	0.928	0.944	1
TNF	0.000123019	0.86495	0.169	0.085	1
SOD1	0.00956345	0.86473	0.626	0.558	1
CTSS	0.505826	0.864421	0.388	0.363	1
SRSF5	0.00836359	-0.852189	0.658	0.716	1
EMP3	0.000865757	0.847266	0.799	0.75	1
NEAT1	0.0537447	-0.84653	0.565	0.627	1
UQCRB	0.45399	0.842418	0.914	0.91	1
MBP	0.0103443	-0.835092	0.18	0.255	1
MT-ATP6	1.73021e-09	-0.834794	0.982	0.997	3.07233e-05
TRBC2	0.0452052	-0.833037	0.601	0.529	1
SRRM1	4.96822e-07	-0.831041	0.478	0.644	0.00882206
DDX24	4.55072e-08	-0.827984	0.525	0.686	0.000808071
TRAC	4.87254e-06	0.827659	0.683	0.568	0.0865217
RGS16	4.85771e-06	-0.804769	0.183	0.082	0.0862583
ATG2A	1.18808e-06	-0.80246	0.223	0.37	0.0210968
YPEL5	0.0224905	-0.802187	0.565	0.623	1
CCNI	0.219386	-0.780501	0.662	0.704	1
RHOH	0.00327067	0.764717	0.381	0.296	1
FNBP1	5.45105e-08	-0.761327	0.223	0.393	0.000967942
TRIR	0.121416	-0.748554	0.547	0.601	1
GAPDH	0.0139837	0.742237	0.903	0.918	1
GZMA	0.0186972	0.740938	0.885	0.832	1
NAP1L1	0.0406974	-0.739779	0.701	0.745	1
MYL6	0.0625993	0.735071	0.874	0.865	1
SRRM2	5.22521e-14	-0.734099	0.198	0.445	9.27841e-10
CLIC1	0.186194	0.730916	0.583	0.641	1
PNN	0.00173284	-0.729093	0.338	0.433	1
SMCHD1	1.98526e-10	-0.728495	0.241	0.451	3.52523e-06
FYB1	0.0708096	-0.727893	0.356	0.415	1
RARRES3	0.309389	0.724407	0.579	0.545	1
TRDC	1.11533e-27	-0.722393	0.147	0.532	1.9805e-23
PPP1CB	0.0370667	0.721511	0.385	0.326	1
HNRNPU	5.06086e-08	-0.719661	0.353	0.535	0.000898656
NKG7	8.28802e-07	0.717989	0.986	0.987	0.014717
FAM107B	6.19443e-11	-0.716514	0.248	0.466	1.09995e-06
SNRPD2	0.892165	-0.716393	0.784	0.786	1
LGALS1	0.00603053	0.708167	0.417	0.333	1
CIRBP	0.000190289	-0.696704	0.719	0.779	1
MAP3K8	0.091399	0.693497	0.36	0.294	1
IDS	2.33139e-09	-0.69264	0.277	0.466	4.13985e-05
EEF2	0.541071	-0.691556	0.874	0.894	1
BTF3	0.599489	0.689121	0.946	0.941	1
FUS	3.0662e-09	-0.683927	0.637	0.775	5.44465e-05
HLA-E	0.00216454	-0.674957	0.95	0.973	1
CD48	0.000727659	-0.674523	0.716	0.755	1
CST7	0.00014637	0.672529	0.77	0.848	1
TAGLN2	0.507794	0.668317	0.59	0.618	1
LMNA	0.115934	0.665737	0.129	0.166	1
EIF3G	0.362099	0.664122	0.518	0.544	1
NFKBIZ	0.129248	0.649909	0.349	0.307	1
EIF3K	0.94861	0.648111	0.755	0.746	1
AHNAK	3.08055e-11	-0.639383	0.194	0.418	5.47013e-07
CAP1	1.32414e-05	0.634838	0.435	0.304	0.235127
MT-ND4L	9.87268e-16	-0.632512	0.122	0.383	1.75309e-11
TCF25	0.000225078	-0.629017	0.338	0.466	1
EIF3E	0.885826	-0.628825	0.791	0.802	1
LYZ	4.22054e-07	0.62632	0.424	0.277	0.00749442
HNRNPDL	0.0386464	-0.623382	0.799	0.806	1
MORF4L1	1.27786e-05	-0.623224	0.489	0.626	0.22691
MYL12B	0.0100227	0.623134	0.802	0.749	1
MZT2B	7.87496e-09	-0.622111	0.281	0.471	0.000139836
SF1	0.00024696	-0.620871	0.284	0.397	1
TMA7	0.0492475	0.619203	0.874	0.861	1
AC007952.4	6.33711e-13	0.612814	0.162	0.399	1.12528e-08
ATRX	0.000146323	-0.612636	0.324	0.438	1
GTF3C1	1.5705e-07	0.609718	0.392	0.238	0.00278874
PRPF4B	4.83592e-08	-0.602545	0.223	0.395	0.000858715
PDE4D	0.0364951	-0.59801	0.241	0.31	1
RPS28	0.00147916	0.593823	1	0.999	1
OAZ1	0.939489	-0.592076	0.766	0.793	1
PAIP2	0.568847	-0.589645	0.475	0.439	1
CLEC2B	0.234467	0.583415	0.417	0.478	1
PTP4A2	7.64581e-13	-0.58103	0.14	0.374	1.35767e-08
COX7C	0.09495	-0.580315	0.888	0.931	1
FOSL2	0.00478561	0.578779	0.302	0.222	1
ARPC1B	9.15861e-06	0.575532	0.46	0.311	0.162629
KLF3	2.66162e-05	-0.575438	0.345	0.476	0.472623
MT2A	0.0361597	0.572233	0.324	0.263	1
SF3B1	2.51733e-07	-0.571595	0.406	0.567	0.00447003
INTS6	0.968262	-0.571102	0.482	0.478	1
SON	0.0031236	-0.570906	0.586	0.657	1
DDX39B	9.84039e-20	-0.570836	0.025	0.29	1.74736e-15
FYN	2.70067e-05	-0.569745	0.248	0.389	0.479557
IL2RG	0.19608	-0.56673	0.579	0.532	1
SNU13	0.00134003	0.564641	0.529	0.432	1
KLRD1	6.16387e-10	-0.562633	0.234	0.448	1.09452e-05
EDF1	0.355675	-0.562062	0.712	0.689	1
SET	0.016323	-0.556923	0.36	0.435	1
S100A9	7.79295e-06	0.555278	0.55	0.403	0.138379
AKAP9	4.82177e-06	-0.551414	0.345	0.495	0.0856201
DDX21	0.000918438	-0.55019	0.327	0.419	1
SLC38A1	8.63454e-12	-0.5488	0.23	0.461	1.53323e-07
TPR	0.00217775	-0.545172	0.216	0.303	1
GCC2	0.000125312	-0.542111	0.306	0.422	1
PPBP	0.203672	0.540727	0.158	0.126	1
CALR	0.337002	-0.539309	0.428	0.461	1
FNBP4	3.18199e-08	-0.537265	0.162	0.331	0.000565026
TMEM123	0.726166	-0.534125	0.403	0.413	1
ITGB2	0.00215636	-0.531656	0.439	0.538	1
EML4	0.0739471	-0.5278	0.514	0.56	1
EIF3H	0.471283	0.526851	0.676	0.659	1
CCL5	3.89091e-06	0.526485	0.982	0.981	0.0690909
DYNC1H1	3.05676e-07	-0.523436	0.14	0.294	0.00542788
DDX3Y	2.21384e-11	-0.523131	0.032	0.202	3.93112e-07
DYNLL1	0.0679322	0.521214	0.338	0.293	1
EVL	0.229328	0.520081	0.496	0.458	1
S100A11	8.52717e-05	0.518197	0.353	0.238	1
GMFG	0.0383726	0.51588	0.719	0.65	1
ETS1	3.99014e-06	-0.515788	0.212	0.346	0.0708529
RNASET2	0.0885068	0.511666	0.363	0.314	1
UTRN	2.01016e-08	-0.510651	0.133	0.303	0.000356944
CD99	0.741858	0.507104	0.658	0.664	1
SKP1	0.919512	0.505778	0.784	0.78	1
HIST1H1E	2.79647e-11	-0.50562	0.007	0.158	4.96569e-07
CCND3	0.00497857	0.504066	0.525	0.443	1
MCL1	8.80692e-07	-0.500539	0.32	0.491	0.0156384
TRA2B	8.32329e-06	-0.500044	0.299	0.443	0.147797
CD55	0.124638	-0.499837	0.299	0.248	1
POLR2J3.1	0.0137842	-0.498631	0.187	0.258	1
HP1BP3	2.42332e-07	-0.498052	0.216	0.383	0.00430309
BHLHE40	0.00477343	-0.497225	0.486	0.403	1
H3F3A	0.0320874	-0.496941	0.68	0.732	1
PLP2	0.00301299	0.495124	0.331	0.245	1
ELF1	0.000118272	-0.492218	0.421	0.542	1
B4GALT1	0.97482	-0.492168	0.23	0.231	1
CKLF	0.000268426	0.491502	0.406	0.297	1
PCSK7	6.56179e-06	-0.490205	0.273	0.42	0.116518
MATK	3.01121e-05	-0.489526	0.155	0.281	0.534701
RPL15	0.459427	-0.48917	1	1	1
MACF1	4.79343e-09	-0.481286	0.122	0.298	8.5117e-05
FCER1G	1.15344e-06	0.480306	0.187	0.079	0.0204817
HSP90B1	0.000376073	-0.478849	0.475	0.591	1
KLRG1	4.45804e-05	0.476395	0.522	0.406	0.791615
NCR3	0.000106892	0.47544	0.428	0.306	1
CTSW	4.47811e-05	-0.472348	0.712	0.808	0.795178
RBX1	0.000147378	0.469693	0.317	0.212	1
CCR6	0.000575429	0.46533	0.165	0.089	1
ARAP2	3.01825e-10	-0.464704	0.108	0.301	5.3595e-06
CDC42SE2	0.00613716	0.463177	0.558	0.473	1
VPS13C	5.45339e-12	-0.461517	0.076	0.275	9.68359e-08
LST1	1.0273e-06	0.461279	0.356	0.212	0.0182418
EEF1G	1.7223e-05	0.459464	0.345	0.224	0.305829
RBM3	0.00410847	-0.454994	0.673	0.753	1
SYNE1	1.79603e-06	-0.454933	0.187	0.337	0.0318922
TMEM258	0.146388	0.449887	0.446	0.41	1
EIF4B	8.35654e-06	-0.449364	0.367	0.508	0.148387
MBNL1	0.00741582	-0.44668	0.335	0.432	1
HMGN2	0.0227301	-0.444538	0.446	0.515	1
TSPO	3.78296e-05	0.443301	0.432	0.317	0.67174
CD44	0.0150555	-0.443078	0.507	0.59	1
PRR7	1.88882e-07	0.44224	0.259	0.128	0.00335397
LDHA	0.00088721	0.439382	0.626	0.555	1
SAP18	0.0138482	0.439271	0.691	0.636	1
SDF2L1	0.134438	0.438892	0.183	0.148	1
LITAF	0.213895	0.438247	0.608	0.67	1
KCNQ1OT1	0.0238058	-0.434631	0.129	0.191	1
STK17B	0.523814	0.432306	0.403	0.438	1
ATP5PF	0.0836697	0.431998	0.363	0.314	1
RPL23A	5.02403e-06	-0.429842	1	1	0.0892118
MYLIP	0.626838	-0.4292	0.302	0.317	1
CKS2	8.3992e-09	0.427754	0.209	0.08	0.000149145
COPE	0.025708	0.426571	0.399	0.32	1
ZEB2	9.85013e-06	-0.426261	0.126	0.254	0.174909
STK4	5.5297e-05	-0.423911	0.309	0.439	0.981908
CDKN1A	2.08625e-08	0.422943	0.23	0.098	0.000370455
SYTL3	1.91232e-08	-0.422306	0.126	0.296	0.00033957
TSPYL2	0.830439	-0.419528	0.327	0.321	1
GOLGB1	4.68916e-06	-0.419263	0.151	0.287	0.0832654
RAN	0.121032	0.417548	0.525	0.472	1
CYBA	0.808414	-0.417484	0.899	0.898	1
RSRC2	6.7345e-05	-0.417324	0.435	0.57	1
GPR183	0.512273	-0.415782	0.23	0.208	1
FAM177A1	0.00656185	0.413961	0.335	0.26	1
EIF4A3	4.72864e-06	0.413082	0.324	0.195	0.0839665
ATP1B3	3.55232e-10	0.411156	0.324	0.152	6.30786e-06
CMTM6	0.0612528	0.410303	0.198	0.151	1
ANKRD11	2.20831e-06	-0.409846	0.14	0.281	0.039213
NDUFS5	0.33468	0.409085	0.594	0.564	1
SQSTM1	0.00159562	0.40765	0.335	0.238	1
N4BP2L2	0.000197815	-0.407525	0.468	0.577	1
DDX6	5.21572e-06	-0.407456	0.187	0.331	0.0926155
CHD1	0.00636921	-0.405144	0.464	0.554	1
HLA-DRA	0.0254105	0.404534	0.406	0.333	1
ZNF331	0.665539	-0.404126	0.374	0.377	1
CYTIP	0.26323	0.403998	0.543	0.527	1
MT-CYB	0.0387726	-0.401141	0.993	0.999	1
SERF2	0.0418256	-0.399566	0.953	0.941	1
TUT4	1.71943e-06	-0.398569	0.147	0.288	0.030532
NFE2L2	5.20926e-06	0.397136	0.493	0.346	0.0925008
KIAA1551	1.18962e-05	-0.396962	0.158	0.287	0.21124
EPB41	1.59587e-05	-0.394452	0.119	0.24	0.283378
CAPZB	0.0730264	0.391418	0.532	0.492	1
PPP1R10	1.41899e-08	-0.390807	0.115	0.284	0.000251969
RSL24D1	0.112132	0.390357	0.543	0.505	1
DDX17	9.34686e-05	-0.389041	0.216	0.334	1
RNF213	3.37726e-09	-0.388883	0.237	0.429	5.99701e-05
TAX1BP1	7.05731e-10	-0.38834	0.324	0.537	1.25317e-05
CIR1	0.097303	-0.387896	0.302	0.35	1
TLE4	2.39745e-07	-0.385559	0.165	0.327	0.00425715
CYCS	0.0466695	0.38512	0.622	0.587	1
SNHG15	0.0101958	0.384916	0.248	0.181	1
PAK2	9.79283e-05	-0.383226	0.158	0.304	0.0573891
GOLGA4	0.000331742	-0.382159	0.255	0.366	1
ANXA2	0.000102444	0.381515	0.291	0.185	1
YBX3	3.45837e-08	-0.38116	0.011	0.123	0.000614103
TXN	0.129945	0.380534	0.403	0.366	1
ARHGDIA	0.0622515	0.37963	0.41	0.359	1
JMJD1C	6.67137e-06	-0.378381	0.155	0.293	0.118463
EFHD2	1.32661e-05	-0.378116	0.122	0.244	0.235566
BDP1	1.76636e-05	-0.377131	0.158	0.288	0.313652
GNAS	5.8209e-08	-0.376215	0.241	0.42	0.00103362
KLF10	3.44685e-06	0.375746	0.216	0.106	0.0612058
NDUFA4	0.0307719	0.37526	0.748	0.714	1
TPM3	0.040344	-0.37501	0.597	0.65	1
PSME2	0.0699745	0.374424	0.514	0.473	1
EIF3L	0.193817	-0.374224	0.504	0.518	1
ALOX5AP	0.0146694	0.374129	0.475	0.413	1
TUBA4A	0.000226214	0.37373	0.353	0.241	1
COX4I1	0.673543	-0.372874	0.935	0.935	1
BOD1L1	4.18302e-08	-0.371315	0.076	0.222	0.000742778
BAX	0.42548	0.366961	0.288	0.316	1
IQGAP1	8.64283e-07	-0.366884	0.14	0.291	0.0153471
PIM3	2.82808e-06	0.36648	0.273	0.146	0.0502183
AKAP13	2.27499e-05	-0.364613	0.194	0.326	0.403969
TYROBP	0.000987512	-0.364507	0.414	0.304	1
SNRPB2	0.645218	0.364097	0.353	0.379	1
SEC61G	0.263708	0.361904	0.629	0.598	1
MINOS1	0.00093322	0.361263	0.36	0.264	1
SERBP1	0.0281817	-0.359943	0.439	0.501	1
SSR2	0.0647219	-0.359444	0.673	0.735	1
ATP5MD	0.806906	0.35841	0.421	0.418	1
MYO1F	0.00109799	-0.358379	0.356	0.465	1
HNRNPC	0.000625963	-0.357514	0.601	0.683	1
IFITM3	6.14031e-09	0.356642	0.201	0.073	0.000109033
ATF7IP	2.1504e-09	-0.355442	0.079	0.248	3.81846e-05
OSER1	0.000103761	0.352805	0.392	0.273	1
ZNF292	0.000100952	-0.352491	0.173	0.288	1
ELOB	0.736988	0.351619	0.597	0.594	1
EIF3A	8.0642e-06	-0.35152	0.23	0.374	0.143196
HIST1H2BJ	0.00426253	0.348721	0.137	0.077	1
GSPT1	2.42603e-09	-0.347967	0.086	0.257	4.30791e-05
CAST	0.00108479	-0.347344	0.327	0.432	1
FCGR3A	0.161004	0.346441	0.09	0.123	1
TRMT112	9.53697e-05	0.345836	0.558	0.436	1
GPBP1	0.00666565	-0.34549	0.399	0.488	1
EIF2S3	4.5184e-05	0.344225	0.381	0.253	0.802331
EPC1	1.07855e-06	-0.339054	0.266	0.429	0.0191519
NOSIP	0.247017	-0.338057	0.309	0.346	1
ISG20	0.013486	0.337713	0.486	0.399	1
AIF1	4.71148e-09	0.337208	0.245	0.1	8.36617e-05
YTHDC1	2.32176e-05	-0.336804	0.151	0.28	0.412276
GHITM	0.0126285	0.33534	0.41	0.337	1
NSD3	9.07638e-05	-0.335086	0.263	0.389	1
SMC3	2.30034e-05	-0.334725	0.129	0.248	0.408472
LDHB	0.710746	0.334712	0.629	0.643	1
HAX1	0.471642	0.33462	0.129	0.149	1
RUNX3	0.000567655	-0.333704	0.259	0.372	1
SAMSN1	0.000175596	0.330293	0.191	0.103	1
PCM1	1.75521e-06	-0.329434	0.094	0.225	0.0311672
PSIP1	0.000872701	-0.328531	0.18	0.275	1
OSBPL8	1.38878e-05	-0.328525	0.126	0.25	0.246606
COX7A2	0.203396	0.328426	0.665	0.641	1
CDV3	5.17239e-07	-0.328322	0.104	0.247	0.00918462
BPTF	6.8004e-10	-0.328228	0.115	0.304	1.20755e-05
DHX36	0.000104988	-0.327797	0.252	0.376	1
ASH1L	3.12783e-05	-0.327005	0.162	0.286	0.555409
SERPINB9	0.000273302	0.326754	0.205	0.116	1
NDUFB9	0.157002	0.326059	0.406	0.364	1
ATP5MPL	0.376828	-0.323412	0.489	0.452	1
TMBIM6	3.50751e-06	0.323279	0.622	0.473	0.0622828
SPON2	0.0115134	-0.323239	0.094	0.155	1
CAPZA1	0.00634892	0.322422	0.299	0.218	1
ODF2L	0.0946811	-0.322054	0.349	0.387	1
CNBP	0.0235208	0.321935	0.633	0.564	1
WBP11	8.18561e-07	-0.321219	0.129	0.275	0.0145352
RPAP2	2.56463e-05	-0.320887	0.032	0.121	0.455401
DBI	0.0361457	0.320407	0.511	0.451	1
DNAJB9	0.000120398	0.319205	0.392	0.274	1
APRT	0.898738	-0.317922	0.576	0.565	1
EIF5A	0.00209719	-0.317789	0.259	0.354	1
PRDX1	0.00221518	0.317434	0.277	0.194	1
MTDH	0.0373581	-0.317301	0.335	0.397	1
SNHG8	0.100981	-0.31697	0.475	0.551	1
UBE2D3	0.495244	0.315908	0.608	0.603	1
Z93241.1	2.2237e-06	-0.314737	0.029	0.131	0.0394863
C4orf3	0.0183942	0.31418	0.342	0.433	1
LRRFIP1	0.193879	-0.313999	0.36	0.307	1
AKNA	0.000104858	-0.313239	0.209	0.333	1
CALM1	0.00259614	-0.312774	0.921	0.95	1
TAF7	0.149478	-0.311765	0.396	0.448	1
BCAP31	0.0476376	0.310269	0.284	0.227	1
CD47	0.00931275	0.31026	0.385	0.304	1
H1FX	6.41305e-05	-0.310252	0.065	0.161	1
TNRC6B	0.0128376	-0.309794	0.284	0.364	1
TMEM59	0.0215123	0.309383	0.511	0.456	1
DAZAP2	0.0082604	0.308644	0.5	0.426	1
COX5B	0.276247	0.307863	0.59	0.555	1
PPIA	0.850214	0.307749	0.802	0.819	1
ARL6IP5	0.0484345	0.307294	0.421	0.359	1
EMB	0.000622446	-0.306926	0.216	0.323	1
PPP2R5C	0.0326628	-0.306565	0.529	0.598	1
PDE3B	7.12876e-10	-0.306066	0.036	0.191	1.26585e-05
PRR13	0.24219	0.305726	0.385	0.352	1
HSPH1	3.97142e-05	0.304054	0.252	0.143	0.705205
CFAP97	0.000972274	-0.303906	0.155	0.247	1
EZR	0.580204	-0.30381	0.439	0.44	1
KHDRBS1	3.11815e-05	-0.302244	0.18	0.308	0.55369
NIPBL	7.18264e-06	-0.30155	0.101	0.224	0.127542
PSMB9	0.019678	0.301392	0.493	0.423	1
CD3D	0.0194879	-0.300285	0.824	0.872	1
RIPOR2	4.97589e-05	-0.2984	0.317	0.436	0.88357
HSPE1	0.0175991	0.296303	0.442	0.38	1
OGA	0.00143972	-0.295025	0.219	0.317	1
SYF2	0.00165405	-0.294589	0.378	0.475	1
UCP2	0.000181411	0.293621	0.313	0.204	1
DEFA3	4.52827e-16	0.293087	0.144	0.016	8.04085e-12
C6orf48	0.687268	-0.291574	0.478	0.479	1
MYCBP2	1.28881e-06	-0.290834	0.126	0.27	0.0228854
PYHIN1	0.000239954	-0.289842	0.205	0.317	1
DNAJA1	0.0728413	0.289145	0.604	0.567	1
BCL2A1	0.000563934	0.289123	0.176	0.099	1
HEXIM1	0.00844793	-0.289073	0.209	0.29	1
WASF2	4.03254e-05	-0.288701	0.212	0.341	0.716058
CD8A	1.96665e-11	0.288399	0.349	0.156	3.49218e-07
KMT2A	2.28154e-06	-0.288234	0.083	0.208	0.0405133
PIM2	9.41746e-08	0.287811	0.263	0.125	0.00167226
KIF5B	5.83192e-06	-0.28595	0.115	0.244	0.103557
COMMD6	0.000244199	0.284791	0.885	0.806	1
ENO1	0.225218	0.284671	0.496	0.446	1
NINJ1	3.1063e-05	0.284466	0.263	0.149	0.551586
EIF4G2	0.00124209	-0.284428	0.32	0.425	1
SARAF	0.955014	-0.284067	0.737	0.75	1
PSMB8	0.0003244	0.283452	0.41	0.291	1
S1PR4	8.61783e-08	0.283257	0.216	0.092	0.00153027
NDUFA13	0.00612149	0.282921	0.414	0.333	1
ARL6IP4	0.0534391	-0.282203	0.482	0.544	1
CEBPZ	1.32199e-05	-0.281964	0.144	0.274	0.234745
ARF6	0.000735147	-0.280468	0.327	0.439	1
UBXN4	2.7762e-05	-0.280048	0.216	0.354	0.492971
CD247	0.00214867	-0.279977	0.45	0.539	1
PKN2	2.24616e-05	-0.279907	0.129	0.25	0.39885
ZNF644	0.00108013	-0.279341	0.194	0.296	1
TNFRSF25	7.6891e-06	0.27918	0.259	0.141	0.136535
MYC	0.00156313	0.27822	0.137	0.072	1
TBCB	0.0499359	0.277937	0.317	0.261	1
RBM38	4.14158e-05	-0.275269	0.112	0.224	0.73542
GZMM	0.00287349	-0.274986	0.514	0.613	1
SYTL2	8.24584e-05	-0.274817	0.126	0.237	1
RNF19A	9.27639e-07	-0.274813	0.137	0.283	0.0164721
TOB1	0.351596	-0.273683	0.291	0.313	1
EIF4A2	0.00314373	-0.273465	0.73	0.799	1
CD8B	3.94801e-09	0.273169	0.216	0.082	7.01048e-05
SETD2	6.71941e-08	-0.273112	0.065	0.207	0.00119317
AL118516.1	5.37031e-05	0.271673	0.248	0.142	0.953606
ARL4A	0.00104864	-0.271357	0.255	0.356	1
RABAC1	0.255022	0.270703	0.385	0.341	1
PTGER4	0.533381	-0.270107	0.277	0.296	1
TTC3	0.0025443	-0.269971	0.198	0.288	1
PHF20	0.000174949	-0.269188	0.176	0.291	1
CANX	0.000438844	-0.268432	0.176	0.283	1
ADD3	0.082992	-0.267889	0.209	0.26	1
KLRC1	3.33101e-05	-0.267316	0.094	0.207	0.591487
RBM25	0.00377346	-0.26706	0.424	0.524	1
C1orf21	2.99007e-05	-0.266812	0.09	0.199	0.530947
IFI16	9.44082e-05	-0.265845	0.173	0.291	1
KAT6B	8.83701e-06	-0.265463	0.079	0.194	0.156919
GTF3C6	0.0251232	0.265217	0.201	0.146	1
ANXA5	0.0155984	0.265071	0.252	0.185	1
HNRNPA2B1	0.1156	0.265003	0.759	0.805	1
ZC3H12A	0.00492563	0.264402	0.273	0.204	1
EIF4A1	0.543677	0.264365	0.518	0.494	1
YME1L1	0.000403416	-0.26382	0.227	0.341	1
ATP2B1	0.00769849	-0.263171	0.183	0.263	1
RPS21	0.000100006	-0.263125	0.989	0.989	1
PLAC8	0.0127966	0.262854	0.547	0.462	1
STK17A	0.0610137	-0.262763	0.313	0.377	1
IKZF1	0.00611798	-0.262645	0.209	0.287	1
TUBA1B	0.249285	0.262195	0.489	0.442	1
ARF4	0.000490372	0.262058	0.255	0.161	1
REST	0.000405272	-0.261949	0.126	0.222	1
ACAP1	0.050005	-0.261335	0.45	0.511	1
MYH9	8.54505e-05	-0.25973	0.133	0.244	1
GSTP1	0.0652479	0.257156	0.471	0.42	1
CHD2	0.00299067	-0.256697	0.151	0.232	1
NXT1	0.000174693	0.256587	0.356	0.244	1
ZC3H13	0.0125484	-0.255991	0.144	0.212	1
CD83	0.00075177	0.255565	0.245	0.154	1
ISCU	0.00782065	0.25508	0.475	0.387	1
AC245014.3	0.0088078	-0.254512	0.076	0.135	1
MAP1LC3B	0.162648	0.253559	0.511	0.453	1
CDC42	0.507499	-0.253284	0.662	0.674	1
HCLS1	0.00432886	-0.252601	0.252	0.344	1
TRA2A	0.0375828	-0.252431	0.223	0.283	1
SUB1	0.0548479	0.25219	0.694	0.659	1
ATM	2.93027e-05	-0.251581	0.198	0.329	0.520328
USP15	0.00366373	-0.251517	0.23	0.319	1
SAMD3	0.266758	-0.25143	0.306	0.337	1
CDKN1B	0.126594	0.251349	0.216	0.178	1
SELENOF	0.0144988	0.250713	0.457	0.387	1

## Sheet: Mega_diff
gene_name	p_val	avg_logFC	pct.1	pct.2	p_val_adj
HBB	6.39225e-32	-104.011	0.752	0.268	1.13507e-27
HBA2	7.94285e-38	-83.6676	0.771	0.248	1.41041e-33
MALAT1	1.1426e-06	-65.6741	1	0.99	0.0202891
TMSB4X	0.0353593	-55.5471	1	1	1
TPT1	2.06815e-13	-47.6728	0.954	0.977	3.67241e-09
CA2	0.197051	-46.6741	0.17	0.126	1
OAZ1	0.00915685	-45.801	0.945	0.874	1
PF4	0.027712	-43.6737	0.876	0.828	1
G0S2	0.00154756	-38.8116	0.257	0.146	1
HSPA6	2.00016e-11	37.5717	0.261	0.056	3.55169e-07
SAT1	0.19527	37.3259	0.798	0.742	1
GNG11	0.443418	-35.6732	0.711	0.685	1
TPM4	0.575789	-29.4396	0.399	0.364	1
NT5C3A	0.776876	29.2241	0.353	0.334	1
CD74	0.0489397	-28.6741	0.679	0.639	1
HBA1	5.11574e-13	-28.2141	0.45	0.162	9.08402e-09
GSTO1	0.879938	-26.8386	0.284	0.291	1
HIST1H2AC	0.683589	25.3259	0.619	0.596	1
IGKC	0.000534814	-25.0855	0.119	0.235	1
RPS12	7.65179e-10	-24.7955	0.977	0.977	1.35873e-05
RPL13A	7.92523e-07	24.2797	0.982	0.99	0.0140728
RPL28	1.38384e-11	-22.906	0.982	0.954	2.45728e-07
HLA-DRA	0.274025	-22.6559	0.413	0.381	1
CLEC1B	0.0223005	20.325	0.202	0.123	1
ODC1	0.918851	-20.0915	0.257	0.255	1
RGS10	0.0758101	-19.9809	0.555	0.659	1
TMSB10	0.314926	19.7725	0.977	0.96	1
RPL13	3.46525e-07	-19.3645	0.991	0.987	0.00615324
PTMA	2.63349e-13	-19.1059	0.986	0.993	4.67629e-09
GNLY	0.0149554	-18.6252	0.615	0.52	1
RPL41	0.00151085	-17.6741	1	0.993	1
MT-ND2	5.02416e-13	-17.6382	0.977	0.993	8.9214e-09
ACTB	6.8844e-09	-17.6255	1	0.99	0.000122246
HLA-E	0.125853	-17.3642	0.959	0.977	1
LAT	0.326952	17.1938	0.349	0.384	1
HSPA1B	4.16133e-14	16.6735	0.761	0.477	7.38927e-10
TUBA4A	0.397062	-16.5473	0.537	0.507	1
PTPN18	0.157521	-16.4368	0.193	0.238	1
RPS2	2.76282e-14	-16.0106	0.936	0.974	4.90593e-10
H3F3A	0.0017867	-15.9848	0.817	0.877	1
GP9	0.762054	-15.6503	0.321	0.301	1
RPL32	8.04568e-05	-15.5471	0.972	0.97	1
MT-CO3	9.83113e-07	-15.3738	0.982	0.98	0.0174571
CLU	0.363292	-15.2468	0.596	0.546	1
PPBP	0.200916	-14.6741	0.89	0.861	1
ACRBP	0.12906	-14.6533	0.454	0.374	1
RPL27A	7.47363e-07	-14.6254	0.972	0.967	0.0132709
RAB32	0.122549	-14.4061	0.17	0.119	1
B2M	1.02034e-05	14.325	1	1	0.181182
HSP90AA1	0.17824	-14.2191	0.849	0.894	1
ILK	0.363722	-13.9464	0.243	0.215	1
LYZ	0.000529723	13.881	0.454	0.311	1
SNAP23	0.477919	-13.7893	0.289	0.255	1
FTH1	0.0100035	-13.6732	1	1	1
NFKBIA	0.350226	-13.553	0.839	0.848	1
NEAT1	0.451859	-13.5245	0.45	0.457	1
RPS3A	2.32863e-05	-13.4168	0.963	0.977	0.413495
GPX4	0.973067	-12.9888	0.564	0.579	1
DGKD	0.0777299	-12.9333	0.064	0.109	1
LIMS1	0.0271816	-12.6741	0.353	0.447	1
ELF1	1.94832e-10	-12.6716	0.422	0.679	3.45963e-06
MMD	0.195298	12.3258	0.229	0.278	1
ISG15	0.25601	12.2887	0.289	0.344	1
TLN1	0.00349881	-12.2831	0.353	0.454	1
ACTG1	0.00114653	-12.1111	0.771	0.848	1
MT-CO1	0.710372	-11.7417	0.991	0.993	1
RPS16	2.32243e-13	-11.6928	0.917	0.964	4.12393e-09
MT-ATP6	7.58466e-09	-11.6756	0.977	0.99	0.000134681
CAVIN2	3.37884e-05	-11.6741	0.569	0.745	0.599981
RPL21	0.000440984	-11.6664	0.995	0.983	1
RASGRP2	0.737174	-11.6531	0.266	0.278	1
HLA-DRB1	0.273705	-11.5877	0.353	0.305	1
ESAM	0.696784	11.3211	0.142	0.129	1
RPL30	1.20993e-09	-11.3099	0.977	0.954	2.14847e-05
HSPA1A	9.39041e-14	11.217	0.661	0.368	1.66746e-09
HLA-DPA1	0.00794024	-11.0419	0.367	0.255	1
RPS20	3.07681e-08	-10.7252	0.94	0.974	0.00054635
MOB1A	0.825033	-10.6652	0.321	0.301	1
RPL9	9.35172e-10	-10.6651	0.936	0.96	1.66058e-05
FOS	0.643453	-10.5409	0.5	0.735	1
MT-ND3	1.27174e-10	-10.5098	0.784	0.904	2.25823e-06
LTB	0.00725427	-10.3965	0.509	0.652	1
TMEM91	0.687053	10.3714	0.151	0.139	1
RAP1B	0.351991	10.3259	0.72	0.652	1
TLK1	0.0100247	10.3151	0.206	0.305	1
MT-ND4	2.63006e-05	-9.73083	0.972	0.99	0.46702
MYL12A	0.000208713	-9.69077	0.959	0.904	1
PTCRA	0.683482	-9.63028	0.229	0.205	1
RPS7	1.10475e-08	-9.42738	0.936	0.954	0.00019617
TUBB1	0.137949	8.90231	0.509	0.579	1
HIST1H3H	0.892885	-8.86876	0.156	0.156	1
PDZK1IP1	0.183557	-8.69423	0.147	0.106	1
C2orf88	0.327868	-8.67418	0.161	0.192	1
C19orf33	0.544446	-8.66857	0.106	0.123	1
FAU	4.46165e-07	-8.66049	0.95	0.964	0.00792255
PLEK	0.818612	-8.65304	0.234	0.238	1
RPS23	4.6741e-08	-8.58548	0.963	0.967	0.00082998
RPS28	1.36242e-06	-8.56268	0.95	0.98	0.0241925
RPS15	5.92121e-05	8.31615	0.968	0.974	1
PFN1	1.2574e-07	8.30799	0.968	0.93	0.00223277
RPS8	2.60614e-09	-8.29489	0.95	0.96	4.62772e-05
TPST2	0.866762	8.2418	0.248	0.232	1
RPL37	2.4058e-10	-8.23718	0.94	0.944	4.27199e-06
MPP1	0.893816	-7.90246	0.248	0.245	1
RPS18	2.95014e-05	-7.72442	0.982	0.977	0.523855
TPM1	0.557307	-7.6628	0.156	0.172	1
RPS6	6.30102e-07	7.63754	0.968	0.974	0.0111887
RPS24	5.16314e-11	-7.58198	0.945	0.964	9.16819e-07
CTTN	0.837292	-7.57775	0.183	0.172	1
CCL3	0.020282	-7.54547	0.275	0.189	1
GMFG	0.480087	-7.53994	0.716	0.709	1
SH3BGRL3	1.49334e-08	7.52286	0.968	0.904	0.000265172
RPL10A	9.72333e-07	-7.47257	0.936	0.98	0.0172657
FERMT3	0.392611	-7.47171	0.372	0.321	1
TSC22D3	5.33336e-11	-7.47025	0.835	0.917	9.47045e-07
H3F3B	0.146267	-7.44401	0.908	0.954	1
JUN	0.0151316	-7.44236	0.702	0.758	1
SEPT7	0.00234091	-7.44052	0.674	0.725	1
BNIP3L	0.715646	-7.43556	0.22	0.209	1
CCL4	0.000567945	-7.42092	0.55	0.401	1
CLDN5	0.544584	-7.39335	0.133	0.149	1
KLF6	1.67516e-12	-7.37135	0.225	0.507	2.97458e-08
RPS19	0.0108082	-7.34697	0.977	0.983	1
FGFBP2	0.303514	-7.19992	0.339	0.291	1
RPL29	8.83131e-08	-7.14244	0.95	0.94	0.00156818
BTG1	0.332753	-7.02744	0.959	0.93	1
CAPZA2	0.957813	-6.91059	0.33	0.328	1
RPL26	2.56155e-05	6.90391	0.968	0.964	0.454854
EEF1B2	2.57865e-11	-6.75457	0.807	0.881	4.57891e-07
FTL	0.340787	-6.67407	0.991	0.99	1
CMTM5	0.497683	-6.67407	0.266	0.238	1
RPL8	0.000480322	6.65994	0.95	0.964	1
SERF2	0.202306	-6.64363	0.963	0.974	1
CST3	0.382513	-6.53731	0.335	0.311	1
ICAM2	0.355126	-6.5233	0.193	0.159	1
TRGC2	0.146572	-6.51086	0.179	0.129	1
NRGN	0.00731766	-6.48551	0.509	0.629	1
RPL31	0.000108861	-6.475	0.972	0.96	1
MT-ND1	4.76901e-07	-6.44311	0.927	0.954	0.00846833
IFITM3	0.0156565	6.31981	0.179	0.106	1
RPL23	6.01238e-08	-6.29455	0.904	0.924	0.00106762
CCND3	0.258086	6.2819	0.56	0.52	1
GZMH	0.0142905	6.20963	0.427	0.338	1
CD69	0.203337	-6.19006	0.72	0.732	1
MAP3K7CL	0.0457615	6.17759	0.339	0.421	1
RPSA	8.82679e-10	-6.14353	0.885	0.947	1.56737e-05
IL32	0.347441	5.95787	0.789	0.795	1
ATF4	0.190193	5.92571	0.514	0.57	1
RPL34	3.34262e-05	-5.84664	0.977	0.97	0.593549
HIST3H2A	0.507363	-5.84384	0.174	0.199	1
TSC22D1	0.686925	-5.76258	0.317	0.288	1
LDHB	0.000459327	-5.67848	0.638	0.755	1
RPL19	2.59937e-08	-5.66863	0.977	0.977	0.00046157
CCL5	0.00514892	-5.65584	0.904	0.815	1
RPL18	4.54023e-05	-5.59556	0.954	0.947	0.806208
RPS5	3.19848e-07	-5.5435	0.917	0.937	0.00567954
CST7	0.0846463	-5.52355	0.486	0.407	1
XCL2	0.000339828	-5.46213	0.142	0.05	1
EMP3	0.00030715	-5.45379	0.761	0.636	1
RGCC	9.26026e-07	-5.39569	0.317	0.5	0.0164434
IFITM2	0.000866423	5.37007	0.729	0.606	1
LMNA	0.513126	-5.25785	0.206	0.225	1
AC007952.4	1.11904e-05	-5.1981	0.05	0.179	0.198709
RIPOR2	0.015799	5.19713	0.436	0.556	1
TNFAIP3	0.000418395	-5.16499	0.564	0.649	1
LYPLAL1	0.122211	5.02259	0.147	0.103	1
RPL36A	0.17407	4.93943	0.894	0.911	1
FUS	4.07556e-11	-4.87863	0.505	0.712	7.23697e-07
RPL37A	4.01665e-09	-4.82316	0.936	0.954	7.13236e-05
LEPROT	0.580335	-4.81722	0.17	0.189	1
TACC3	0.686956	-4.75986	0.124	0.113	1
HSPB1	0.144382	4.74778	0.385	0.344	1
HLA-DPB1	0.112457	-4.73502	0.454	0.368	1
RAB1A	0.291742	-4.72565	0.211	0.252	1
CLIC1	0.918161	-4.67644	0.546	0.523	1
EIF1	1.63504e-07	-4.64982	1	0.997	0.00290335
PIP4K2A	0.800698	-4.59766	0.284	0.275	1
LYL1	0.0126883	-4.59655	0.05	0.113	1
NDUFA6	0.029279	-4.57761	0.399	0.311	1
MIR4435-2HG	0.0495181	-4.44604	0.225	0.156	1
HLA-A	0.00187522	4.40233	0.986	0.993	1
RPL7A	5.06219e-10	-4.40194	0.908	0.954	8.98892e-06
TRAPPC1	0.318303	-4.37524	0.372	0.331	1
BTG2	0.0985243	-4.19513	0.546	0.619	1
CD226	0.899099	4.1627	0.161	0.162	1
PTPRC	7.31263e-08	-4.11214	0.624	0.762	0.0012985
ZFP36L2	0.000643208	-4.04209	0.766	0.851	1
UBC	0.797836	4.00672	0.95	0.957	1
PABPC1	0.000364569	-3.98676	0.849	0.904	1
S100A11	3.45644e-08	3.96109	0.404	0.189	0.00061376
RPL22	1.3402e-05	-3.94793	0.881	0.914	0.23798
TRAC	0.998275	3.94374	0.573	0.613	1
IFNG	0.00146943	3.93442	0.165	0.076	1
HLA-C	0.325831	-3.91618	0.986	0.997	1
CD9	0.493102	3.89499	0.197	0.172	1
JUNB	4.56317e-06	-3.88564	0.862	0.914	0.0810283
TMBIM1	0.36608	3.85477	0.225	0.189	1
DAPP1	0.929192	-3.84374	0.174	0.166	1
RPL39	3.19456e-09	-3.80102	0.945	0.957	5.67258e-05
PDLIM1	0.627468	-3.77249	0.248	0.265	1
PMAIP1	0.206033	-3.73294	0.183	0.225	1
RPL14	6.13069e-10	-3.72923	0.936	0.94	1.08863e-05
DAB2	0.17883	-3.67875	0.124	0.166	1
MT-CO2	0.000577603	-3.67216	0.977	0.987	1
RPL3	0.00182738	-3.66489	0.963	0.98	1
ID2	0.816543	-3.66286	0.555	0.579	1
TALDO1	0.255699	-3.64233	0.303	0.258	1
CXCR4	0.292095	-3.61869	0.922	0.93	1
CREM	1.47838e-10	3.59965	0.752	0.513	2.62516e-06
PGRMC1	0.550408	-3.59481	0.358	0.371	1
CALM1	0.216194	-3.54191	0.881	0.914	1
AC147651.1	0.220649	-3.49703	0.161	0.205	1
EIF1B	0.0256275	3.47623	0.28	0.371	1
TRBC1	0.498539	-3.4605	0.482	0.447	1
OST4	0.922578	-3.4404	0.927	0.917	1
RPL7	0.000791486	3.4052	0.94	0.957	1
GRAP2	0.345418	3.35102	0.372	0.331	1
RPL5	1.52912e-14	-3.34755	0.913	0.947	2.71526e-10
RPS17	0.00961582	-3.3292	0.904	0.924	1
PIK3R1	0.0454543	-3.32529	0.317	0.593	1
MGLL	0.197701	3.31523	0.124	0.089	1
NACA	8.83755e-07	-3.31392	0.908	0.944	0.0156928
SRSF3	0.162648	-3.30375	0.628	0.692	1
S100A6	1.04358e-07	-3.29693	0.922	0.791	0.00185308
VIM	0.000277925	-3.28624	0.61	0.732	1
DNAJB1	0.255686	3.27809	0.771	0.732	1
RPS15A	1.61154e-08	3.27344	0.995	0.98	0.000286161
PNRC1	7.78553e-10	-3.25916	0.766	0.864	1.38248e-05
TYROBP	0.00359551	3.22026	0.463	0.328	1
TXNIP	0.0457294	-3.17372	0.624	0.652	1
RPS21	2.1923e-05	-3.17371	0.917	0.937	0.389287
REL	0.0075566	-3.16597	0.312	0.407	1
CNST	0.0165998	3.15938	0.101	0.179	1
RPL36AL	0.929068	3.13809	0.899	0.858	1
ARPC2	0.0702049	-3.1269	0.743	0.649	1
CORO1A	0.79065	-3.11274	0.661	0.642	1
MT-CYB	0.00961794	-3.02952	0.972	0.977	1
DUSP1	0.92905	-2.97284	0.817	0.791	1
JUND	0.000594657	-2.9693	0.312	0.51	0.0605593
CCL3L1	0.699187	-2.95749	0.161	0.149	1
FOSB	0.00555655	-2.95004	0.142	0.533	1
RPS11	4.82083e-14	-2.91353	0.917	0.95	8.56034e-10
PTGS1	0.899923	2.85038	0.188	0.182	1
LITAF	0.862058	-2.78952	0.523	0.51	1
CD7	0.978271	2.75515	0.472	0.464	1
HLA-DQB1	0.925922	-2.74852	0.165	0.159	1
YPEL5	4.71876e-06	-2.71879	0.606	0.752	0.083791
PSAP	0.117858	2.70546	0.417	0.354	1
LST1	0.00651675	-2.67415	0.266	0.166	1
FXYD5	0.539534	2.67224	0.757	0.808	1
LAMTOR1	0.818896	-2.66785	0.45	0.45	1
PPIA	0.00228491	-2.66605	0.757	0.808	1
NAP1L1	7.05037e-08	-2.6371	0.743	0.884	0.00125193
RPL23A	7.64887e-07	-2.62388	0.95	0.954	0.0135821
CMC1	0.00439681	2.5846	0.353	0.238	1
GZMA	0.00196468	2.55868	0.427	0.321	1
PPDPF	0.0402041	2.55005	0.61	0.579	1
SYNE2	2.46938e-10	-2.54254	0.252	0.51	4.38487e-06
SOD2	0.0169428	-2.53187	0.376	0.275	1
RTN4	0.651622	2.52871	0.271	0.288	1
CHMP1B	0.0755027	-2.48565	0.404	0.49	1
RSU1	0.0900583	-2.48044	0.344	0.278	1
SNCA	0.512259	-2.46575	0.188	0.212	1
HIST1H2BJ	0.363456	2.43171	0.239	0.202	1
RUFY1	0.0840272	2.38229	0.188	0.262	1
RPS27A	1.41509e-05	-2.36095	0.991	0.997	0.251278
SRGN	0.247645	-2.3609	0.917	0.897	1
CARD19	0.441928	-2.34104	0.303	0.258	1
ETFA	0.181205	-2.33729	0.239	0.295	1
CCNL1	8.6967e-12	-2.3284	0.417	0.662	1.54427e-07
C9orf16	0.0626093	-2.32811	0.573	0.49	1
RGS18	0.823942	2.32502	0.381	0.368	1
SNHG8	0.0515147	-2.31621	0.436	0.52	1
MAX	0.555658	2.30778	0.459	0.434	1
CTSA	0.22605	2.28627	0.427	0.361	1
HIST1H4C	0.000138809	-2.2535	0.197	0.344	1
UBB	0.303488	2.23395	0.936	0.95	1
SERTAD1	0.00968402	-2.22369	0.376	0.477	1
WDR1	0.0214518	-2.21627	0.33	0.232	1
TOMM7	7.3859e-13	-2.21029	0.729	0.894	1.31151e-08
ARPC5	0.402548	-2.20416	0.422	0.387	1
RBM3	0.145668	-2.19474	0.647	0.682	1
TUBA1C	0.616104	-2.15751	0.151	0.132	1
KLF2	3.1086e-23	-2.14523	0.211	0.619	5.51994e-19
MBNL1	0.00188357	2.14231	0.372	0.507	1
PFDN5	0.0208638	-2.14053	0.931	0.921	1
F2R	0.102327	-2.11368	0.106	0.156	1
ZFAND2B	0.29373	-2.11282	0.151	0.119	1
FCER1G	0.000148211	2.09059	0.376	0.222	1
EIF2AK1	0.205605	-2.08963	0.225	0.275	1
TBPL1	0.351747	-2.07959	0.165	0.136	1
RPL38	7.67503e-10	-2.05533	0.917	0.947	1.36285e-05
XPNPEP1	0.296806	-2.04907	0.101	0.076	1
ZFP36	0.816151	-2.04523	0.706	0.719	1
MT-ND5	2.22184e-08	-2.04204	0.56	0.745	0.000394532
NDUFS5	0.461927	-2.03679	0.67	0.695	1
GNAS	0.00556	2.01159	0.422	0.533	1
HMGB1	0.0125649	-2.00688	0.844	0.884	1
CCNG1	0.804358	2.00041	0.321	0.298	1
IFNGR1	0.109742	-1.99295	0.161	0.113	1
YBX1	0.00261908	-1.98552	0.771	0.831	1
IER2	4.31893e-07	1.96323	0.789	0.702	0.00766913
F13A1	0.461412	1.94268	0.303	0.278	1
AL118516.1	0.40942	-1.91369	0.179	0.152	1
GAPDH	0.106406	-1.90382	0.858	0.894	1
KLRD1	0.0731571	1.89778	0.289	0.228	1
RGS2	0.00033925	-1.87773	0.537	0.397	1
DYNLL1	0.279884	-1.87484	0.56	0.632	1
KLRB1	0.904615	-1.86686	0.404	0.374	1
RBM39	1.50862e-07	-1.85855	0.688	0.825	0.00267886
CD47	0.0115201	1.82539	0.518	0.401	1
GMPR	0.152719	-1.81642	0.165	0.119	1
PRDX6	0.155989	-1.81615	0.417	0.47	1
BTF3	0.0274739	-1.78304	0.858	0.907	1
RPS13	1.0043e-05	-1.74871	0.945	0.954	0.178333
IL7R	0.00188225	-1.71985	0.44	0.566	1
UBAC2	0.396323	1.71203	0.174	0.202	1
RPL12	1.25337e-07	-1.71024	0.931	0.957	0.00222561
TRGC1	0.115336	-1.69389	0.073	0.113	1
RAB11A	0.975182	1.68946	0.33	0.328	1
EIF3L	0.00264126	-1.67583	0.339	0.464	1
ANXA1	0.0678621	-1.67383	0.661	0.57	1
RPS3	0.00013626	-1.67184	0.977	0.977	1
PTGER4	8.39776e-06	-1.67156	0.252	0.43	0.149119
KIF2A	1.40792e-05	-1.66895	0.193	0.368	0.250004
MYL9	9.82644e-06	-1.66496	0.491	0.301	0.174488
GZMB	0.343551	1.66446	0.385	0.341	1
GPR18	0.429408	-1.65101	0.087	0.106	1
C1orf56	0.0325342	1.64434	0.271	0.202	1
MTPN	0.000175854	-1.63395	0.22	0.368	1
HIST1H1C	0.172271	-1.62184	0.124	0.166	1
NCOA4	0.00371642	-1.61869	0.573	0.47	1
CD52	0.162736	-1.616	0.853	0.881	1
RPL27	3.8257e-07	1.61157	0.931	0.94	0.00679329
CD99	0.0938794	-1.60504	0.688	0.626	1
GIMAP7	0.553811	1.58163	0.349	0.338	1
C6orf48	0.247504	1.58144	0.5	0.523	1
YWHAZ	5.65519e-12	-1.57891	0.468	0.732	1.00419e-07
BIN2	0.439497	-1.57801	0.564	0.523	1
GADD45B	0.0236842	-1.57384	0.798	0.742	1
TMEM140	0.376193	1.56138	0.151	0.119	1
TMOD3	0.000132012	-1.56115	0.101	0.228	1
RACK1	0.000376376	1.54679	0.899	0.937	1
RNASET2	0.645513	1.53363	0.422	0.434	1
CTSW	0.417251	1.53287	0.523	0.474	1
RPL15	0.00103826	-1.51668	0.972	0.98	1
SLC2A3	9.0932e-05	-1.51288	0.353	0.526	1
LDHA	0.495937	-1.49829	0.569	0.553	1
EIF4G2	0.0498046	-1.49721	0.367	0.44	1
EIF3E	0.00581023	-1.47504	0.683	0.735	1
PRF1	0.00980418	1.46892	0.362	0.255	1
DMTN	0.879138	1.4607	0.147	0.139	1
H2AFJ	0.365633	-1.46042	0.225	0.258	1
RPL11	9.16237e-05	1.45793	0.954	0.983	1
ZNF267	0.0637862	-1.45523	0.06	0.106	1
YWHAH	0.161649	1.44908	0.335	0.275	1
RPL10	6.08291e-07	-1.44292	0.995	0.987	0.0108014
NCL	7.63221e-15	-1.44152	0.436	0.732	1.35525e-10
CTSS	0.241157	1.43802	0.367	0.318	1
CD48	4.92208e-06	-1.43624	0.541	0.715	0.0874013
BCLAF1	5.85064e-16	-1.41285	0.206	0.536	1.0389e-11
MYADM	2.48467e-12	-1.40173	0.064	0.318	4.41203e-08
TPM3	0.712537	1.40063	0.624	0.649	1
VCL	0.00384685	-1.39874	0.128	0.225	1
FCGR3A	0.00500551	1.39171	0.257	0.162	1
CMIP	0.0802484	-1.37665	0.115	0.169	1
HNRNPH1	0.57155	1.36558	0.367	0.404	1
AREG	0.856541	1.36082	0.312	0.311	1
ITGA2B	0.00129754	1.35663	0.381	0.242	1
CD68	0.402663	-1.35584	0.147	0.119	1
COTL1	0.0833582	1.35128	0.532	0.467	1
RIOK3	0.000136481	-1.34885	0.115	0.248	1
HNRNPA1	6.28247e-06	1.34013	0.885	0.93	0.111558
TMA7	0.437119	-1.34006	0.858	0.841	1
SERPINB1	0.216467	-1.3309	0.339	0.298	1
S100A4	6.73013e-06	1.32838	0.904	0.801	0.119507
RPS4X	0.102892	1.3269	0.968	0.954	1
CYTIP	0.138778	-1.3154	0.596	0.636	1
MAP2K3	0.400847	-1.31418	0.17	0.139	1
XBP1	0.180066	1.30679	0.326	0.275	1
CALM3	0.00427413	-1.27995	0.656	0.54	1
CCL4L2	0.656341	1.27746	0.128	0.116	1
ACTN1	0.00354697	-1.27244	0.165	0.275	1
RPL6	5.35729e-08	-1.27049	0.936	0.944	0.000951294
MAGED2	0.573683	-1.26861	0.17	0.149	1
HLA-B	0.000470966	1.26714	0.982	0.987	1
ZNF331	2.87292e-06	-1.26068	0.266	0.45	0.0510145
RPS25	3.0416e-07	-1.25971	0.954	0.964	0.00540097
SFPQ	1.08678e-16	-1.24847	0.252	0.596	1.9298e-12
UBE2F	0.0367082	1.2406	0.248	0.175	1
HMGN1	0.0976601	1.23536	0.472	0.566	1
ATP5MG	0.562361	-1.2307	0.844	0.841	1
CYBA	0.247353	-1.22937	0.757	0.765	1
RBX1	0.642791	-1.21128	0.404	0.381	1
ANP32B	7.65769e-06	-1.21072	0.486	0.652	0.135978
SVIP	0.538809	-1.2026	0.307	0.318	1
ITM2A	0.231559	-1.1896	0.252	0.301	1
PRRC2C	1.07596e-09	-1.18078	0.385	0.632	1.91059e-05
NOSIP	0.0261875	-1.18006	0.284	0.374	1
S100A9	0.261569	-1.17582	0.528	0.48	1
PTP4A2	3.87699e-08	-1.17356	0.216	0.434	0.000688438
SLC40A1	0.0965423	-1.17354	0.087	0.132	1
2022-03-02	0.455006	-1.17188	0.234	0.258	1
CD37	0.0834926	-1.16026	0.665	0.712	1
RSL1D1	0.0138124	-1.15694	0.367	0.454	1
HNRNPC	0.00085139	-1.14897	0.5	0.599	1
VIM-AS1	0.0145514	-1.14548	0.083	0.152	1
SMIM3	0.824347	-1.14399	0.156	0.156	1
PLAC8	0.462857	-1.13665	0.477	0.447	1
KLRF1	0.0505359	1.1362	0.202	0.142	1
ATP5F1E	0.430871	-1.1342	0.904	0.904	1
ARL4A	7.17957e-05	-1.12889	0.138	0.278	1
GPR65	0.329831	1.12182	0.28	0.255	1
STXBP2	0.132279	1.1183	0.239	0.182	1
CIRBP	1.03784e-05	-1.09899	0.633	0.765	0.18429
SF3B1	2.22137e-08	-1.09735	0.358	0.56	0.000394448
LAPTM5	0.16936	-1.09424	0.725	0.755	1
TMEM50A	0.0435315	-1.09002	0.472	0.368	1
IGFBP2	0.000754267	1.08874	0.101	0.03	1
PRPF38B	0.68501	1.07135	0.372	0.381	1
RSRP1	0.966358	-1.07059	0.757	0.742	1
RPL18A	0.00389658	1.06512	0.945	0.954	1
IRF1	0.0302934	-1.04709	0.56	0.619	1
CD247	0.228477	-1.04442	0.39	0.43	1
DDX24	1.3179e-05	-1.04304	0.514	0.662	0.23402
STK4	0.00905302	-1.04099	0.39	0.474	1
AL731557.1	0.0217754	1.02658	0.115	0.06	1
G3BP2	1.8428e-07	-1.02072	0.284	0.487	0.00327225
PPP1R15A	0.000611804	1.01543	0.431	0.56	1
CRBN	0.551442	-0.996938	0.284	0.318	1
SNN	0.121453	-0.991315	0.096	0.139	1
GZMM	0.98085	-0.989766	0.399	0.394	1
PDCD10	0.41148	0.987454	0.234	0.202	1
SMOX	0.442919	-0.98593	0.165	0.139	1
TAX1BP1	0.000359347	-0.982295	0.326	0.47	1
DOK2	0.162193	-0.982154	0.33	0.275	1
RPS10	2.22472e-05	0.975561	0.922	0.944	0.395043
EIF4B	1.10175e-05	-0.975086	0.326	0.49	0.195637
BHLHE40	0.00815328	0.971693	0.349	0.245	1
ARL6IP4	0.014635	-0.967742	0.39	0.483	1
CFL1	0.000441873	0.965965	0.922	0.907	1
CDC42SE1	0.0315773	0.963597	0.339	0.255	1
MGAT4A	0.00304841	-0.948629	0.298	0.411	1
ARF1	0.724389	-0.945759	0.596	0.629	1
DDX3X	2.12549e-06	-0.945742	0.257	0.44	0.0377424
TAGLN2	0.848093	0.944947	0.807	0.818	1
DNAJB6	0.569879	0.943913	0.573	0.579	1
ADIPOR1	0.290003	-0.943584	0.243	0.199	1
HNRNPU	1.93489e-05	-0.941475	0.362	0.52	0.343578
NPM1	4.12992e-09	-0.9409	0.789	0.891	7.33351e-05
TGFB1	0.298974	0.92983	0.239	0.278	1
LCN2	0.707221	0.929807	0.101	0.113	1
DDIT4	0.764028	0.927493	0.638	0.599	1
RSRC2	0.00103357	-0.926786	0.546	0.652	1
RPS4Y1	6.71402e-18	0.922802	0.261	0.626	1.19221e-13
AMD1	0.075548	-0.917422	0.183	0.245	1
TSPAN32	0.176537	0.915744	0.115	0.079	1
NDUFA4	0.00332919	-0.910337	0.628	0.738	1
LCP1	0.830595	-0.899223	0.431	0.401	1
FAM177A1	0.140019	0.89563	0.422	0.377	1
COX6A1	0.190595	0.892512	0.546	0.49	1
EML4	0.0469011	-0.88281	0.294	0.371	1
IDS	7.42139e-05	-0.881965	0.229	0.387	1
EEF1D	0.00275319	0.879323	0.876	0.927	1
ARL6IP5	0.0310437	-0.875161	0.399	0.49	1
TMEM123	0.000872189	0.874926	0.367	0.51	1
SRRM1	3.93469e-06	-0.873046	0.44	0.619	0.0698682
HSP90B1	0.0541205	-0.872847	0.344	0.404	1
BIRC3	0.863553	-0.872749	0.44	0.43	1
RAC2	0.949009	0.871078	0.578	0.579	1
GYPC	0.432571	-0.870307	0.45	0.497	1
RDH11	0.90102	0.864835	0.133	0.129	1
USP34	0.00118258	-0.864537	0.128	0.238	1
UCP2	0.0257224	-0.861071	0.349	0.265	1
TCF25	0.000296645	-0.860693	0.307	0.44	1
CHD9	0.218872	0.857092	0.115	0.152	1
HEXIM1	0.197066	0.857086	0.211	0.255	1
TRDC	0.358497	-0.856634	0.202	0.169	1
PHF3	7.4611e-09	-0.855477	0.151	0.371	0.000132487
ARF4	0.122214	-0.848372	0.229	0.175	1
BRD2	0.0985792	-0.83255	0.349	0.43	1
PRKAR2B	0.0113165	0.827473	0.165	0.258	1
RPS27	3.68962e-06	-0.825167	0.995	0.993	0.0655166
MAPRE1	0.601676	0.823089	0.211	0.235	1
LY6E	0.780729	0.823018	0.436	0.467	1
NSA2	0.0347528	-0.822455	0.229	0.301	1
DDX39B	1.54467e-16	-0.822439	0.037	0.334	2.74286e-12
RAB4A	0.795176	0.818359	0.202	0.195	1
HACD4	0.233009	-0.815736	0.174	0.215	1
PDIA3	0.944482	-0.808947	0.399	0.411	1
ARPC4	0.871929	-0.808369	0.376	0.387	1
NUTF2	0.143211	-0.806961	0.193	0.245	1
TRAPPC2	0.128745	-0.805232	0.087	0.129	1
DNMT1	0.0120717	-0.800941	0.128	0.212	1
PLEKHO1	0.443611	0.800134	0.096	0.116	1
HNRNPDL	0.709774	0.798089	0.752	0.755	1
GTF2B	0.000311603	-0.79549	0.22	0.364	1
MORF4L1	6.68696e-05	-0.79496	0.422	0.56	1
SRSF7	1.21049e-06	-0.790914	0.454	0.652	0.0214947
ZC3HAV1	0.0567819	-0.783834	0.22	0.288	1
ARGLU1	0.00825386	-0.782897	0.436	0.523	1
MPIG6B	0.0376155	0.782596	0.225	0.156	1
RAN	0.074769	0.780126	0.555	0.497	1
CMPK1	0.220984	-0.774667	0.459	0.497	1
JAK1	3.23439e-05	-0.774084	0.408	0.573	0.574331
S1PR5	0.030973	0.770205	0.239	0.169	1
UQCRH	0.754828	-0.766106	0.651	0.623	1
MT-ND4L	1.40593e-09	-0.76599	0.119	0.341	2.49651e-05
EIF4A2	0.00803661	-0.763317	0.661	0.728	1
FAM110A	0.71377	-0.763213	0.156	0.142	1
AP001189.1	0.706118	-0.760785	0.261	0.272	1
SON	2.93106e-05	-0.760558	0.482	0.632	0.520469
RHOA	0.737946	-0.755383	0.541	0.566	1
SCAF11	0.00726885	-0.754477	0.298	0.407	1
ITGB3	0.573327	0.753564	0.087	0.103	1
CCNI	1.39093e-06	-0.753506	0.624	0.781	0.0246987
SLC25A6	0.0286245	-0.748011	0.716	0.785	1
ZFAS1	0.000260134	-0.747944	0.679	0.758	1
EIF4E	0.0254385	0.746431	0.243	0.162	1
RNF213	8.27289e-06	-0.743009	0.17	0.338	0.146902
ATF7IP2	0.150826	0.742498	0.165	0.215	1
MBP	0.00021082	-0.737101	0.179	0.318	1
KMT2E	0.00381861	-0.73489	0.417	0.523	1
PARK7	0.825453	-0.730781	0.45	0.437	1
MZT2B	6.78344e-09	-0.73019	0.216	0.45	0.000120454
IFRD1	0.00243143	0.7293	0.151	0.258	1
TOP1	0.0036606	0.729113	0.087	0.179	1
TREML1	0.130352	-0.724755	0.381	0.318	1
RPLP1	5.20379e-10	-0.722767	0.986	0.99	9.24038e-06
DHX36	1.50012e-07	-0.719179	0.197	0.401	0.00266376
H2AFY	0.152846	0.717994	0.161	0.209	1
SUB1	0.296233	0.71081	0.72	0.712	1
PCGF5	0.0819236	0.709348	0.151	0.209	1
ENKUR	0.525084	-0.704442	0.115	0.096	1
SRRM2	4.86846e-11	-0.694894	0.174	0.444	8.64492e-07
RPLP2	1.53283e-10	-0.692399	0.968	0.97	2.72185e-06
HOPX	0.0201229	0.688936	0.353	0.265	1
AKAP9	0.0012832	-0.687824	0.28	0.411	1
ARL4C	0.000854857	-0.678662	0.353	0.474	1
HIST1H2BG	0.0115394	0.678066	0.06	0.126	1
RPS14	2.18877e-05	-0.674204	0.982	0.98	0.38866
SRSF5	0.0499161	-0.66951	0.528	0.573	1
FCN1	0.0100093	0.659922	0.133	0.066	1
SSR2	0.0796412	-0.659642	0.573	0.629	1
GADD45A	3.29738e-06	-0.656201	0.165	0.338	0.0585516
EMC3	0.766597	-0.654293	0.248	0.235	1
SLC38A1	0.000123993	-0.649724	0.161	0.301	1
NEDD8	0.299084	0.649424	0.436	0.401	1
NOP53	4.7887e-05	-0.64506	0.826	0.868	0.85033
ZCCHC17	0.164902	-0.641338	0.142	0.189	1
SARAF	0.00333489	-0.639367	0.716	0.788	1
COX4I1	0.000133498	0.638525	0.876	0.897	1
PPM1A	0.580083	-0.6304	0.193	0.205	1
EPB41	4.63645e-05	-0.624699	0.156	0.301	0.823295
RPL35A	1.02067e-05	0.624037	0.986	0.987	0.181241
DUSP2	0.0935973	-0.621707	0.803	0.778	1
EIF3A	0.000142608	-0.61862	0.174	0.315	1
TNRC6B	8.76492e-06	-0.61806	0.216	0.387	0.155639
EEF1A1	1.10006e-06	0.614446	0.982	0.987	0.0195338
BDP1	0.000483149	-0.608462	0.124	0.248	1
NENF	0.138552	0.607172	0.151	0.202	1
POMP	0.000347074	0.606317	0.468	0.338	1
CEBPB	0.962963	-0.604747	0.22	0.219	1
GZMK	0.315407	-0.600786	0.156	0.126	1
CLEC2B	0.571331	-0.596775	0.413	0.414	1
GFI1B	0.620522	-0.594468	0.101	0.113	1
SPON2	0.332343	-0.592635	0.138	0.166	1
NR4A2	0.550075	0.589899	0.583	0.603	1
GOLGB1	2.67553e-10	-0.589379	0.101	0.338	4.75093e-06
ATP5MC2	0.15716	-0.588009	0.697	0.768	1
MTDH	0.00158765	-0.587441	0.257	0.394	1
LDLRAP1	0.108243	-0.587395	0.124	0.172	1
CACYBP	4.74563e-05	0.586189	0.376	0.219	0.842682
BAX	0.982965	0.581721	0.257	0.255	1
TSHZ2	0.00103488	-0.58071	0.05	0.139	1
PNN	0.000620529	-0.577818	0.243	0.374	1
FAXDC2	0.856398	-0.577714	0.106	0.099	1
HNRNPA2B1	0.483753	0.577269	0.752	0.762	1
LEPROTL1	0.00359903	-0.575869	0.523	0.619	1
CITED2	0.815066	-0.57408	0.326	0.321	1
FNBP4	1.88613e-06	-0.569268	0.161	0.344	0.033492
TIMP1	0.00342558	0.568708	0.532	0.397	1
P2RY10	0.000141697	-0.567541	0.069	0.182	1
C12orf57	0.000739555	-0.567063	0.44	0.566	1
TUBB4B	0.367444	0.566341	0.307	0.348	1
S100A10	0.00624616	0.565838	0.784	0.709	1
TAF7	0.00368759	-0.565665	0.344	0.474	1
RPS26	6.55331e-05	0.56459	0.839	0.742	1
PHIP	1.27026e-05	-0.56306	0.101	0.252	0.22556
RPLP0	1.58126e-08	-0.562693	0.858	0.937	0.000280784
FOXP1	0.0333828	-0.558612	0.307	0.391	1
ZYX	0.128866	-0.558483	0.211	0.156	1
JMJD1C	2.92668e-08	-0.557737	0.101	0.305	0.000519691
CYCS	0.221692	0.553979	0.491	0.55	1
CAP1	0.000254144	-0.552151	0.523	0.358	1
ALOX5AP	0.401535	0.550744	0.275	0.245	1
NUCKS1	1.2067e-05	-0.549591	0.225	0.394	0.214274
SNRPG	0.0206464	0.547317	0.509	0.407	1
KLF3	0.00515047	-0.546985	0.339	0.45	1
UBXN1	0.00314081	-0.545907	0.431	0.536	1
COX7A2	0.0436068	-0.543867	0.578	0.662	1
PLP2	0.0535429	0.542842	0.362	0.285	1
DDX6	0.000128786	-0.540766	0.193	0.341	1
UQCRB	0.0723541	0.539605	0.862	0.868	1
RPL36	0.0130106	0.538303	0.945	0.944	1
EIF3F	0.428772	-0.537211	0.683	0.689	1
STOM	0.73308	-0.537181	0.271	0.252	1
ARHGDIB	0.00124843	0.534707	0.94	0.937	1
HNRNPK	0.748373	-0.534329	0.592	0.599	1
RAP1A	0.5319	-0.534128	0.381	0.417	1
NKTR	0.000536651	-0.532787	0.275	0.414	1
PAXX	0.688505	0.532605	0.376	0.368	1
SECISBP2	0.289406	-0.530533	0.206	0.238	1
FOSL2	0.000139603	0.530134	0.275	0.149	1
PKM	0.432709	0.52951	0.514	0.543	1
SMDT1	0.0249522	-0.527288	0.505	0.586	1
SIAH2	0.0308913	-0.521869	0.133	0.205	1
PASK	0.246271	-0.521565	0.092	0.123	1
FYB1	4.65031e-07	-0.517154	0.523	0.685	0.00825756
RARRES3	0.941962	-0.515871	0.5	0.49	1
CDC42SE2	0.0103888	-0.515234	0.459	0.556	1
TMBIM6	0.00544243	0.513886	0.615	0.493	1
HSP90AB1	0.00127226	0.513147	0.748	0.765	1
ANAPC16	0.0875409	0.512549	0.44	0.381	1
SNHG7	0.00222047	-0.5113	0.261	0.381	1
SQSTM1	0.979079	-0.510401	0.307	0.288	1
TPR	1.7199e-05	-0.509906	0.183	0.354	0.305403
VDAC3	0.950033	-0.509257	0.229	0.228	1
CD55	0.571901	-0.50822	0.408	0.414	1
SRSF10	0.000246808	-0.508172	0.294	0.437	1
PAPOLA	0.347855	0.508012	0.349	0.384	1
ANKRD12	0.0116235	-0.507641	0.468	0.546	1
PRDM1	0.0752246	0.50687	0.11	0.066	1
CYTOR	0.496757	-0.506529	0.22	0.189	1
ATRX	6.97824e-07	-0.506366	0.188	0.384	0.0123913
CCR7	0.092989	0.505818	0.179	0.238	1
MKRN1	0.427556	-0.500615	0.257	0.295	1
ANKRD11	4.4792e-06	-0.500346	0.133	0.305	0.0795372
CNTRL	0.00805285	-0.498086	0.055	0.123	1
RHOH	0.349181	-0.497855	0.431	0.483	1
CAMK4	0.000612927	-0.497816	0.124	0.238	1
MIF	0.00343599	-0.496201	0.174	0.281	1
MCL1	0.00624932	-0.491744	0.266	0.361	1
LGALS1	0.0745168	0.490238	0.44	0.364	1
ATP5F1A	0.0106066	-0.48954	0.28	0.387	1
YME1L1	2.55223e-06	-0.487757	0.206	0.391	0.04532
CFAP20	0.00174808	-0.487257	0.06	0.146	1
CENPC	1.14742e-07	-0.486303	0.128	0.325	0.00203747
AHNAK	0.00141976	-0.483003	0.193	0.305	1
CD53	0.0241059	0.482874	0.569	0.474	1
EEF1G	0.0487403	0.482295	0.294	0.228	1
PPP1R2	0.0648735	-0.481726	0.339	0.411	1
TAF1D	0.0450588	-0.480201	0.399	0.467	1
PSMA3-AS1	0.0403799	-0.478764	0.248	0.318	1
GSTP1	0.585527	0.477666	0.417	0.407	1
CWF19L2	3.3285e-05	-0.476184	0.106	0.245	0.591042
MZT2A	8.41695e-05	-0.475354	0.271	0.424	1
NCOR1	1.54742e-05	-0.474814	0.183	0.351	0.274775
SNRPD2	0.206491	-0.473882	0.693	0.715	1
ANAPC5	0.328857	-0.47106	0.183	0.215	1
ROCK1	0.00228537	-0.4674	0.183	0.288	1
SMCHD1	1.29817e-06	-0.467301	0.257	0.464	0.0230516
GUK1	0.761249	-0.467106	0.509	0.493	1
RBM25	7.8721e-05	-0.466343	0.353	0.526	1
ARPC5L	0.0583305	0.463764	0.294	0.222	1
RCAN3	4.11535e-05	-0.463162	0.133	0.281	0.730763
H1FX	1.11904e-05	-0.462537	0.05	0.179	0.198708
EPC1	6.92763e-07	-0.460366	0.193	0.391	0.0123014
ARID4B	4.82797e-05	-0.459755	0.367	0.526	0.857302
C19orf53	0.368804	-0.456141	0.408	0.444	1
PPIB	0.32947	-0.454228	0.495	0.53	1
USP15	4.64378e-06	-0.454008	0.216	0.401	0.0824597
BAZ1A	0.207791	-0.453229	0.211	0.255	1
KAT6A	0.00924177	-0.452957	0.115	0.199	1
TSPYL2	0.00785879	-0.451653	0.188	0.281	1
SELL	0.465067	-0.451407	0.28	0.321	1
SYMPK	0.313248	-0.450961	0.078	0.103	1
DNAJA1	0.0656625	0.450731	0.477	0.553	1
TRMT112	3.20729e-06	0.450626	0.546	0.351	0.0569518
SSR4	0.560602	-0.450142	0.615	0.632	1
DDX21	0.000543133	-0.449198	0.183	0.315	1
TRBC2	0.244553	0.448971	0.546	0.573	1
GCC2	0.000355715	-0.447491	0.284	0.421	1
POLR2J3.1	0.000183335	-0.446943	0.202	0.348	1
CAST	0.000651283	-0.445528	0.266	0.397	1
EIF5	0.00116887	0.44463	0.431	0.556	1
GPBP1	0.110947	-0.443771	0.413	0.474	1
ANP32E	0.0661812	-0.442992	0.161	0.222	1
NSMCE3	4.21218e-07	-0.442493	0.161	0.361	0.00747957
RNMT	1.85744e-05	-0.441445	0.174	0.341	0.329825
ASH1L	0.000435616	-0.440873	0.138	0.262	1
COX6B1	0.221135	0.440686	0.651	0.599	1
SLA2	0.118987	-0.436744	0.087	0.129	1
ARID5B	0.200376	-0.436441	0.22	0.175	1
USF2	0.0857991	-0.436169	0.106	0.156	1
CD3D	0.00239293	-0.434941	0.495	0.606	1
CDKN1A	0.0322894	-0.433609	0.252	0.169	1
ASAH1	0.140972	-0.431643	0.303	0.245	1
PARVB	0.766512	0.43139	0.156	0.166	1
S100A8	7.9232e-05	0.427722	0.44	0.268	1
RGS1	0.00513385	0.427199	0.537	0.414	1
PPP1R12A	0.000862438	-0.425665	0.183	0.311	1
YTHDC1	0.000105186	-0.425462	0.138	0.278	1
AAK1	3.54343e-05	-0.424252	0.193	0.354	0.629207
PPIG	0.0263488	-0.423598	0.261	0.344	1
UBE2D3	0.925131	0.423535	0.596	0.613	1
R3HDM4	0.669838	-0.422379	0.216	0.205	1
AKIRIN2	0.0332496	-0.421498	0.083	0.142	1
KCNQ1OT1	0.0125813	-0.419455	0.087	0.159	1
ZNF292	1.9935e-06	-0.419269	0.133	0.308	0.0353985
RPL22L1	0.0713694	-0.419026	0.317	0.384	1
TAGAP	7.90644e-06	-0.418641	0.119	0.275	0.140395
PCM1	4.40923e-07	-0.418092	0.092	0.265	0.00782946
MT1X	0.0573064	-0.415249	0.083	0.136	1
LAIR2	0.407299	0.414646	0.083	0.106	1
DDIT3	0.0151763	-0.41398	0.229	0.318	1
SMC3	6.42121e-07	-0.412116	0.064	0.225	0.0114021
SEPT6	0.340623	-0.411501	0.307	0.344	1
POLR1D	0.0104633	-0.410912	0.261	0.361	1
ILF3-DT	0.0633904	-0.410741	0.096	0.149	1
PCSK7	0.0466416	-0.410112	0.252	0.331	1
CDV3	1.5687e-05	-0.410032	0.087	0.228	0.278555
ZNF644	0.000143029	-0.407331	0.147	0.285	1
RNF11	0.930985	-0.407052	0.358	0.358	1
POLR2L	0.002735	0.406107	0.339	0.232	1
ATP5PO	0.235771	-0.404257	0.477	0.536	1
BEX3	0.227271	0.403068	0.339	0.295	1
BCAS2	0.124094	-0.400495	0.344	0.401	1
RRBP1	0.00771088	-0.400061	0.078	0.156	1
MCUR1	0.0117079	-0.398743	0.216	0.132	1
FBL	0.547328	-0.398085	0.353	0.364	1
HERPUD1	0.0400507	0.397565	0.45	0.394	1
MYH9	0.102765	0.396736	0.243	0.298	1
DCTN3	0.41134	0.396085	0.239	0.209	1
MT2A	0.35242	-0.395486	0.312	0.272	1
CLEC2D	0.0446283	-0.395346	0.427	0.507	1
CLTA	0.468352	-0.392513	0.266	0.232	1
SPN	0.112992	-0.392356	0.096	0.142	1
ARHGAP18	0.083679	-0.391429	0.101	0.149	1
TERF2IP	0.0345823	-0.39142	0.394	0.48	1
NDUFS6	0.00450537	0.390797	0.284	0.185	1
TMEM219	0.0231316	0.389679	0.362	0.265	1
KMT2A	1.86941e-07	-0.388656	0.05	0.212	0.00331951
TMEM258	0.147064	-0.387556	0.394	0.454	1
CCSER2	2.84425e-05	-0.387253	0.174	0.331	0.505053
SPCS1	0.322602	-0.386506	0.413	0.46	1
AC020916.1	0.0118802	-0.385268	0.069	0.136	1
TBCA	0.836334	-0.384892	0.459	0.44	1
AC058791.1	0.0461352	-0.384217	0.119	0.182	1
CASP3	0.964156	-0.383985	0.106	0.106	1
TUBA1A	3.55472e-07	-0.383812	0.17	0.374	0.00631212
CD83	0.255015	0.383186	0.115	0.149	1
PRPF4B	3.3801e-09	-0.382297	0.133	0.368	6.00205e-05
CYLD	0.00888365	-0.382033	0.197	0.291	1
CMTM6	0.499818	-0.381394	0.284	0.262	1
PIM3	0.25395	0.381218	0.147	0.113	1
ETS1	0.00364641	-0.380425	0.197	0.301	1
PAK2	6.54393e-06	-0.379729	0.133	0.298	0.1162
EEF2	0.000439913	-0.379673	0.771	0.877	1
N4BP2L2	0.00686012	-0.378324	0.468	0.573	1
XRN2	0.000221903	-0.378312	0.119	0.245	1
EVI2B	0.277767	-0.377675	0.349	0.381	1
ATP6AP2	0.188468	-0.377603	0.261	0.315	1
BPTF	0.0061448	-0.377368	0.133	0.225	1
IFI16	0.00248656	-0.375915	0.119	0.219	1
EDF1	0.0996565	0.373131	0.601	0.679	1
ERP29	0.00305889	-0.372042	0.404	0.55	1
RORA	0.000801835	-0.369381	0.252	0.387	1
ARF6	0.0814948	-0.368316	0.312	0.381	1
VPS13C	3.32701e-07	-0.368298	0.064	0.228	0.00590777
FNBP1	0.000321533	-0.367733	0.188	0.325	1
ARL6IP1	0.485039	0.367293	0.358	0.328	1
CHMP3	0.745567	-0.366952	0.147	0.156	1
ST13	0.00219742	-0.366803	0.344	0.454	1
TUBA1B	0.330812	0.366495	0.583	0.556	1
TNFRSF1B	0.285374	0.363394	0.165	0.129	1
EIF3K	0.935994	-0.36306	0.702	0.659	1
NXT1	0.00114503	0.362285	0.271	0.156	1
ITGB2	0.875645	-0.360446	0.45	0.434	1
AURKAIP1	0.453793	0.360381	0.252	0.235	1
CD8A	0.805438	0.359798	0.161	0.169	1
ARPC1B	0.061948	0.359341	0.624	0.553	1
PNISR	0.0102354	-0.358622	0.459	0.546	1
RPS29	1.89379e-06	-0.35844	0.968	0.97	0.033628
LYN	0.610819	-0.35688	0.106	0.119	1
CD63	0.504603	0.355815	0.303	0.278	1
ANKRD44	0.00837466	-0.355301	0.179	0.275	1
ATF7IP	0.00216167	-0.355263	0.119	0.219	1
AL121944.1	0.00216035	-0.353943	0.046	0.123	1
VAMP2	0.315111	-0.353918	0.55	0.586	1
ZBTB1	0.0125445	-0.353856	0.197	0.285	1
NDUFA2	0.577402	0.352963	0.248	0.228	1
PIK3IP1	0.652268	-0.352334	0.436	0.444	1
SPCS2	0.000905105	0.350255	0.404	0.265	1
NT5C	0.477131	-0.346013	0.106	0.126	1
PEBP1	0.6322	-0.345688	0.362	0.377	1
SEC62	0.223517	-0.345272	0.381	0.427	1
UBL5	0.00320634	0.345013	0.546	0.43	1
USP36	0.0576165	-0.34391	0.151	0.212	1
PSMA7	0.444936	0.343555	0.445	0.414	1
DSTN	0.49625	0.340968	0.298	0.275	1
TAOK3	0.0804876	-0.339958	0.151	0.209	1
FKBP11	0.0554353	-0.337214	0.151	0.219	1
PRPF40A	0.00578631	-0.33714	0.188	0.295	1
SERP1	0.0288277	-0.337017	0.56	0.629	1
CDC42	0.000984174	-0.336292	0.633	0.735	1
GSTK1	0.97437	0.336269	0.495	0.51	1
GSPT1	0.00180513	-0.335737	0.078	0.169	1
SF1	0.0328841	-0.335659	0.349	0.434	1
ADD3	0.00146253	-0.335403	0.211	0.331	1
DDX17	1.02059e-05	-0.33525	0.156	0.321	0.181227
DEFA3	3.33769e-12	0.335215	0.17	0.007	5.92674e-08
SEC61G	0.357061	0.335058	0.491	0.45	1
GABARAP	0.0214495	0.334885	0.298	0.215	1
NUB1	0.000855721	-0.333736	0.106	0.212	1
EIF4A1	0.630655	-0.332746	0.376	0.384	1
ATM	3.45706e-05	-0.33211	0.225	0.394	0.613871
REV3L	0.000302794	-0.330881	0.028	0.113	1
RNF19A	0.000991266	-0.330015	0.124	0.235	1
IL2RG	0.435566	0.329748	0.404	0.384	1
DHX9	0.00281043	-0.328917	0.078	0.166	1
RPL35	0.00422512	0.327906	0.968	0.95	1
SEPT1	0.0692082	0.327333	0.339	0.278	1
VAPA	0.014431	-0.327212	0.39	0.503	1
TC2N	0.249291	0.326545	0.275	0.242	1
RBM38	7.3325e-06	-0.326272	0.106	0.265	0.130203
PIM1	0.000103012	-0.325723	0.239	0.113	1
SBDS	1.61101e-06	-0.325497	0.261	0.467	0.0286066
IFITM1	0.000499993	-0.325242	0.156	0.285	1
RBBP6	0.000866747	-0.325172	0.101	0.209	1
CASP1	0.00160424	0.324774	0.174	0.083	1
C16orf54	0.505637	-0.32476	0.151	0.172	1
CASP4	0.6143	0.324629	0.303	0.291	1
HNRNPD	0.000149622	-0.324327	0.147	0.285	1
TRAM1	0.0948133	-0.324263	0.408	0.328	1
SUMO2	0.406778	-0.323585	0.679	0.732	1
BTN3A2	0.0513398	-0.323448	0.17	0.235	1
PCBP2	0.0499108	-0.322536	0.486	0.553	1
PCMTD1	1.16645e-05	-0.322166	0.092	0.242	0.207126
SUN2	0.0193034	-0.321882	0.257	0.348	1
STX11	0.358947	-0.321698	0.115	0.089	1
WASF2	0.00607398	-0.321332	0.239	0.344	1
PSIP1	0.00151565	-0.321059	0.252	0.381	1
MACF1	0.00366738	-0.320989	0.119	0.215	1
CAPN1	0.786175	-0.32087	0.174	0.162	1
ITGA4	0.000302751	-0.320803	0.064	0.169	1
TRA2A	0.00132595	-0.320485	0.179	0.298	1
DBF4	0.00180026	-0.320128	0.106	0.205	1
LSM5	0.931337	-0.320027	0.234	0.225	1
ADAR	0.0088504	-0.318421	0.174	0.265	1
RTRAF	0.455203	0.318017	0.381	0.361	1
LIMD2	0.442645	-0.31635	0.463	0.503	1
DDX3Y	0.000302922	-0.315694	0.041	0.136	1
SNW1	0.217801	-0.315596	0.243	0.288	1
GRB2	0.000555273	-0.31534	0.156	0.278	1
PSME1	0.5843	-0.315239	0.67	0.662	1
PPA1	0.113467	-0.315218	0.229	0.288	1
CD44	0.021137	-0.314953	0.436	0.526	1
CDKN2D	0.993146	0.313679	0.289	0.285	1
SREK1	0.00981802	-0.313499	0.156	0.245	1
DBI	0.548479	0.313497	0.404	0.384	1
TRA2B	0.0114722	-0.312852	0.298	0.394	1
EID1	0.314265	-0.311788	0.445	0.483	1
COX7C	0.00121397	-0.311445	0.775	0.881	1
SELENOH	0.0176233	0.311109	0.367	0.278	1
AES	0.00473103	0.31105	0.546	0.652	1
SOCS1	0.258936	-0.310752	0.33	0.291	1
PPP2R5C	0.49196	0.309474	0.514	0.48	1
TOMM20	0.000492752	-0.309037	0.298	0.444	1
RNF125	0.0098665	-0.308576	0.193	0.288	1
ICAM3	0.0144846	-0.307923	0.298	0.401	1
ANAPC11	0.292829	0.307658	0.261	0.225	1
EIF5A	0.00294853	-0.307636	0.225	0.338	1
NDUFB11	0.167058	-0.304233	0.399	0.444	1
S1PR4	0.000100577	0.304157	0.216	0.096	1
ZC3H15	0.00410394	-0.304068	0.257	0.368	1
TLE4	0.0163835	-0.304037	0.17	0.255	1
ENDOD1	0.000976153	-0.30152	0.032	0.109	1
SMARCA5	0.00714833	-0.300133	0.119	0.209	1
WBP11	0.000980042	-0.300102	0.147	0.265	1
NSD3	0.000640984	-0.29898	0.239	0.377	1
THUMPD1	0.0150314	-0.298477	0.17	0.258	1
NDUFB10	0.224836	-0.29813	0.239	0.288	1
SNX2	0.287537	-0.297688	0.216	0.175	1
MANF	0.0178768	0.297443	0.234	0.156	1
ANXA5	0.039101	0.297413	0.248	0.179	1
NDFIP1	0.61589	-0.297277	0.39	0.391	1
ATP5F1D	0.0204011	0.297003	0.413	0.513	1
IK	0.0040664	-0.29675	0.248	0.354	1
XRCC6	0.0236188	-0.295639	0.239	0.321	1
ALKBH7	0.053195	-0.295543	0.183	0.248	1
HNRNPA0	0.180515	-0.294664	0.477	0.533	1
MYL12B	0.0258254	0.294265	0.784	0.709	1
HMGB2	0.0348072	0.293594	0.45	0.364	1
SNRPB2	0.348481	-0.292757	0.404	0.361	1
MDM4	0.117557	-0.292692	0.206	0.258	1
PPP1R10	0.0134543	-0.292335	0.138	0.219	1
IKZF1	0.163651	-0.292324	0.284	0.334	1
C11orf58	0.0112774	-0.291403	0.399	0.503	1
IER5	0.000878872	-0.290438	0.128	0.242	1
RASA2	7.82613e-05	-0.289765	0.078	0.202	1
NOP56	0.253869	-0.289682	0.188	0.225	1
SORL1	0.0704739	-0.289473	0.17	0.232	1
KHDRBS1	0.000393262	-0.289193	0.174	0.305	1
TCF7	0.000406105	-0.28698	0.133	0.258	1
HNRNPA3	0.722508	-0.286705	0.523	0.464	1
PYHIN1	0.107434	-0.28615	0.17	0.225	1
TCEA1	0.168565	-0.285907	0.266	0.321	1
TPI1	0.140949	0.285033	0.472	0.404	1
CCDC59	0.100781	-0.284299	0.234	0.295	1
SHOC2	0.0201267	-0.283745	0.096	0.166	1
TTC3	0.00821541	-0.283509	0.161	0.252	1
RPL17	0.0115906	0.283435	0.844	0.861	1
COMMD6	0.258466	-0.28305	0.771	0.805	1
TMEM59	0.248944	0.282732	0.417	0.381	1
ARRDC2	0.177415	-0.282616	0.156	0.199	1
KTN1	0.00581292	-0.282084	0.193	0.298	1
GNG2	0.164407	0.28206	0.28	0.232	1
GLIPR1	0.219193	-0.281962	0.138	0.172	1
EMB	7.35101e-05	-0.281478	0.119	0.258	1
PAFAH1B1	0.00321695	-0.281408	0.115	0.209	1
PSMB9	0.160487	-0.281239	0.44	0.384	1
FAM107B	0.00983098	-0.279912	0.252	0.351	1
HSH2D	0.00349943	0.279079	0.161	0.079	1
BNIP2	0.518024	0.278661	0.225	0.252	1
ATP5MPL	0.866673	0.278247	0.491	0.507	1
RWDD1	0.0950484	-0.278192	0.367	0.414	1
UTRN	7.73357e-05	-0.277162	0.078	0.202	1
TMEM40	0.963601	0.277121	0.225	0.228	1
STK17A	0.0306542	-0.27635	0.349	0.434	1
RAC1	0.854708	0.276228	0.477	0.474	1
SERPINB9	0.0216189	0.276054	0.202	0.129	1
SCP2	0.14758	-0.275764	0.294	0.338	1
LSM8	0.00567759	-0.275408	0.252	0.368	1
TXN	0.434277	0.275128	0.385	0.358	1
STAT3	0.0217041	-0.274713	0.248	0.338	1
PTP4A1	0.380348	0.274263	0.211	0.248	1
SELENOW	0.348669	0.273979	0.303	0.275	1
CHD6	1.71422e-05	-0.272662	0.06	0.189	0.304394
MYBL1	0.000184714	-0.272571	0.037	0.132	1
PDE3B	0.00024054	-0.272403	0.055	0.159	1
GNB2	0.0163511	-0.27232	0.165	0.252	1
TRAF3IP3	0.77494	0.270993	0.33	0.325	1
RAB27B	0.848117	-0.270915	0.119	0.113	1
CEMIP2	0.00665772	-0.27077	0.11	0.195	1
TENT5C	0.521975	-0.27055	0.225	0.248	1
NINJ1	0.0161269	0.270517	0.183	0.109	1
CLINT1	0.00244955	-0.270147	0.092	0.185	1
ARPC3	0.135827	-0.268724	0.757	0.758	1
RBMS1	0.0282878	-0.26817	0.11	0.179	1
AC026979.2	3.34633e-05	-0.26678	0.06	0.185	0.594208
CDK12	0.000360664	-0.26646	0.083	0.195	1
SP100	0.000677964	-0.265961	0.229	0.371	1
SLC25A5	0.477096	-0.265721	0.482	0.513	1
ZBTB8OS	0.231365	0.265611	0.142	0.109	1
MCUB	0.00367535	-0.265464	0.197	0.315	1
ITGB1	0.0786775	-0.265061	0.404	0.493	1
ATP6V0B	0.0400514	0.265058	0.206	0.142	1
ATP6V0E1	0.00581992	0.264624	0.606	0.487	1
NDUFA12	0.109926	0.263765	0.376	0.315	1
TECR	0.00340835	-0.263722	0.193	0.301	1
ABCE1	7.50126e-06	-0.263411	0.023	0.136	0.1332
DEK	0.921864	-0.263054	0.353	0.351	1
NDUFB2	0.0571164	0.261692	0.372	0.298	1
LMAN2	0.0222417	0.260563	0.225	0.152	1
NDUFA1	0.702292	0.259164	0.454	0.454	1
NFE2L2	0.028457	0.259022	0.376	0.291	1
MOB2	0.74386	-0.258623	0.17	0.156	1
HP1BP3	0.00269014	-0.257851	0.248	0.364	1
LARS	0.000302768	-0.257843	0.05	0.149	1
H2AFX	0.0262721	-0.256954	0.156	0.235	1
CSKMT	0.000332335	-0.255597	0.055	0.156	1
RAB37	0.479879	-0.25544	0.128	0.149	1
FAM118A	0.000907694	-0.255315	0.06	0.152	1
CEP85L	0.00022403	-0.255176	0.073	0.185	1
SNRK	0.00391522	-0.254499	0.101	0.192	1
DYNC1H1	0.00026999	-0.254307	0.138	0.268	1
SELENOF	0.410365	0.254292	0.312	0.291	1
ATP2B1	0.00300379	-0.253901	0.174	0.285	1
TNFAIP8	0.962094	0.253506	0.284	0.295	1
CWC15	0.00164033	-0.253227	0.183	0.308	1
SRI	0.00131599	0.253146	0.261	0.152	1
PPP1R18	0.138289	0.252381	0.243	0.192	1
CSTB	0.00752682	0.251935	0.408	0.301	1
SPINT2	0.740084	0.251854	0.174	0.162	1
KPNA2	0.070191	-0.251404	0.174	0.116	1
TGFBR2	0.0163973	-0.250936	0.064	0.129	1
RHOG	0.456736	0.250307	0.335	0.381	1

## Sheet: Memory B_diff
gene_name	p_val	avg_logFC	pct.1	pct.2	p_val_adj
MALAT1	3.3395e-08	Inf	1	1	0.000592995
IGHA1	0.000548761	#NAME?	0.332	0.467	1
JCHAIN	0.00697261	-274.251	0.437	0.546	1
HBB	1.13048e-44	241.074	0.76	0.267	2.0074e-40
HBA2	4.76709e-49	126.088	0.755	0.234	8.46493e-45
IGLC2	0.723496	-52.096	0.472	0.449	1
IGHM	0.110402	-46.3322	0.48	0.53	1
RPL41	0.00148488	-33.1848	1	1	1
RPS2	3.15844e-23	-31.9223	1	1	5.60844e-19
RPLP2	2.84867e-17	-31.8457	1	1	5.05839e-13
CD74	0.000108124	31.6644	1	1	1
B2M	0.017499	30.6567	1	1	1
HBA1	1.0961e-25	30.3655	0.445	0.099	1.94634e-21
IGKC	0.00332974	-26.3356	0.672	0.737	1
FOS	0.143242	-24.3497	0.424	0.645	1
RPL27	8.40965e-11	-23.0189	0.996	1	1.4933e-06
RPS6	2.57552e-08	-20.315	1	1	0.000457335
IGLC3	0.833752	19.5053	0.227	0.247	1
MT-CO3	7.42411e-14	-19.3279	0.987	1	1.3183e-09
RPS23	1.74773e-17	-19.2544	1	1	3.10345e-13
NKG7	0.0769155	18.7266	0.424	0.389	1
RPL23A	3.20068e-05	-18.2821	1	1	0.568345
RPS12	5.13708e-13	-17.8033	1	1	9.12192e-09
BTG1	8.5075e-16	17.7237	1	0.987	1.51068e-11
TMSB4X	0.761954	17.6643	1	1	1
RPS11	4.51879e-26	-17.1115	1	1	8.02402e-22
RPL29	1.01887e-12	-16.6713	1	1	1.8092e-08
HLA-DRB1	0.485267	-16.2805	0.956	0.984	1
RPS20	5.2369e-19	-16.1685	1	1	9.29917e-15
ACTB	1.26902e-05	-15.9115	1	0.989	0.22534
RPL27A	4.13448e-10	-15.4925	1	1	7.3416e-06
RPS27	4.46691e-08	-15.3358	1	1	0.000793189
CCL4	9.44136e-06	15.2664	0.314	0.173	0.16765
RPL3	0.000816754	15.0546	1	1	1
RPS8	1.54649e-16	-15.0186	1	1	2.74611e-12
RPS10	1.07806e-05	-14.9123	0.991	0.998	0.191431
RPL9	1.38306e-14	-14.8373	1	1	2.45589e-10
HLA-B	7.11404e-18	-14.608	0.978	1	1.26324e-13
FTH1	1.50774e-05	14.3574	1	1	0.26773
HSPB1	0.00179681	-14.1331	0.297	0.189	1
CXCR4	0.667858	13.7328	0.956	0.962	1
GADD45B	4.00481e-12	13.3969	0.882	0.746	7.11134e-08
JUN	0.687909	-12.8228	0.79	0.8	1
MS4A1	1.13864e-06	-12.3615	0.895	0.921	0.0202188
MT-ND4	1.45523e-12	-12.2867	0.991	1	2.58405e-08
RPL38	3.87112e-10	-12.1611	0.991	1	6.87394e-06
IGHD	0.959852	-11.9764	0.21	0.213	1
PLAC8	0.001497	-11.7626	0.533	0.627	1
IFI30	0.0101945	-11.6681	0.109	0.18	1
RPS26	1.45623e-10	11.438	0.891	0.764	2.58583e-06
RPL19	4.08774e-14	-11.3366	1	1	7.2586e-10
DUSP2	0.00668618	-11.3208	0.847	0.778	1
LTB	0.0101048	-11.2876	0.9	0.939	1
RPS15	0.00436396	11.1976	1	1	1
INSIG1	0.168601	10.9885	0.227	0.196	1
MT-CYB	1.23149e-08	10.6578	0.974	1	0.000218677
EEF1B2	2.6565e-14	-10.4205	0.978	1	4.71715e-10
HLA-DRA	0.0193397	-10.3775	1	1	1
RPS19	0.00989977	10.3457	1	1	1
RPS4X	0.761274	-10.287	1	1	1
RPL18	4.63818e-06	-10.2832	1	1	0.0823602
CD37	0.000195713	-10.175	0.974	0.993	1
RPL15	0.0105468	-10.1163	1	1	1
RPL12	2.24073e-06	10.1163	1	1	0.0397887
RPLP1	1.72324e-08	10.111	1	1	0.000305997
HSP90B1	0.0154369	-10.0871	0.459	0.553	1
BCL2A1	1.00475e-21	9.93594	0.725	0.4	1.78414e-17
SUB1	0.204737	-9.87514	0.777	0.737	1
HSPA6	2.96948e-09	9.77233	0.14	0.022	5.27291e-05
RPL37	4.37733e-17	-9.7542	1	1	7.77283e-13
MT-CO1	0.00353867	9.71202	1	0.998	1
RPS13	0.00866411	-9.58125	1	1	1
H3F3A	0.730789	-9.57022	0.825	0.843	1
RPS16	7.15112e-25	-9.04912	1	1	1.26983e-20
CD69	0.111136	-9.03443	0.803	0.818	1
AC007952.4	3.4104e-08	-8.95122	0.114	0.294	0.000605585
IER2	6.23978e-17	8.66195	0.921	0.757	1.108e-12
RPS18	5.66483e-08	8.66187	1	1	0.0010059
GPR183	5.09757e-10	-8.64448	0.541	0.753	9.05176e-06
RPL26	2.61643e-06	-8.62798	1	1	0.04646
H3F3B	0.35674	8.57326	0.974	0.987	1
RPL11	5.25271e-06	-8.33566	1	1	0.0932723
ZFP36L2	0.529486	-8.33162	0.747	0.753	1
HLA-A	0.00500086	-8.27083	0.987	0.984	1
UBA52	1.84004e-09	-8.2326	0.996	1	3.26736e-05
RPS27A	5.81146e-05	8.17096	1	1	1
FAU	7.17263e-06	-8.10536	0.996	1	0.127364
EIF1	0.164454	-7.96137	1	1	1
RPS7	1.88334e-06	-7.94293	1	1	0.0334425
MT-ND2	1.92122e-20	-7.90168	0.969	0.996	3.41152e-16
HLA-E	0.00725406	-7.7092	0.943	0.971	1
RPS28	1.02201e-07	-7.61066	1	1	0.00181478
RGS1	0.296738	-7.59797	0.428	0.387	1
GZMA	0.000240107	7.48038	0.114	0.04	1
TPT1	1.20933e-25	-7.46425	1	1	2.1474e-21
RPS24	6.59994e-11	-7.44062	1	0.998	1.17195e-06
RPL7A	5.24543e-17	-7.40751	0.991	0.998	9.31431e-13
RPSA	1.18088e-13	-7.34353	0.996	0.998	2.0969e-09
RPL30	1.56012e-08	-7.33815	1	1	0.00027703
HERPUD1	7.72091e-21	7.12012	0.956	0.798	1.371e-16
LDHB	0.198445	7.08219	0.598	0.638	1
RPL35	1.15997e-05	6.95155	1	1	0.205977
TXNIP	2.50087e-19	-6.87459	0.611	0.836	4.4408e-15
S100A8	1.22018e-07	-6.78755	0.437	0.258	0.00216668
MT-ND3	2.60946e-24	-6.77996	0.886	0.969	4.63362e-20
RPL10	0.00011365	6.76608	1	1	1
RPL36	0.0865573	6.64324	1	1	1
MT-ATP6	6.60687e-17	-6.47783	0.974	1	1.17318e-12
RPL24	7.82628e-06	-6.4346	0.991	0.993	0.138971
NACA	7.10958e-11	-6.43391	0.987	0.996	1.26245e-06
UBC	0.000532246	-6.24743	0.983	0.991	1
UCP2	0.354081	-6.18802	0.559	0.483	1
FAM30A	0.854337	-6.09722	0.284	0.274	1
RPS25	7.22543e-05	-5.98002	1	1	1
RPS9	3.88602e-06	5.97068	1	1	0.0690041
RPL37A	8.97276e-20	-5.91767	0.996	1	1.59329e-15
PPIB	0.0012363	-5.73564	0.362	0.501	1
RPL22	2.81615e-08	-5.70499	1	1	0.000500064
PFN1	2.2282e-09	5.69021	0.961	0.93	3.95662e-05
RPL31	0.185978	5.65681	1	1	1
RPS3A	2.08956e-05	5.64762	1	1	0.371043
SH3BGRL3	7.94458e-05	5.53116	0.852	0.804	1
RPL39	1.58973e-17	-5.3413	1	1	2.82289e-13
MT-ND1	2.14316e-13	-5.33996	0.948	0.975	3.80561e-09
PHACTR1	0.000167643	-5.27233	0.389	0.258	1
CD83	0.0023949	5.17481	0.825	0.793	1
EGR1	0.0751265	5.13244	0.162	0.218	1
CIB1	0.571762	5.12386	0.498	0.524	1
NAP1L1	3.10131e-12	-5.10562	0.821	0.939	5.50699e-08
RPL6	3.90672e-07	-4.8806	1	1	0.00693717
GZMH	0.000475634	4.73641	0.148	0.067	1
HSPA1A	2.14086e-12	4.6713	0.581	0.303	3.80153e-08
S100A4	0.0086343	4.63933	0.764	0.683	1
TMSB10	0.347892	4.61571	1	1	1
RPL5	8.46896e-13	-4.60902	0.991	0.998	1.50383e-08
ACTG1	0.00702901	-4.58782	0.668	0.757	1
AES	0.0086606	-4.53162	0.424	0.526	1
HLA-C	0.145995	-4.52405	0.987	0.993	1
HES1	5.08796e-05	4.51864	0.489	0.324	0.903469
RACK1	0.000676631	-4.46661	1	1	1
EZR	6.36699e-05	-4.40224	0.825	0.879	1
PTPRC	6.81313e-10	-4.38553	0.498	0.685	1.20981e-05
RPLP0	7.89336e-09	-4.38399	0.991	0.996	0.000140162
PTMA	1.12766e-09	-4.33743	1	1	2.00238e-05
COX4I1	0.0199017	4.30262	0.961	0.975	1
KLRB1	0.619375	4.17961	0.1	0.115	1
YBX1	0.00374092	-4.17662	0.865	0.921	1
RPL10A	9.34718e-10	-4.13317	1	0.998	1.65978e-05
FTL	0.980109	-4.09097	0.996	1	1
HLA-DMA	0.53317	4.08923	0.795	0.784	1
PMAIP1	0.0104656	4.07938	0.568	0.501	1
CHMP1B	0.00102453	3.91769	0.454	0.326	1
CYCS	0.517877	3.83938	0.655	0.638	1
COX7C	0.00160473	-3.80415	0.917	0.942	1
OAZ1	0.744042	-3.78439	0.878	0.894	1
RPL21	0.016224	3.71152	1	1	1
ARPC3	0.175386	3.7027	0.934	0.901	1
KLF2	8.64557e-12	-3.68997	0.153	0.4	1.53519e-07
MYC	0.013479	3.64047	0.319	0.243	1
RPL4	1.69663e-05	-3.63542	0.996	0.996	0.30127
GAPDH	0.0148849	-3.52688	0.834	0.874	1
PFDN5	0.86947	-3.4788	0.996	0.998	1
HLA-DPA1	0.469813	-3.40193	0.965	0.996	1
RPS5	2.97465e-09	-3.3778	1	1	5.28208e-05
PPP1R15A	9.58099e-08	-3.31829	0.677	0.854	0.0017013
CCL3	0.16894	3.23591	0.21	0.171	1
SAT1	0.317419	-3.21521	0.79	0.802	1
KLF6	5.899e-28	-3.19992	0.415	0.782	1.04748e-23
PIM2	8.81064e-10	3.18648	0.651	0.431	1.56451e-05
VIM	0.00280433	-3.1733	0.563	0.681	1
RPL13A	1.75739e-09	3.17272	1	1	3.1206e-05
MT-CO2	6.22445e-11	-3.13564	0.996	0.998	1.10528e-06
TUBB4B	0.364684	3.11311	0.336	0.308	1
HLA-DRB5	0.0197295	3.09018	0.17	0.258	1
LGALS1	0.0267976	-3.0297	0.415	0.512	1
PNRC1	1.6422e-05	-3.02714	0.852	0.937	0.291605
RPL36A	0.842627	3.02204	0.996	0.991	1
RPL28	2.9932e-13	2.94289	1	1	5.31502e-09
NR4A1	1.58464e-06	2.93075	0.555	0.353	0.0281384
NEAT1	0.0872755	-2.91856	0.472	0.537	1
DNAJB1	0.00310723	2.9133	0.62	0.533	1
RPL14	2.34592e-11	-2.91019	1	0.998	4.16565e-07
ATP5F1E	0.013622	2.88859	0.908	0.953	1
DUSP1	8.72525e-15	-2.81798	0.729	0.863	1.54934e-10
TOMM7	1.46204e-10	-2.78587	0.908	0.969	2.59615e-06
FXYD5	0.280644	-2.74932	0.808	0.809	1
FCER2	0.581387	2.74488	0.166	0.187	1
RPL23	5.8532e-10	-2.73737	0.987	0.998	1.03935e-05
MZB1	0.0811172	-2.69593	0.122	0.173	1
RPL17	0.000436741	2.69556	0.969	0.957	1
FCRL2	0.0015549	-2.68234	0.157	0.261	1
HINT1	0.121649	-2.67066	0.869	0.901	1
NR4A2	0.285482	2.66719	0.655	0.629	1
NFKBIA	0.000169984	2.66558	0.974	0.951	1
RGS2	0.0976586	2.66396	0.563	0.517	1
RGCC	0.0439701	-2.66384	0.087	0.139	1
COMMD6	0.297978	2.60105	0.921	0.921	1
ANXA2	0.680809	-2.57714	0.249	0.231	1
RPL35A	0.00415924	2.56414	1	1	1
BHLHE40	2.99896e-17	2.53822	0.393	0.119	5.32526e-13
RSRP1	9.70045e-05	2.53644	0.817	0.751	1
TSC22D3	7.71657e-22	-2.51778	0.773	0.937	1.37023e-17
RPL7	0.111425	-2.51692	1	1	1
RSRC2	0.000110434	-2.48701	0.616	0.737	1
RPL8	9.26571e-08	-2.36813	1	1	0.00164531
HLA-DPB1	0.159987	-2.33772	0.987	0.996	1
IGHG2	0.0339081	-2.28443	0.109	0.171	1
CD99	0.181831	2.24681	0.389	0.458	1
HSPA8	0.278144	2.2065	0.703	0.683	1
MT-ND5	1.98073e-23	-2.20504	0.624	0.883	3.51719e-19
TPM3	0.00062451	-2.18875	0.585	0.672	1
NCL	1.47478e-16	-2.17746	0.568	0.789	2.61877e-12
RPS4Y1	1.86871e-20	-2.13082	0.192	0.564	3.31827e-16
CDC42	0.0721926	-2.12237	0.712	0.748	1
RPL34	0.00737215	-2.091	1	1	1
LMNA	0.538405	-2.08999	0.127	0.142	1
AREG	0.013677	-2.08663	0.245	0.169	1
CFL1	0.0516636	2.07118	0.926	0.924	1
EEF1A1	2.76098e-12	-2.06446	1	1	4.90267e-08
CD52	1.39667e-05	-2.03969	0.996	0.996	0.248006
NFE2L2	0.00173316	1.99306	0.472	0.348	1
ISG15	0.335816	1.97906	0.271	0.24	1
OST4	0.946425	-1.97624	0.76	0.822	1
CD79B	0.185674	-1.97448	0.703	0.728	1
RBM39	0.0187716	-1.96232	0.777	0.852	1
RPS17	0.501518	-1.92111	0.996	0.998	1
RPS21	0.000195428	1.92055	0.996	1	1
ARHGDIB	0.55234	1.91851	0.891	0.897	1
FUS	2.38172e-12	-1.91518	0.581	0.784	4.22923e-08
UBB	0.0669505	1.90736	0.934	0.946	1
PPP1R14A	0.0237104	-1.90604	0.122	0.193	1
ARPC2	0.588415	-1.8858	0.738	0.751	1
XBP1	0.205429	-1.85605	0.127	0.162	1
RPL36AL	0.0144172	1.84573	0.891	0.874	1
CORO1A	0.727582	-1.84548	0.729	0.748	1
SSR3	0.533344	-1.83971	0.157	0.173	1
ITGB1	0.432979	1.83077	0.31	0.339	1
CXXC5	0.000764791	-1.82056	0.17	0.281	1
NOP53	6.23923e-09	-1.80578	0.948	0.96	0.00011079
NPM1	2.52022e-06	-1.78503	0.961	0.964	0.0447516
JMJD1C	1.62853e-11	-1.78447	0.271	0.526	2.89178e-07
MARCKS	0.11361	1.77872	0.48	0.456	1
SEC61B	0.485772	-1.77529	0.358	0.396	1
PPBP	0.0876781	1.77472	0.157	0.11	1
PNISR	3.4605e-05	-1.76849	0.725	0.76	0.614481
DDX21	0.00091796	-1.76787	0.454	0.557	1
CITED2	0.402804	1.72718	0.21	0.236	1
HMGB2	0.32769	1.7204	0.454	0.429	1
SSR4	0.0184807	-1.70125	0.563	0.636	1
ZFP36L1	4.66957e-05	1.7009	0.576	0.422	0.829175
BCLAF1	4.81347e-18	-1.69523	0.297	0.627	8.54728e-14
GNLY	0.0238998	1.66532	0.358	0.283	1
HLA-DQA1	0.485097	-1.65237	0.83	0.8	1
GZMB	0.0782267	1.64738	0.166	0.119	1
BANK1	4.70492e-09	-1.64162	0.677	0.831	8.35453e-05
RPS29	1.00799e-05	-1.59341	1	1	0.178988
YPEL5	3.85423e-06	-1.59232	0.524	0.697	0.0684396
ATP2B1	0.00240393	-1.58071	0.537	0.658	1
PRRC2C	3.23167e-10	-1.55904	0.541	0.76	5.73847e-06
DUSP10	0.97267	1.55824	0.118	0.119	1
CREM	1.795e-12	1.54964	0.507	0.249	3.18738e-08
SINHCAF	0.323218	-1.54409	0.306	0.33	1
PIM3	4.63448e-14	1.53837	0.524	0.258	8.22945e-10
SFPQ	6.49547e-18	-1.5374	0.393	0.676	1.1534e-13
IGHG4	0.745686	1.53569	0.14	0.133	1
HNRNPDL	0.0128641	-1.53233	0.817	0.892	1
LINC01781	0.410061	-1.51826	0.376	0.396	1
RIPOR2	1.81871e-09	-1.51816	0.459	0.649	3.22948e-05
RHOH	0.00649916	1.49035	0.563	0.467	1
AC020916.1	0.000157344	-1.47391	0.096	0.207	1
VPREB3	0.00187684	-1.46903	0.288	0.407	1
SMCHD1	5.11024e-25	-1.42578	0.288	0.681	9.07425e-21
HSPA4	0.593402	1.41846	0.192	0.209	1
HSP90AA1	0.00036373	-1.41811	0.795	0.867	1
CCNL1	6.55116e-11	-1.40391	0.581	0.753	1.16329e-06
EPC1	1.03057e-11	-1.40022	0.231	0.488	1.82998e-07
ARPC1B	0.0452401	-1.38573	0.472	0.384	1
BLK	0.182225	-1.36618	0.336	0.281	1
NKTR	2.46155e-06	1.35508	0.306	0.483	0.0437097
RPL13	4.01199e-10	-1.34481	1	1	7.12408e-06
EMP3	0.0870705	-1.3239	0.843	0.809	1
HLA-DQB1	2.38415e-05	1.29642	0.948	0.953	0.423354
YWHAZ	1.35805e-07	-1.29554	0.638	0.773	0.00241149
TMEM123	0.497085	1.28596	0.362	0.346	1
MARCKSL1	0.000479074	1.28102	0.437	0.315	1
FOSB	0.0435534	-1.27861	0.297	0.539	1
REL	0.110505	-1.25991	0.681	0.735	1
ICAM1	7.55903e-12	1.25947	0.323	0.112	1.34226e-07
RHOG	5.16554e-07	1.25339	0.572	0.416	0.00917245
ARID5B	0.000537222	-1.25192	0.354	0.476	1
EDF1	0.0594382	-1.24862	0.655	0.708	1
RAB11FIP1	1.575e-10	-1.2439	0.188	0.422	2.79673e-06
JUND	0.00233422	-1.24339	0.533	0.719	0.097675
CALM1	0.000519831	1.23722	0.76	0.836	1
BTG2	0.687752	-1.23131	0.655	0.602	1
SRSF2	0.0214959	1.22885	0.603	0.562	1
MEF2C	6.46086e-05	-1.21764	0.306	0.458	1
SRSF7	4.15196e-06	-1.1822	0.511	0.658	0.0737264
MYL12A	0.65127	-1.17032	0.786	0.809	1
CCR7	5.21491e-08	1.16578	0.467	0.274	0.000926011
CYBA	0.485023	1.16504	0.934	0.948	1
EVI2B	1.11387e-07	-1.16386	0.616	0.755	0.0019779
LAPTM5	0.163135	1.12011	0.939	0.953	1
PPIA	0.364907	-1.11334	0.847	0.879	1
KIAA1551	1.67741e-11	-1.10832	0.227	0.474	2.97858e-07
RALGPS2	1.06834e-20	-1.10797	0.245	0.609	1.89706e-16
MTDH	8.72301e-07	-1.10593	0.38	0.56	0.0154894
CD86	0.617966	-1.1048	0.175	0.162	1
IRF1	0.00635954	-1.10332	0.659	0.528	1
KMT2E	0.0121762	-1.10253	0.712	0.764	1
COTL1	0.0126087	1.09919	0.742	0.838	1
TAF1D	0.00137007	-1.0968	0.576	0.672	1
HNRNPC	3.23725e-06	-1.08826	0.594	0.755	0.0574838
PABPC1	0.318337	1.08192	0.956	0.971	1
CD79A	0.0096988	-1.07632	0.961	0.953	1
PYCARD	0.136491	-1.06283	0.17	0.218	1
TAGLN2	0.00120304	1.06135	0.799	0.715	1
EIF4B	1.47276e-08	-1.04408	0.397	0.596	0.000261518
DYNLL1	0.685356	1.03325	0.432	0.431	1
GADD45GIP1	0.0127997	-1.02685	0.231	0.319	1
SRRM2	2.64474e-16	-1.01826	0.297	0.62	4.69627e-12
SOCS1	0.0179075	-1.01579	0.384	0.285	1
UQCRB	0.0384589	1.01447	0.913	0.924	1
SET	0.476071	-1.01053	0.52	0.546	1
KLF10	0.00713571	0.995905	0.279	0.198	1
ARPC5	0.237556	0.99434	0.262	0.301	1
SNU13	0.0647216	-0.979802	0.511	0.604	1
SEC62	0.102512	-0.971536	0.419	0.467	1
COX6A1	0.00840431	0.971331	0.624	0.551	1
CMC1	0.00375812	0.964221	0.179	0.103	1
TNFRSF13B	0.407551	-0.960529	0.301	0.328	1
N4BP2L2	0.0002523	-0.959394	0.454	0.593	1
ZFAS1	0.591221	-0.956341	0.93	0.897	1
GSTK1	0.499628	0.954747	0.445	0.474	1
EIF3F	0.0100743	-0.954663	0.777	0.845	1
AHNAK	5.55866e-11	-0.942612	0.17	0.413	9.87051e-07
PCSK7	1.1729e-06	-0.939798	0.288	0.47	0.0208271
ZFP36	0.532433	0.939561	0.852	0.854	1
CAPZB	0.0822254	-0.939094	0.555	0.463	1
PLP2	0.00539705	-0.937648	0.528	0.625	1
SRP14	0.28799	-0.936769	0.821	0.831	1
MYCBP2	2.63163e-07	-0.924163	0.231	0.411	0.00467298
TYROBP	0.00199167	0.920811	0.284	0.184	1
LITAF	0.162268	0.918751	0.432	0.378	1
PPIF	0.00406471	0.917353	0.197	0.115	1
MT-ND4L	2.77954e-20	-0.912324	0.14	0.492	4.93563e-16
RSL1D1	0.0643133	-0.910911	0.52	0.58	1
PRDX1	0.0387815	0.910244	0.38	0.303	1
TMA7	0.787206	-0.901401	0.795	0.854	1
SRRM1	7.09499e-06	-0.898047	0.533	0.661	0.125986
FNBP1	1.01002e-06	-0.891939	0.262	0.438	0.017935
TWISTNB	0.584135	0.889785	0.258	0.276	1
ANKRD11	2.24962e-07	-0.887356	0.131	0.31	0.00399464
CD27	0.171513	-0.886727	0.175	0.222	1
CTSW	0.223143	0.886472	0.122	0.094	1
NDUFA4	0.050989	-0.86899	0.594	0.667	1
SLC25A6	4.17479e-08	-0.868061	0.917	0.964	0.000741317
SRSF5	6.32884e-06	-0.86615	0.585	0.735	0.112381
HNRNPU	1.99992e-06	-0.86537	0.463	0.627	0.0355125
MYL12B	0.0110367	0.858467	0.716	0.638	1
SQSTM1	0.0042351	0.857505	0.432	0.333	1
FAM107B	2.56291e-09	-0.855978	0.201	0.422	4.55095e-05
TCF4	3.07574e-05	-0.853272	0.301	0.458	0.546159
NSD3	1.04806e-08	-0.84002	0.297	0.521	0.000186103
TCEA1	0.000148997	-0.838907	0.489	0.618	1
SYNGR2	9.19557e-06	0.819295	0.537	0.375	0.163286
CLIC1	0.0180626	-0.819093	0.563	0.649	1
DDX17	1.21203e-07	-0.815524	0.271	0.465	0.0021522
ITM2C	0.161783	-0.814789	0.153	0.193	1
EEF1D	0.00153419	-0.80696	0.983	0.996	1
ARGLU1	5.62743e-09	-0.789344	0.502	0.71	9.99263e-05
PPP1CB	0.15047	0.78513	0.341	0.288	1
JAK1	0.0443422	-0.784141	0.376	0.625	1
OSER1	0.10938	0.783964	0.555	0.501	1
PNN	9.5683e-07	-0.783341	0.371	0.548	0.0169904
ANKRD12	3.29169e-08	-0.78085	0.52	0.692	0.000584506
ELF1	1.21153e-07	-0.780322	0.463	0.656	0.00215132
DDIT3	0.495589	-0.779766	0.354	0.391	1
CKS2	0.000486558	0.779424	0.288	0.18	1
CTSS	0.043677	-0.77365	0.559	0.591	1
ATF7IP	6.54047e-12	-0.761191	0.109	0.351	1.16139e-07
MORF4L1	0.000176953	-0.759685	0.515	0.636	1
ID3	0.220639	0.759355	0.179	0.146	1
HSP90AB1	6.9857e-06	-0.751496	0.843	0.933	0.124045
BBX	0.00861854	-0.748503	0.371	0.456	1
CST7	0.000349632	0.747082	0.135	0.056	1
DNAJA1	0.00101107	0.745463	0.62	0.517	1
CIRBP	0.00385556	-0.742568	0.773	0.836	1
RGS16	6.08053e-05	-0.741341	0.183	0.079	1
PARP14	8.19461e-09	-0.740788	0.249	0.467	0.000145512
WASF2	2.87773e-11	-0.740519	0.227	0.474	5.10999e-07
ATP5MC2	0.407762	0.737273	0.86	0.861	1
TUT4	4.58891e-11	-0.728696	0.118	0.351	8.14852e-07
CDKN1A	4.49757e-05	0.728599	0.454	0.301	0.798633
SEPT7	3.15962e-08	-0.727482	0.563	0.728	0.000561054
SCAF11	1.4793e-08	-0.719674	0.371	0.571	0.000262678
SMDT1	0.0021687	-0.717043	0.638	0.726	1
PRKCB	1.36065e-05	-0.709402	0.354	0.512	0.24161
RSL24D1	0.199994	-0.709278	0.546	0.596	1
LIMD2	0.94881	-0.706226	0.694	0.697	1
CREBRF	2.12887e-08	-0.702194	0.201	0.416	0.000378024
ARL4A	2.94246e-06	-0.698214	0.201	0.369	0.0522493
RAC2	0.0719688	-0.692138	0.642	0.672	1
BIRC3	0.000374	-0.689699	0.755	0.676	1
ERP29	0.022556	-0.688632	0.638	0.685	1
MTPN	6.49376e-10	-0.68813	0.24	0.481	1.1531e-05
RBM25	0.000249746	-0.686161	0.441	0.593	1
CCL5	0.00642888	0.682469	0.371	0.288	1
ITGB2	0.104336	0.682436	0.236	0.184	1
MYADM	0.000132744	-0.677324	0.096	0.207	1
EIF5	0.341681	-0.676767	0.668	0.629	1
PRR7	3.37745e-07	0.676315	0.301	0.146	0.00599734
CAST	5.27862e-06	-0.676172	0.271	0.443	0.0937325
PAK2	0.0436555	-0.674702	0.148	0.425	1
SERTAD1	0.836453	0.671562	0.437	0.429	1
GPSM3	0.549403	-0.668066	0.655	0.647	1
ZNF331	0.310757	0.66491	0.341	0.384	1
ATRX	1.16613e-06	-0.664517	0.328	0.515	0.0207069
IGHA2	0.705577	0.664398	0.175	0.191	1
RPL18A	0.84872	0.664226	1	1	1
MDM4	0.00103947	-0.662614	0.306	0.413	1
ATP5MG	0.622601	0.657753	0.878	0.901	1
TRAPPC1	0.398136	0.656875	0.367	0.344	1
CALM2	0.420196	0.654543	0.742	0.728	1
SRSF3	0.622211	0.652725	0.686	0.676	1
PHF3	1.97621e-15	-0.65031	0.14	0.449	3.50916e-11
CD40	3.48214e-09	0.649992	0.472	0.254	6.18323e-05
UFC1	0.0451075	-0.649814	0.389	0.449	1
MZT2B	1.33162e-07	-0.64957	0.284	0.479	0.00236456
TPR	0.000138037	-0.648145	0.258	0.384	1
PCBP2	0.163749	-0.645602	0.585	0.616	1
SPIB	0.0057635	0.64411	0.402	0.31	1
SARAF	0.0376033	-0.642164	0.507	0.578	1
SBDS	0.000222684	-0.641608	0.297	0.422	1
HNRNPA2B1	0.469082	-0.640523	0.751	0.816	1
ITM2B	0.389896	0.634407	0.668	0.658	1
UQCR11	0.289451	-0.631488	0.515	0.503	1
SP100	0.00122824	-0.631018	0.52	0.656	1
LY6E	0.360867	-0.627598	0.472	0.517	1
H2AFZ	1.29254e-05	0.625257	0.489	0.315	0.229516
ROCK1	6.36511e-05	-0.623379	0.253	0.396	1
SON	4.57309e-07	-0.622907	0.576	0.757	0.00812043
BDP1	3.55896e-06	-0.615844	0.192	0.355	0.0631964
ACTR2	0.000167097	-0.613421	0.336	0.479	1
PRPF4B	3.58006e-07	-0.611108	0.231	0.411	0.00635712
CD1C	0.000869687	-0.610243	0.052	0.135	1
BACH1	2.23387e-07	-0.610174	0.227	0.42	0.00396668
UXT	0.0116841	-0.606802	0.581	0.661	1
SF3B1	4.34311e-08	-0.606681	0.41	0.616	0.000771207
CSNK1G3	1.0106e-08	-0.600332	0.087	0.276	0.000179452
TAGAP	0.795008	-0.599774	0.498	0.488	1
PSIP1	2.94383e-05	-0.598869	0.249	0.402	0.522737
FNBP4	4.52086e-08	-0.596134	0.258	0.454	0.000802769
ZNF644	0.00474388	-0.59544	0.253	0.353	1
CTSH	0.483466	-0.594611	0.301	0.27	1
DDX24	0.000459106	-0.594366	0.515	0.616	1
TAX1BP1	0.104022	-0.590843	0.397	0.447	1
GYPC	0.0649405	0.586397	0.349	0.294	1
MBNL1	3.36494e-05	-0.584987	0.279	0.434	0.597512
GCC2	0.00457979	-0.584655	0.271	0.382	1
STK4	1.22076e-06	-0.584303	0.349	0.546	0.021677
PRELID1	0.0100705	0.583866	0.384	0.292	1
COBLL1	8.90083e-08	-0.583135	0.166	0.357	0.00158052
ANXA4	0.919374	-0.583023	0.175	0.171	1
PIK3R1	0.695703	0.582452	0.148	0.16	1
NCOA3	1.21215e-07	-0.582134	0.166	0.355	0.00215242
POU2F2	0.0180355	-0.581882	0.323	0.404	1
SNX3	0.127117	-0.579384	0.642	0.69	1
PF4	0.00668279	0.579254	0.148	0.081	1
TCF25	2.29431e-05	-0.578707	0.31	0.47	0.407401
ITSN2	7.82789e-06	-0.575058	0.362	0.515	0.139
CLEC2D	0.174189	0.571856	0.336	0.292	1
LY9	0.23267	-0.571606	0.441	0.494	1
ATF4	0.247218	-0.570346	0.572	0.609	1
PTPN1	4.94912e-06	-0.56778	0.197	0.36	0.0878815
GRB2	0.000256678	-0.567607	0.367	0.499	1
GOLGB1	8.69614e-06	-0.567287	0.179	0.337	0.154417
SPCS1	0.843667	-0.56694	0.507	0.524	1
DDX3X	0.00208674	-0.566936	0.288	0.396	1
KHDRBS1	5.21396e-05	-0.56528	0.223	0.366	0.925843
OGA	0.000383292	-0.565247	0.301	0.425	1
UVRAG	1.14566e-06	-0.564826	0.227	0.402	0.0203434
EIF4A3	9.12517e-05	0.555618	0.38	0.247	1
IFI16	0.00122116	-0.549492	0.297	0.42	1
SERF2	0.0197537	0.548923	0.926	0.91	1
TTC3	7.39052e-07	-0.548773	0.188	0.373	0.0131233
DDX39B	4.99488e-14	-0.548537	0.035	0.279	8.86941e-10
SRSF11	0.28529	-0.548126	0.624	0.652	1
SF1	3.46177e-06	-0.541754	0.432	0.618	0.0614706
SLC2A3	0.3198	-0.536941	0.332	0.357	1
RPL22L1	0.0846077	-0.536467	0.485	0.519	1
ATP6V0E1	0.0288417	0.536374	0.585	0.512	1
HOPX	0.00177947	-0.53608	0.179	0.097	1
MYL6	0.120241	0.532813	0.808	0.784	1
MYLIP	3.64809e-05	-0.529125	0.179	0.324	0.647791
SEC61G	0.519732	-0.52397	0.441	0.425	1
SYF2	0.00227326	-0.523332	0.485	0.593	1
NAMPT	2.69435e-06	0.521992	0.31	0.16	0.0478436
POLE4	0.697463	0.52181	0.279	0.279	1
PTP4A2	2.2413e-13	-0.520887	0.197	0.483	3.97987e-09
SLC38A1	1.80804e-05	-0.520097	0.162	0.31	0.321053
LCP1	0.000609969	-0.51749	0.31	0.447	1
S100A6	0.0890834	-0.514497	0.755	0.721	1
ATP5MD	0.000369408	0.514036	0.454	0.328	1
PDLIM1	0.318754	-0.513404	0.445	0.488	1
ARL6IP5	0.30398	-0.511034	0.332	0.353	1
TNFSF9	0.108292	-0.509996	0.166	0.121	1
MAP3K2	1.96952e-08	-0.508043	0.083	0.265	0.000349728
CLECL1	0.103467	-0.505749	0.227	0.285	1
USP34	3.27823e-11	-0.503685	0.096	0.324	5.82116e-07
RBM38	2.26583e-05	-0.502669	0.179	0.328	0.402343
GPX4	0.122302	0.501288	0.624	0.6	1
PCM1	1.02225e-07	-0.50034	0.105	0.281	0.00181521
USP15	0.00040383	-0.498995	0.284	0.404	1
GMFG	0.0847729	0.498794	0.633	0.551	1
GTF3A	0.00284254	-0.497738	0.463	0.582	1
SERPINB9	0.0398224	0.497721	0.162	0.11	1
INTS6	0.000372832	0.496799	0.445	0.315	1
DCK	0.0724596	0.496527	0.306	0.252	1
UBE2I	0.646569	-0.495454	0.52	0.512	1
STX11	0.000172049	0.494871	0.127	0.047	1
CD19	0.456652	-0.49398	0.223	0.198	1
NCOR1	0.000136363	-0.493657	0.314	0.449	1
NINJ1	1.3848e-09	0.493373	0.223	0.065	2.45899e-05
ZNF292	5.10301e-08	-0.491546	0.179	0.38	0.000906142
ARHGAP24	0.117556	-0.489789	0.314	0.375	1
SAMSN1	0.408576	-0.488633	0.183	0.157	1
RPS15A	6.32428e-10	0.487695	1	1	1.123e-05
PHF20	0.0033561	-0.483747	0.231	0.328	1
EIF3E	0.0133323	0.483143	0.83	0.876	1
AL121944.1	0.379118	-0.482271	0.109	0.135	1
FBL	0.182418	-0.48182	0.393	0.44	1
GPBP1	0.00354545	-0.479017	0.498	0.607	1
TTN	1.47817e-08	-0.47884	0.044	0.209	0.000262479
HP1BP3	1.04839e-06	-0.477235	0.24	0.418	0.0186162
FNIP1	0.021422	-0.473076	0.21	0.288	1
UPF2	0.000399321	-0.470771	0.275	0.398	1
OFD1	0.000527535	-0.470673	0.197	0.319	1
VPS13C	1.97828e-11	-0.46432	0.096	0.335	3.51284e-07
RNF213	7.02446e-06	-0.463272	0.162	0.315	0.124733
CYB5A	0.0410433	0.461586	0.192	0.133	1
EIF1B	0.0452836	-0.461216	0.41	0.474	1
LEPROTL1	0.4101	-0.461098	0.135	0.16	1
BPTF	0.000365484	-0.46081	0.157	0.27	1
BOD1L1	2.21581e-05	-0.459843	0.183	0.33	0.393461
SLC43A2	0.106786	0.457117	0.135	0.094	1
EIF5A	0.000110985	-0.455647	0.306	0.449	1
TRAC	1	0.455079	0.14	0.144	1
IKZF3	9.36302e-07	-0.453377	0.122	0.285	0.0166259
SNHG7	0.033044	-0.451525	0.432	0.503	1
AIMP1	0.0136553	-0.450848	0.183	0.267	1
PPP1R18	0.71844	-0.450736	0.231	0.216	1
DBI	0.00127272	0.450668	0.419	0.306	1
MIS18BP1	7.80426e-12	-0.450247	0.214	0.481	1.3858e-07
APBB1IP	3.00912e-05	-0.446918	0.179	0.321	0.53433
TGIF1	0.0257176	0.443936	0.179	0.121	1
EIF2AK2	0.00826781	-0.443866	0.131	0.211	1
IDS	0.000189031	-0.442902	0.214	0.351	1
RNMT	1.08055e-05	-0.442195	0.279	0.438	0.191873
BLOC1S2	0.476187	-0.441152	0.275	0.292	1
AFF3	0.0190431	-0.435408	0.17	0.243	1
AKAP9	0.000795365	-0.434326	0.332	0.454	1
LUC7L3	0.00111687	-0.433032	0.275	0.384	1
ICAM3	0.312742	-0.431776	0.367	0.404	1
MZT2A	0.000287826	-0.430958	0.306	0.443	1
ATP6V0B	0.409056	-0.428249	0.384	0.351	1
ADD3	0.034267	-0.428064	0.271	0.333	1
TPI1	0.166246	0.427852	0.463	0.427	1
PSMA1	0.350842	0.427807	0.371	0.346	1
LBH	0.794321	-0.423673	0.31	0.294	1
RNF19A	0.00111843	-0.423611	0.14	0.243	1
LSP1	0.171977	-0.423548	0.712	0.739	1
PRR13	0.444834	0.422057	0.524	0.519	1
SSR2	0.0159919	-0.420845	0.607	0.694	1
CNOT6L	0.000138541	-0.420057	0.109	0.227	1
TOMM20	0.0078524	-0.419533	0.415	0.501	1
IL32	0.891876	0.419201	0.197	0.2	1
EIF3K	0.0114442	-0.418703	0.764	0.822	1
YPEL3	0.000536827	-0.41762	0.127	0.236	1
LST1	5.32481e-07	0.417011	0.249	0.103	0.00945527
SERBP1	0.680854	0.416176	0.502	0.508	1
PDIA3	0.000124627	-0.415619	0.253	0.396	1
CD22	0.108682	-0.415527	0.205	0.258	1
UBL5	0.937675	0.415106	0.507	0.517	1
CRIP1	0.139336	-0.413883	0.415	0.476	1
CALR	0.036575	-0.413488	0.376	0.454	1
ANXA1	0.00197329	0.412974	0.201	0.112	1
C6orf48	0.000324362	-0.411729	0.598	0.706	1
TRA2B	3.52628e-07	-0.411462	0.38	0.569	0.00626161
EAF2	0.155479	0.411253	0.341	0.299	1
MAP3K7CL	0.675922	0.41012	0.109	0.099	1
GNAS	0.0395381	-0.410069	0.362	0.429	1
KTN1	4.34806e-06	-0.407556	0.24	0.413	0.0772085
ZC3H15	0.0358953	-0.407257	0.415	0.494	1
UBALD2	0.232621	0.403655	0.328	0.288	1
C4orf3	0.0063116	-0.40343	0.384	0.479	1
MPHOSPH8	3.38596e-05	-0.403342	0.223	0.384	0.601245
HIST1H4C	0.0516304	-0.402816	0.275	0.346	1
TERF2IP	0.000528668	-0.401862	0.323	0.452	1
Z93241.1	0.0010215	-0.399216	0.031	0.101	1
ZNF638	8.99055e-08	-0.399059	0.057	0.216	0.00159645
ZNF207	0.105005	-0.398928	0.288	0.339	1
COX6B1	0.887177	-0.398404	0.616	0.629	1
HMGB1	3.65392e-07	-0.397816	0.786	0.888	0.00648826
STK17B	0.000130197	-0.396701	0.349	0.497	1
ADAM28	0.411209	-0.395387	0.301	0.321	1
ANKRD44	0.000188268	-0.395218	0.266	0.4	1
TBCA	0.691375	-0.394994	0.498	0.517	1
PSME2	0.0091295	0.39326	0.459	0.371	1
THRAP3	0.0163582	-0.392469	0.192	0.274	1
FAM133B	0.0162836	-0.39141	0.288	0.369	1
KLK1	0.0166343	-0.391064	0.066	0.124	1
ATP5MC3	0.152358	-0.390617	0.358	0.407	1
PSME1	0.606005	-0.390527	0.703	0.667	1
HNRNPH1	0.905431	0.389189	0.402	0.416	1
IMP3	0.220799	0.38806	0.275	0.236	1
SWAP70	0.0779143	-0.387284	0.445	0.501	1
TMBIM6	0.000819439	0.386163	0.659	0.544	1
EIF3A	0.000606058	-0.385771	0.266	0.393	1
PELI1	0.19328	0.384052	0.301	0.267	1
STRBP	2.40212e-08	-0.382779	0.044	0.204	0.000426544
EIF4G2	0.00233028	-0.381322	0.38	0.481	1
NIPBL	1.51378e-06	-0.380931	0.114	0.274	0.0268801
SNRPF	0.742344	-0.38061	0.367	0.371	1
ILF3	5.09279e-05	-0.380535	0.131	0.267	0.904327
TAOK3	0.000269671	-0.379863	0.192	0.319	1
SMARCB1	0.0244874	-0.37982	0.314	0.396	1
GHITM	0.0720623	0.379562	0.358	0.303	1
SEPT6	0.00924635	-0.377209	0.358	0.456	1
TRBC2	0.738912	0.376937	0.293	0.31	1
EEF1G	0.404442	0.376095	0.371	0.339	1
ZEB2	0.00938937	-0.373716	0.131	0.209	1
PPP4R3A	7.88301e-05	-0.37229	0.131	0.256	1
TUBA1A	2.79909e-05	-0.372265	0.21	0.364	0.497034
ARL6IP1	0.292285	0.372012	0.402	0.445	1
POLR2J3.1	0.00190436	-0.37061	0.179	0.285	1
MAP3K1	0.000712039	-0.370308	0.131	0.24	1
TRAF4	1.11131e-06	0.370192	0.301	0.146	0.0197335
SMAP2	7.46514e-05	-0.368366	0.236	0.382	1
PDE4B	0.0983199	-0.367908	0.262	0.319	1
EIF3G	0.017511	-0.366211	0.428	0.515	1
DHX36	3.24105e-06	-0.364864	0.166	0.335	0.0575513
MKNK2	0.108863	0.364251	0.328	0.272	1
XAF1	0.110976	-0.363178	0.092	0.133	1
NUB1	0.00481921	-0.362752	0.162	0.256	1
GNG7	0.0430016	-0.362312	0.367	0.438	1
ARAP2	0.00105507	-0.362124	0.074	0.162	1
TRIR	0.435562	0.361944	0.69	0.672	1
RAD21	0.0614829	-0.361634	0.24	0.308	1
SNRPD2	0.726374	-0.36095	0.742	0.755	1
ZBTB20	4.05153e-06	-0.360504	0.306	0.488	0.071943
SP110	0.0415604	-0.35997	0.493	0.571	1
ST13	0.00545054	-0.359864	0.45	0.555	1
DBF4	0.000308301	-0.359153	0.114	0.227	1
S100A11	0.000179949	-0.357441	0.249	0.133	1
ANP32B	0.614865	-0.356774	0.568	0.598	1
CDK12	1.96776e-07	-0.356693	0.087	0.256	0.00349416
ANXA6	0.389385	0.354263	0.336	0.373	1
CHD9	0.000629155	-0.352824	0.197	0.321	1
RPL32	7.8517e-05	-0.351154	1	1	1
SH3BGRL	0.00506902	-0.349535	0.467	0.564	1
PAPOLA	0.00558832	-0.349215	0.371	0.479	1
TAF7	0.00169116	-0.348219	0.48	0.607	1
ZRANB2	0.0160797	-0.347653	0.157	0.234	1
TANK	0.000778906	0.347293	0.441	0.326	1
G0S2	3.63669e-08	0.347193	0.284	0.117	0.000645767
ARID4B	0.0482435	-0.346145	0.472	0.539	1
PNOC	0.620988	-0.344316	0.188	0.2	1
RAN	0.829672	-0.344075	0.607	0.611	1
PIKFYVE	0.00104605	-0.343671	0.087	0.18	1
BAZ1A	0.614639	0.343024	0.319	0.294	1
CHD1	0.000632002	-0.342542	0.349	0.483	1
ZNF92	0.000818325	-0.341521	0.122	0.227	1
PKN2	8.41031e-09	-0.340769	0.083	0.272	0.000149342
ASXL1	0.00412031	-0.340257	0.127	0.213	1
LDHA	0.19117	0.340055	0.406	0.375	1
DDAH2	0.702171	0.339354	0.175	0.189	1
S1PR4	0.095003	0.339019	0.183	0.133	1
DAPP1	0.0315309	0.338559	0.293	0.229	1
RBM8A	0.0230246	0.336954	0.432	0.351	1
MTFP1	0.000876058	0.336783	0.135	0.061	1
KMT2A	2.25089e-05	-0.335838	0.096	0.227	0.399691
AKAP13	9.98822e-05	-0.335143	0.205	0.344	1
WAC	0.00179748	-0.335062	0.188	0.29	1
CKLF	0.0203945	0.33411	0.17	0.108	1
CD48	3.42855e-05	-0.332993	0.681	0.804	0.608808
ITGA4	1.55396e-07	-0.331196	0.057	0.213	0.00275936
SECISBP2L	7.37894e-05	-0.330693	0.07	0.182	1
RAB7A	0.423366	0.329186	0.367	0.351	1
CYB561A3	0.0127419	-0.329094	0.231	0.321	1
CHD2	0.00362011	-0.329056	0.17	0.263	1
NBPF14	0.000351138	-0.328415	0.109	0.218	1
DYNC1H1	7.55175e-06	-0.32603	0.087	0.225	0.134096
PPA1	0.185091	0.325728	0.275	0.238	1
PRKDC	0.000147562	-0.325689	0.07	0.175	1
VAPA	0.0281124	-0.325312	0.376	0.449	1
NCF1	0.112667	-0.32522	0.253	0.315	1
RSF1	0.00185527	-0.324869	0.284	0.398	1
ELF2	1.58948e-07	-0.324746	0.061	0.218	0.00282243
S100A10	0.062598	-0.32466	0.624	0.566	1
HNRNPK	0.299318	-0.324646	0.581	0.631	1
GAPT	0.000943041	-0.322985	0.14	0.245	1
UBE2N	0.125176	-0.321464	0.424	0.485	1
TLN1	3.6425e-05	-0.321082	0.14	0.276	0.646798
RPS14	0.00121295	-0.320757	1	1	1
STMN1	0.312238	0.320595	0.122	0.099	1
NFKBIZ	0.099384	0.320517	0.266	0.204	1
MIR29B2CHG	9.94874e-06	-0.319851	0.035	0.146	0.17666
RHOF	0.0326957	0.319184	0.227	0.164	1
BTF3	0.00648999	-0.31875	0.948	0.975	1
HNRNPA3	0.00100519	-0.317862	0.463	0.602	1
ARF4	0.000258684	0.316817	0.319	0.198	1
FAM177A1	7.54043e-05	0.316082	0.253	0.133	1
NIN	5.99593e-06	-0.314897	0.118	0.267	0.10647
CNTRL	2.23398e-05	-0.314438	0.135	0.281	0.396688
IGHG1	0.578184	0.314207	0.323	0.344	1
TKT	0.110123	-0.314016	0.306	0.373	1
UTRN	0.000387831	-0.313327	0.122	0.234	1
ERH	0.253828	-0.312816	0.459	0.488	1
UQCRH	0.960243	-0.312584	0.777	0.778	1
SRSF4	8.45923e-05	-0.312392	0.135	0.265	1
TXN	0.629963	-0.312055	0.314	0.292	1
CRCP	7.84046e-05	-0.311903	0.066	0.175	1
VAMP8	0.78011	0.311017	0.314	0.312	1
KDM5A	0.00107061	-0.309809	0.131	0.234	1
LSM14A	0.0259984	-0.309355	0.275	0.351	1
CDV3	3.60933e-05	-0.309352	0.131	0.265	0.640908
ATM	2.42194e-05	-0.30903	0.21	0.366	0.430064
CHPT1	5.0755e-05	-0.308398	0.114	0.24	0.901257
ELOF1	0.19316	0.308364	0.223	0.187	1
EEA1	0.00189313	-0.308211	0.074	0.157	1
CHD4	0.00149465	-0.308199	0.087	0.175	1
SF3B2	0.0132422	-0.308181	0.293	0.384	1
CENPC	0.000126828	-0.30758	0.157	0.288	1
RASGRP2	0.177034	-0.307506	0.314	0.36	1
CRIP2	0.610748	-0.307106	0.14	0.126	1
CHD7	0.00229851	-0.306336	0.148	0.243	1
RB1CC1	1.19538e-05	-0.306212	0.114	0.258	0.212263
COX7A2L	0.0466793	-0.305419	0.301	0.387	1
ZFC3H1	1.84409e-05	-0.304213	0.079	0.207	0.327455
BCL2	5.10589e-05	-0.303539	0.148	0.288	0.906652
IQGAP1	0.000176276	-0.300774	0.175	0.306	1
SDCBP	0.0118884	0.30072	0.323	0.236	1
JUNB	0.113483	-0.300015	0.952	0.969	1
ANAPC16	0.0250524	-0.299511	0.507	0.584	1
RBX1	0.00306029	0.299228	0.393	0.283	1
EPB41	1.57212e-06	-0.299012	0.122	0.285	0.0279161
IFT57	0.429107	0.298646	0.279	0.299	1
C12orf57	0.0228058	-0.29804	0.319	0.411	1
TLK1	0.0261366	-0.297929	0.223	0.294	1
CDK13	0.00117018	-0.297623	0.135	0.24	1
CALHM6	0.207972	-0.295169	0.275	0.229	1
SEM1	0.0158924	0.294733	0.362	0.276	1
DNAJC10	8.62438e-07	-0.293865	0.105	0.267	0.0153143
TRAF5	0.0276532	-0.293843	0.148	0.216	1
S100A9	1.08789e-06	0.29311	0.624	0.443	0.0193176
HIGD2A	0.0119436	-0.292987	0.541	0.676	1
UFM1	0.00276019	-0.292763	0.127	0.218	1
TRA2A	0.102849	0.290766	0.293	0.357	1
DDX5	0.288396	0.29065	0.93	0.912	1
RPS27L	0.860135	0.289645	0.262	0.258	1
FAM49B	0.239977	-0.289208	0.358	0.407	1
SETD2	1.71516e-07	-0.288633	0.048	0.198	0.00304561
CEP350	7.72854e-05	-0.288315	0.087	0.204	1
GNAI2	1.13773e-05	-0.288072	0.127	0.276	0.202027
SRP72	0.00298385	-0.288041	0.21	0.317	1
ZNF33A	0.000272741	-0.287506	0.109	0.225	1
POLR1D	0.00364853	-0.286373	0.314	0.425	1
SHPRH	2.43509e-05	-0.285695	0.039	0.146	0.432399
PPIG	0.227187	-0.285542	0.472	0.501	1
WSB1	0.630658	-0.285433	0.362	0.375	1
CALM3	0.302407	0.285253	0.249	0.22	1
SUMO2	0.310582	-0.283854	0.786	0.773	1
ASH1L	1.1805e-09	-0.283581	0.183	0.411	2.09621e-05
SMC3	1.34015e-05	-0.283192	0.122	0.267	0.237971
ARID1B	0.00066726	-0.283069	0.14	0.249	1
PTBP3	2.64274e-06	-0.282374	0.057	0.191	0.0469271
PWP1	0.00459419	-0.282263	0.236	0.337	1
EIF4A1	0.0573004	-0.282087	0.341	0.418	1
ADAR	0.00636099	-0.282018	0.253	0.348	1
THUMPD1	0.00346664	-0.281505	0.162	0.261	1
ZBTB7A	0.000143739	-0.281003	0.087	0.2	1
NR3C1	0.0185392	-0.280669	0.21	0.285	1
KPNA2	0.0480776	0.280418	0.166	0.112	1
NXT1	9.37901e-05	0.280211	0.341	0.202	1
KAT6A	4.31587e-06	-0.280091	0.052	0.18	0.0766368
HNRNPD	6.4132e-06	-0.280033	0.17	0.33	0.113879
ATP5PO	0.675425	-0.279907	0.629	0.636	1
DDIT4	0.0296051	0.27918	0.428	0.346	1
NFKBID	0.505191	-0.27863	0.616	0.636	1
CAPZA1	0.0018962	0.278197	0.389	0.29	1
CFAP97	5.84915e-05	-0.277731	0.114	0.243	1
NSA2	0.0570588	-0.277423	0.341	0.402	1
RTF1	0.00162001	-0.277216	0.21	0.319	1
TNFAIP3	0.000111459	-0.276708	0.432	0.288	1
GRN	0.455119	-0.276523	0.131	0.151	1
FAM214A	1.58531e-05	-0.276323	0.061	0.182	0.281503
TUBA1B	0.519229	0.275687	0.507	0.528	1
TGOLN2	6.27351e-06	-0.274858	0.135	0.292	0.111399
PSMB9	0.873928	-0.274258	0.515	0.519	1
DDX3Y	6.85939e-05	-0.27421	0.039	0.139	1
LYZ	0.000990555	0.272237	0.389	0.274	1
SPEN	1.65279e-06	-0.271919	0.066	0.207	0.0293486
PLEK	0.103201	0.270288	0.258	0.204	1
PRDM2	0.000993912	-0.270216	0.397	0.517	1
LINC01857	0.513643	-0.269996	0.21	0.234	1
OSTC	0.571356	0.269272	0.153	0.135	1
ZC3H13	0.000201152	-0.26921	0.096	0.209	1
SYK	0.000136	-0.269175	0.118	0.24	1
CDKN1B	0.328272	-0.269065	0.148	0.175	1
NUFIP2	1.27596e-05	-0.269039	0.066	0.191	0.226571
UBXN1	0.161939	-0.269019	0.616	0.649	1
RBM3	0.156109	0.268745	0.76	0.775	1
GPATCH8	0.000541701	-0.268682	0.14	0.252	1
ANKRD36C	0.00156245	-0.268404	0.074	0.16	1
SNW1	0.0242463	-0.26747	0.249	0.33	1
TUBB	0.267066	0.267364	0.437	0.402	1
SLAMF1	0.00250548	0.266599	0.105	0.045	1
OSBPL8	0.000101246	-0.266238	0.135	0.265	1
TMF1	0.0127819	-0.265846	0.127	0.202	1
EVL	0.930319	-0.265806	0.419	0.409	1
NSD1	1.79099e-05	-0.264005	0.087	0.218	0.318026
ORAI2	0.00174346	-0.26383	0.157	0.261	1
MEF2A	0.0108779	-0.262855	0.148	0.227	1
AFTPH	0.00122266	-0.262216	0.092	0.184	1
SMC5	3.63308e-05	-0.261049	0.061	0.175	0.645127
EMB	0.000294806	-0.260163	0.14	0.258	1
IER5	0.0555497	-0.260069	0.183	0.243	1
C19orf53	0.0265225	-0.259915	0.354	0.438	1
GNG11	0.129898	0.259898	0.114	0.079	1
KCNQ1OT1	0.0248396	-0.259334	0.087	0.146	1
RARRES3	0.111787	-0.259127	0.197	0.249	1
PPM1K	0.022691	-0.258987	0.201	0.276	1
ADPGK	0.0226679	-0.258432	0.179	0.254	1
CAPG	0.531198	0.257381	0.288	0.315	1
SP140	0.00067633	-0.257207	0.214	0.339	1
AP1S3	0.00741747	-0.256065	0.087	0.16	1
USP8	0.00079787	-0.255435	0.131	0.238	1
ATP5ME	0.00365282	0.255404	0.459	0.362	1
PSMA2	0.0165832	0.255392	0.419	0.333	1
HNRNPF	0.0261861	0.255208	0.467	0.382	1
POLK	0.000329177	-0.255084	0.052	0.144	1
SOCS3	0.0504978	0.254628	0.249	0.187	1
NDUFA1	0.820842	0.254549	0.472	0.463	1
APPL1	0.00449443	-0.25407	0.144	0.236	1
IRF2BPL	0.0883106	0.253913	0.118	0.079	1
FMNL1	0.000134467	-0.252775	0.197	0.339	1
NDUFA6	0.991475	0.250887	0.253	0.261	1
ODF2L	0.131091	-0.250392	0.144	0.191	1
GABARAP	0.0202945	0.250153	0.336	0.256	1

## Sheet: Monocyte_diff
gene_name	p_val	avg_logFC	pct.1	pct.2	p_val_adj
MALAT1	2.39257e-20	Inf	1	1	4.24848e-16
HBA2	5.08054e-135	170.333	0.824	0.293	9.02151e-131
HBB	2.55947e-107	129.426	0.772	0.314	4.54484e-103
CCL4L2	0.000169342	113.767	0.423	0.478	1
S100A9	1.06779e-31	-112.182	0.981	0.992	1.89608e-27
FTH1	7.46489e-31	77.8179	1	1	1.32554e-26
LYZ	6.39073e-05	70.6913	0.988	0.992	1
CCL3	0.4265	61.8179	0.789	0.772	1
B2M	3.59175e-16	61.6902	1	1	6.37786e-12
NEAT1	0.527629	-55.1179	0.978	0.968	1
S100A8	1.08656e-16	-51.1821	0.97	0.981	1.9294e-12
FOS	1.39856e-05	39.8107	0.868	0.938	0.248342
CXCL2	6.35618e-05	36.8178	0.636	0.539	1
RGS1	0.104979	36.664	0.254	0.217	1
HBA1	5.5421e-64	34.7058	0.511	0.135	9.84111e-60
NFKBIA	0.000425768	-33.4517	0.993	0.975	1
CD74	1.04837e-24	32.8179	0.984	0.961	1.8616e-20
IL1B	0.072023	30.817	0.745	0.695	1
RPS12	1.82686e-17	-29.2091	0.991	0.991	3.24396e-13
CCL4	0.00625651	28.8179	0.697	0.619	1
RPS19	0.0114296	27.7747	0.999	0.997	1
MT-CO1	1.27957e-09	26.7405	0.999	0.994	2.27214e-05
EMP3	6.06227e-21	26.3229	0.962	0.93	1.07648e-16
DUSP1	7.39676e-06	25.7977	0.969	0.967	0.131344
S100A4	0.281267	24.8108	0.999	0.997	1
RPS6	4.67591e-08	-24.1302	0.996	0.999	0.000830301
HLA-DRB1	5.59685e-07	-22.0538	0.822	0.881	0.00993833
HSPA1B	2.66766e-31	20.736	0.871	0.771	4.73696e-27
RPS25	0.000339372	-20.2539	0.986	0.986	1
CXCL8	0.103498	20.1312	0.783	0.8	1
MT-ND4	1.42912e-43	-19.155	0.973	0.994	2.5377e-39
HSPA1A	7.23809e-25	18.8334	0.913	0.832	1.28527e-20
HLA-DPB1	1.26685e-06	18.8179	0.786	0.721	0.0224955
JUNB	1.35678e-09	18.3549	0.979	0.962	2.40924e-05
TPT1	3.76173e-47	-18.2054	0.985	0.997	6.67971e-43
RPL13	4.19756e-12	-18.1821	0.998	0.997	7.45361e-08
IER3	0.0898847	-18.0417	0.884	0.824	1
CCL3L1	1.88699e-11	17.8178	0.647	0.77	3.35073e-07
TIMP1	1.03763e-11	17.8022	0.818	0.741	1.84252e-07
ACTB	1.82641e-11	16.9579	0.999	0.99	3.24315e-07
HSP90AA1	0.000760353	-16.1637	0.909	0.934	1
SAT1	0.000360589	16.0228	0.995	0.989	1
H3F3B	1.03824e-19	15.9312	0.983	0.967	1.84361e-15
CCL5	0.00330291	15.8929	0.353	0.283	1
TMSB10	9.87061e-07	15.7696	1	0.999	0.0175272
RGS2	0.134817	15.7685	0.826	0.814	1
HNRNPA1	0.00787981	15.3627	0.851	0.908	1
VIM	2.85175e-06	-15.1821	0.927	0.953	0.0506386
RPL9	2.69908e-19	-14.9929	0.975	0.992	4.79275e-15
EIF4A3	0.000351024	14.5865	0.336	0.257	1
S100A11	3.2667e-09	14.174	0.972	0.92	5.80068e-05
RPS29	1.87403e-07	-13.7671	0.983	0.991	0.00332772
VCAN	2.61399e-51	-13.7424	0.66	0.867	4.64166e-47
HLA-B	0.737866	13.3205	0.983	0.986	1
RPS18	0.00133784	-13.1821	0.997	1	1
FCN1	5.90217e-05	12.904	0.962	0.962	1
ISG15	0.0409494	12.8178	0.497	0.449	1
GADD45B	7.28237e-10	12.7746	0.921	0.836	1.29313e-05
CYCS	4.43365e-16	12.3574	0.606	0.449	7.87284e-12
IL1RN	0.243516	12.3307	0.315	0.339	1
S100A12	3.53057e-26	-12.1762	0.683	0.861	6.26924e-22
EEF1A1	6.06273e-06	-12.0125	0.994	0.996	0.107656
EIF1	0.592546	11.928	0.997	0.997	1
BCL2A1	0.00682511	11.5879	0.741	0.695	1
RPS2	1.02894e-17	-11.3663	0.994	0.996	1.8271e-13
RPS20	4.08652e-14	-11.1942	0.982	0.99	7.25643e-10
PNRC1	9.77998e-07	-11.1622	0.877	0.914	0.0173663
IGKC	0.00289971	-11.1615	0.16	0.212	1
INSIG1	1.6252e-06	11.111	0.427	0.324	0.0288587
IFITM2	2.08716e-05	11.1011	0.731	0.689	0.370617
RPS4X	0.840537	11.0575	0.995	0.992	1
BTG1	0.0145908	-10.9767	0.901	0.863	1
RPS8	9.14907e-18	-10.9091	0.986	0.991	1.6246e-13
AREG	1.11656e-13	10.8375	0.373	0.217	1.98267e-09
PFN1	1.81928e-28	10.8025	0.98	0.961	3.2305e-24
RPL13A	1.04486e-10	-10.5028	0.994	0.999	1.85536e-06
HLA-DQB1	0.017868	-10.4822	0.573	0.659	1
RPS28	3.81146e-11	-10.4659	0.992	0.997	6.76802e-07
PLAUR	3.38811e-27	9.73268	0.871	0.738	6.01627e-23
RPL18A	0.784915	9.5795	0.994	0.999	1
RPS13	0.00208598	-9.55966	0.986	0.997	1
AIF1	5.17543e-08	9.54705	0.989	0.977	0.000919001
HSPA6	5.15109e-20	9.48163	0.234	0.072	9.14678e-16
S100A6	0.116932	-9.15747	1	0.996	1
RPL5	4.58196e-13	-9.15313	0.872	0.941	8.13619e-09
CHMP1B	7.89251e-06	8.94412	0.541	0.463	0.140147
LST1	3.46608e-15	8.93734	0.983	0.961	6.15472e-11
G0S2	0.000115536	8.86648	0.82	0.723	1
UBC	1.61903e-09	8.81911	0.965	0.961	2.87491e-05
DUSP2	3.66051e-29	8.81409	0.913	0.76	6.49996e-25
PSAP	0.00192379	8.80945	0.952	0.92	1
FCER1G	0.00148671	8.69273	0.958	0.948	1
SRSF7	0.656794	8.67511	0.341	0.353	1
PTMA	9.15537e-15	-8.63248	0.987	0.989	1.62572e-10
EREG	0.0126332	-8.60309	0.356	0.287	1
FAU	6.64871e-09	-8.44109	0.991	0.995	0.000118061
SLC25A6	0.884138	-8.34259	0.895	0.91	1
RPS10	1.24783e-14	-8.33037	0.902	0.956	2.21577e-10
SH3BGRL3	5.04059e-18	8.31419	0.974	0.961	8.95057e-14
SOD2	8.52077e-05	8.29069	0.89	0.836	1
RPS16	6.86297e-20	-8.2311	0.982	0.99	1.21866e-15
RPL21	0.00663595	-8.18367	0.995	0.999	1
MT-ND3	6.64215e-85	-8.11815	0.845	0.976	1.17945e-80
TNF	0.00206214	-8.09182	0.303	0.355	1
COTL1	0.0466653	7.94119	0.928	0.929	1
APOBEC3A	0.0183689	-7.92081	0.294	0.254	1
MT-CO2	9.93172e-19	7.81766	0.994	0.994	1.76358e-14
NINJ1	5.58807e-14	7.65218	0.64	0.492	9.92274e-10
ILF3-DT	0.000137242	7.55352	0.063	0.115	1
IFITM3	5.38771e-10	-7.13352	0.787	0.699	9.56696e-06
CEBPB	0.0122244	-7.07387	0.72	0.745	1
RPL15	0.97388	-7.06927	0.986	0.989	1
VAMP5	0.00310979	-7.0333	0.416	0.351	1
IER2	0.000195928	6.99672	0.86	0.82	1
RPS23	3.65927e-09	6.81779	0.991	0.995	6.49777e-05
TNFAIP6	4.70566e-15	6.65896	0.31	0.155	8.35584e-11
RPS27	8.22475e-08	-6.6281	0.999	1	0.00146047
RPLP1	1.20525e-13	6.52157	1	0.999	2.14017e-09
LGALS2	0.0336542	6.51598	0.751	0.722	1
RPL7A	1.25946e-14	-6.42574	0.926	0.972	2.23642e-10
RHOA	0.597525	6.40434	0.764	0.812	1
PF4	0.414297	-6.38754	0.145	0.157	1
RPL30	1.16088e-10	-6.30967	0.993	0.995	2.06137e-06
RPL39	2.78456e-20	-6.29582	0.993	0.996	4.94455e-16
RPL18	4.41059e-08	-6.23127	0.982	0.995	0.000783189
CLEC2B	0.00161652	6.21188	0.476	0.551	1
RPL38	6.30771e-16	-6.20181	0.96	0.981	1.12006e-11
PPBP	0.609659	-6.18183	0.197	0.206	1
HLA-DRA	5.10273e-05	-6.18178	0.978	0.981	0.906092
RPL27A	1.74839e-06	-6.17149	0.987	0.996	0.0310462
MT-CO3	6.21375e-30	-6.05167	0.994	0.997	1.10338e-25
KLF6	7.0405e-06	-6.04859	0.535	0.631	0.125018
FCGR3A	1.70558e-13	5.90187	0.213	0.088	3.02859e-09
CALM1	0.000260517	-5.90024	0.674	0.733	1
RPS15A	7.24229e-13	-5.87237	0.992	0.997	1.28601e-08
CD37	0.437929	5.85881	0.792	0.807	1
ANXA1	0.176888	5.74406	0.809	0.861	1
CD14	0.825163	-5.58946	0.739	0.756	1
UBA52	1.17318e-18	-5.53179	0.976	0.995	2.08321e-14
TMSB4X	1.68537e-05	5.51135	1	1	0.29927
CST3	0.686683	5.51054	0.987	0.977	1
TSC22D3	0.0242119	-5.40573	0.591	0.544	1
RPL6	8.10017e-13	-5.3947	0.965	0.985	1.43835e-08
DBI	0.0901534	5.38583	0.593	0.569	1
ARHGDIB	1.76346e-06	5.27192	0.872	0.856	0.0313138
CXCR4	0.0111938	5.2473	0.823	0.796	1
RPS27A	6.58743e-07	-5.20058	0.994	0.994	0.0116973
MT-ND1	2.88339e-38	-5.19426	0.947	0.987	5.12004e-34
HLA-DQA1	5.11988e-07	-5.15586	0.329	0.22	0.00909137
WTAP	0.000324514	5.13021	0.42	0.341	1
OSM	1.05983e-05	5.12823	0.389	0.291	0.188194
RPL10	8.58315e-06	-5.12266	0.999	0.997	0.152411
RPL14	2.31162e-07	-5.11541	0.966	0.99	0.00410474
RPL8	0.00735082	5.09601	0.988	0.995	1
RPL37A	1.4688e-25	-5.04502	0.96	0.986	2.60814e-21
LMNA	0.151195	5.04158	0.116	0.096	1
RPL12	7.00112e-08	-4.96149	0.983	0.996	0.00124319
AC023157.3	0.000252747	4.88995	0.168	0.109	1
ALOX5AP	3.6136e-05	-4.87735	0.16	0.239	0.641667
RPL32	0.000678828	-4.86894	0.998	1	1
TNFAIP3	0.000782719	-4.84194	0.706	0.717	1
HSPB1	7.79377e-25	4.82863	0.334	0.133	1.38394e-20
CCL20	0.000173417	4.81685	0.208	0.135	1
GZMA	0.0899139	4.81061	0.11	0.086	1
RPL4	0.0203557	4.80492	0.886	0.917	1
HES1	0.294975	-4.77021	0.285	0.262	1
S100A10	0.447751	4.76711	0.961	0.957	1
DNAJB1	1.15178e-17	4.75653	0.838	0.712	2.04522e-13
RPS17	0.225703	4.73744	0.919	0.909	1
ZFP36L2	1.70962e-05	4.62086	0.501	0.585	0.303578
TAGLN2	0.00262289	4.61974	0.701	0.681	1
TNFSF10	0.00965384	4.56598	0.276	0.33	1
TIPARP	0.0177607	-4.55241	0.146	0.11	1
HLA-A	0.424206	4.54283	0.966	0.965	1
HERPUD1	0.14665	-4.46814	0.534	0.504	1
ACTG1	2.21988e-08	-4.45002	0.79	0.872	0.000394183
HLA-C	0.000528238	4.3509	0.973	0.984	1
GABARAP	4.17974e-17	4.26736	0.798	0.693	7.42197e-13
MT-CYB	2.30212e-17	4.2044	0.949	0.965	4.08787e-13
AC007952.4	1.66222e-21	-4.19118	0.228	0.425	2.95161e-17
ID2	0.888602	-4.18211	0.68	0.647	1
IFI30	2.63454e-06	-4.15043	0.482	0.561	0.0467815
MS4A6A	0.0786375	4.11279	0.737	0.813	1
CYBA	0.248087	4.04732	0.98	0.982	1
SERPINA1	5.40721e-05	4.00372	0.808	0.785	0.960159
PTX3	2.00063e-05	3.96355	0.198	0.126	0.355252
TXNIP	1.28413e-48	-3.91361	0.302	0.621	2.28023e-44
RPL37	1.20365e-19	3.91219	0.97	0.991	2.13733e-15
IL32	0.315047	3.88326	0.237	0.212	1
HLA-DPA1	3.12839e-10	3.81117	0.78	0.699	5.55509e-06
RPL27	9.14567e-15	-3.73782	0.977	0.991	1.624e-10
CTSS	5.36202e-20	-3.57039	0.967	0.981	9.52134e-16
EEF1B2	5.735e-18	-3.52263	0.726	0.856	1.01836e-13
MCL1	0.784061	3.50318	0.575	0.573	1
PLAC8	0.00518597	3.47301	0.427	0.369	1
ATF3	0.00047277	3.44752	0.515	0.441	1
CYBB	4.89025e-16	-3.44452	0.548	0.684	8.68362e-12
PLIN2	5.49824e-16	3.4292	0.416	0.583	9.76322e-12
RPS26	3.20795e-05	3.38914	0.831	0.809	0.569636
TOMM7	1.07276e-21	-3.33153	0.719	0.86	1.9049e-17
RPS5	1.61156e-10	-3.3236	0.91	0.947	2.86165e-06
CST7	0.0664167	3.31035	0.152	0.121	1
RPL19	1.14804e-08	-3.17081	0.992	0.995	0.000203858
JUN	0.312152	-3.13053	0.532	0.551	1
DDIT4	4.56906e-38	-3.10885	0.799	0.565	8.11328e-34
REL	0.877532	-3.09061	0.499	0.491	1
ANXA2	6.73297e-13	3.06592	0.784	0.71	1.19557e-08
KLF10	0.277534	-3.05544	0.529	0.504	1
BTG2	0.0285788	3.02408	0.537	0.473	1
RPL34	0.00569118	-2.97658	1	0.999	1
CORO1A	0.953103	2.96841	0.776	0.767	1
AES	8.59187e-05	-2.93418	0.18	0.258	1
GNLY	0.0260886	2.86723	0.428	0.378	1
ZFP36	8.28743e-13	2.86648	0.948	0.92	1.4716e-08
HAX1	0.252697	2.83634	0.13	0.148	1
NKG7	0.000169777	2.82094	0.51	0.41	1
GPR183	0.706926	2.81787	0.371	0.382	1
MT-ATP6	1.97979e-47	-2.81562	0.984	0.994	3.51551e-43
HLA-E	0.11487	-2.81299	0.822	0.856	1
LTB	0.571444	2.81104	0.227	0.238	1
NR4A2	0.000199442	2.80673	0.642	0.569	1
MNDA	0.166562	-2.7468	0.854	0.848	1
TYROBP	0.00491245	-2.74263	0.988	0.987	1
UBB	0.0182123	2.72954	0.899	0.887	1
BCAS2	0.1342	2.72031	0.226	0.196	1
CD68	6.19881e-06	2.7119	0.669	0.612	0.110072
RPSA	6.16976e-08	2.68024	0.796	0.86	0.00109556
SGK1	1.8523e-05	2.6363	0.43	0.534	0.328913
CHCHD10	0.166731	-2.62899	0.31	0.338	1
CAST	8.65469e-31	-2.58423	0.447	0.664	1.53681e-26
GAPDH	0.000168097	-2.57337	0.935	0.958	1
MT-ND5	6.4475e-38	-2.51246	0.632	0.812	1.14488e-33
LY6E	0.00153737	2.47586	0.59	0.525	1
LGALS3	0.52025	2.46742	0.749	0.751	1
CEBPD	1.26086e-17	-2.45588	0.227	0.41	2.23891e-13
RGCC	0.0889605	-2.44314	0.218	0.254	1
TRBC1	0.328599	-2.4199	0.109	0.123	1
MARCKSL1	7.74667e-12	2.41668	0.374	0.231	1.37558e-07
CD48	0.246546	2.37951	0.681	0.714	1
TMEM176B	0.489038	-2.35589	0.424	0.392	1
SARAF	0.0004065	-2.35485	0.51	0.601	1
YBX1	0.920992	-2.34397	0.851	0.861	1
ARL4A	0.000152068	2.33665	0.458	0.381	1
SERF2	0.000407799	2.3107	0.989	0.984	1
MT1X	0.00257837	2.29049	0.185	0.241	1
RPL28	3.53953e-22	-2.26803	0.996	0.996	6.28514e-18
CCNL1	5.02537e-33	-2.2595	0.681	0.847	8.92355e-29
NFKBIZ	0.0234091	-2.23979	0.687	0.623	1
PTPRC	2.81261e-24	-2.23225	0.695	0.815	4.99435e-20
EVI2B	6.37355e-10	-2.23112	0.683	0.771	1.13175e-05
NACA	0.000119169	2.23054	0.969	0.979	1
CD83	0.659318	2.2162	0.629	0.598	1
HLA-DQA2	8.48036e-18	-2.21107	0.249	0.091	1.50586e-13
ANXA5	0.000211452	2.21093	0.701	0.652	1
ARPC2	0.446976	2.20311	0.832	0.832	1
TSPO	0.244562	-2.19393	0.9	0.914	1
RAP1B	0.0528181	2.18882	0.536	0.499	1
TKT	5.19315e-10	-2.18157	0.781	0.831	9.22148e-06
TWISTNB	0.917576	2.17852	0.336	0.336	1
CALM2	0.0187136	-2.17837	0.847	0.837	1
GZMH	0.136071	2.15165	0.121	0.099	1
RPS11	3.2821e-22	-2.1488	0.961	0.981	5.82802e-18
RPL22	3.3174e-09	2.1424	0.958	0.967	5.89071e-05
LAPTM5	0.0176621	2.13371	0.838	0.881	1
UQCRH	0.0534771	-2.12514	0.76	0.8	1
H3F3A	1.94768e-26	-2.11322	0.916	0.949	3.45849e-22
RPLP2	7.80277e-18	2.09119	0.996	0.999	1.38554e-13
RPL3	0.263927	2.0811	0.985	0.987	1
CTSC	0.00273938	2.08005	0.54	0.487	1
RPL36	0.0812276	-2.03881	0.986	0.994	1
JUND	0.0124013	-2.02949	0.662	0.698	1
CALHM6	1.33163e-06	2.00232	0.412	0.312	0.0236457
ADM	4.22398e-05	2.00104	0.232	0.155	0.750051
MT2A	0.0425234	-1.94767	0.513	0.488	1
GSTO1	0.0531046	-1.93914	0.594	0.625	1
CLIC1	0.728945	1.93819	0.826	0.86	1
CTSD	0.165155	-1.92762	0.624	0.666	1
RPL35A	0.000296007	-1.91477	0.991	0.994	1
RPL29	4.52032e-08	1.91356	0.975	0.992	0.000802674
HSPA5	0.293798	1.903	0.53	0.579	1
TPPP3	0.518751	-1.88502	0.142	0.133	1
LITAF	0.054074	-1.8764	0.409	0.456	1
COX4I1	7.75976e-06	1.85354	0.939	0.96	0.13779
DYNLL1	1.52212e-08	1.84445	0.61	0.497	0.000270282
HSPH1	5.64837e-15	1.84261	0.536	0.349	1.00298e-10
FTL	0.152214	1.81789	1	0.997	1
RPS4Y1	1.80674e-24	-1.80622	0.33	0.584	3.20822e-20
CARD16	8.53801e-15	1.801	0.839	0.735	1.5161e-10
AC020656.1	0.249147	-1.79974	0.238	0.26	1
H2AFZ	0.180375	1.78713	0.487	0.532	1
TUBB4B	0.136036	-1.78418	0.291	0.316	1
NPC2	0.000538736	1.78349	0.868	0.862	1
SAP18	0.434779	-1.76949	0.667	0.686	1
RPS9	0.0164525	1.76142	0.995	0.997	1
FGL2	0.000329532	-1.71917	0.459	0.534	1
CKS2	1.10311e-15	1.71566	0.329	0.168	1.9588e-11
SDCBP	0.833456	1.71445	0.709	0.724	1
CD69	0.243505	1.71256	0.21	0.235	1
PPIB	0.0298965	-1.70265	0.599	0.614	1
MAFB	0.125638	-1.69407	0.44	0.412	1
PFDN5	0.56038	-1.6904	0.989	0.992	1
SOCS3	1.98314e-12	1.68444	0.494	0.326	3.52147e-08
GZMB	0.104118	1.68023	0.166	0.137	1
SPI1	9.06142e-09	1.67498	0.776	0.694	0.000160904
APLP2	1.57318e-11	-1.65441	0.619	0.733	2.7935e-07
AL118516.1	0.0671481	1.64422	0.267	0.228	1
CCNI	7.27112e-06	-1.64082	0.652	0.742	0.129113
TXN	0.541622	-1.63472	0.636	0.66	1
VAMP8	0.0185638	-1.62982	0.705	0.751	1
DNAJA1	5.29133e-08	1.62934	0.616	0.516	0.000939582
SLC25A5	0.147099	1.61832	0.694	0.681	1
DDX5	0.00304105	1.61612	0.733	0.803	1
SRSF3	0.0748914	1.60831	0.665	0.702	1
EGR1	2.17424e-05	-1.60402	0.152	0.226	0.38608
TUBA1B	0.0445611	1.58294	0.433	0.389	1
RPL17	4.49246e-05	1.57773	0.816	0.815	0.797726
OAZ1	0.154354	1.55484	0.975	0.982	1
MT-ND4L	7.16991e-84	-1.54237	0.146	0.573	1.27316e-79
RSL24D1	0.714752	-1.53124	0.57	0.574	1
ARPC1B	0.0193111	1.51971	0.747	0.723	1
RPLP0	8.17562e-06	1.51778	0.871	0.928	0.145174
RSL1D1	1.01884e-18	-1.51505	0.428	0.607	1.80915e-14
CAPZB	0.00363443	1.49533	0.654	0.619	1
HNRNPC	1.09923e-11	-1.49154	0.584	0.738	1.9519e-07
RPS7	6.41724e-05	1.48882	0.959	0.986	1
RPS24	9.2659e-24	1.48283	0.993	0.996	1.64535e-19
NCL	2.53044e-27	-1.45972	0.393	0.612	4.4933e-23
RSRP1	8.15468e-06	1.45217	0.636	0.555	0.144803
ASAH1	0.00528844	1.44767	0.718	0.785	1
ENO1	0.0787916	1.43355	0.62	0.675	1
HLA-DRB5	5.91632e-18	1.41751	0.097	0.258	1.05056e-13
NAMPT	0.0909892	-1.41061	0.841	0.857	1
HMGB2	0.343744	1.39197	0.482	0.497	1
HBEGF	0.00829086	-1.39073	0.199	0.247	1
CREM	1.62748e-14	-1.37668	0.419	0.245	2.88991e-10
RBM39	1.62968e-07	-1.35384	0.57	0.665	0.00289383
RHOC	2.20621e-06	1.3531	0.195	0.115	0.0391757
RHOB	0.458511	-1.35069	0.122	0.11	1
RNASET2	0.0150563	1.34155	0.698	0.646	1
TYMP	0.796708	1.32582	0.804	0.793	1
RPL23	1.00974e-11	1.32517	0.954	0.973	1.79299e-07
TNFAIP2	9.29528e-05	-1.29596	0.508	0.564	1
CDC42EP3	1.54937e-05	-1.29544	0.334	0.415	0.275121
RETN	0.651686	-1.28959	0.371	0.374	1
STXBP2	2.8152e-07	-1.28899	0.563	0.674	0.00499895
PIK3R1	0.00545344	-1.27174	0.112	0.238	1
TRIR	0.0346552	-1.27077	0.602	0.647	1
HLA-DMB	0.489202	-1.26627	0.425	0.408	1
HCK	0.000151949	1.26442	0.467	0.398	1
ATP2B1	0.0420221	-1.2594	0.646	0.65	1
RPL41	0.149295	-1.23069	0.998	1	1
RPS21	2.2009e-07	-1.23047	0.929	0.957	0.00390814
MT-ND2	4.36242e-36	-1.21269	0.959	0.99	7.74635e-32
BRI3	1.18953e-22	-1.20655	0.355	0.564	2.11226e-18
RPS3A	1.48997e-12	-1.19955	0.986	0.995	2.64574e-08
FUS	5.56443e-06	-1.19694	0.415	0.512	0.0988076
THBS1	0.00130967	1.19035	0.407	0.341	1
PABPC1	0.000148014	-1.18823	0.9	0.938	1
LIMD2	0.00522925	1.17979	0.649	0.575	1
ITM2B	1.52982e-05	1.12043	0.877	0.924	0.27165
PHACTR1	6.23237e-05	-1.11136	0.718	0.649	1
SRGN	0.279989	-1.10699	0.974	0.98	1
COX7C	1.82736e-05	1.10656	0.884	0.909	0.324485
MYADM	0.0888741	-1.09768	0.336	0.372	1
HIF1A	3.73329e-19	-1.09338	0.334	0.521	6.6292e-15
CD3D	0.000173722	-1.09161	0.1	0.159	1
GLRX	0.918655	1.08331	0.672	0.668	1
ISG20	0.134499	-1.07723	0.17	0.142	1
SMIM25	0.22927	1.07524	0.298	0.276	1
PPIA	0.93606	1.07374	0.803	0.794	1
ICAM1	8.06957e-06	1.05446	0.439	0.336	0.143291
TRBC2	0.237606	-1.05325	0.115	0.134	1
UBE2D3	0.818666	1.04666	0.699	0.713	1
CD52	0.000296139	1.04225	0.821	0.861	1
HNRNPU	3.15668e-09	-1.04118	0.491	0.594	5.60531e-05
BHLHE40	0.43573	-1.03648	0.495	0.478	1
EEF1D	2.12242e-06	-1.03598	0.902	0.952	0.0376878
ATP2B1-AS1	0.000184692	-1.03485	0.622	0.674	1
AHNAK	1.81114e-13	-1.02207	0.36	0.517	3.21604e-09
IRF1	0.194229	1.02017	0.547	0.58	1
C5AR1	0.0231662	1.01773	0.462	0.415	1
TAX1BP1	2.54834e-31	-1.01376	0.421	0.659	4.52508e-27
TPM3	6.86563e-15	-1.0029	0.622	0.75	1.21913e-10
YBX3	4.12091e-17	-0.999631	0.251	0.425	7.3175e-13
NCF2	5.47873e-08	-0.998994	0.525	0.638	0.000972858
SEPT7	1.49965e-14	-0.997471	0.408	0.564	2.66293e-10
COMMD6	0.0265883	-0.992712	0.836	0.838	1
RPS15	1.59712e-05	-0.987909	0.998	0.997	0.2836
NDUFA13	0.0952675	0.986144	0.624	0.599	1
HCST	4.52561e-11	-0.97696	0.75	0.834	8.03613e-07
PPP1CB	0.00120151	0.973838	0.398	0.329	1
PTP4A2	2.63439e-21	-0.973702	0.406	0.593	4.67789e-17
SNHG8	9.81524e-05	-0.968134	0.394	0.48	1
MTDH	3.19347e-08	-0.96796	0.359	0.477	0.000567064
EEF2	0.822589	0.964725	0.749	0.769	1
PRELID1	1.30407e-10	0.952995	0.754	0.65	2.31564e-06
KLRB1	0.119587	-0.944761	0.114	0.137	1
HSP90B1	1.46207e-17	-0.929995	0.392	0.573	2.5962e-13
EIF3H	0.00910459	-0.929783	0.705	0.752	1
JMJD1C	5.0857e-18	-0.921953	0.188	0.363	9.03067e-14
MYL6	0.994466	0.921439	0.937	0.962	1
PPP1R15A	0.866116	0.919604	0.845	0.845	1
RBP7	3.76011e-12	-0.917439	0.349	0.497	6.67682e-08
HMOX1	0.00416399	0.917227	0.291	0.233	1
SNHG15	2.17607e-13	0.907272	0.432	0.279	3.86405e-09
CFL1	0.00011747	0.892337	0.927	0.925	1
PPIF	3.80163e-08	0.890675	0.606	0.491	0.000675056
SUB1	0.122075	-0.887983	0.779	0.796	1
ATP5MG	0.638675	0.885282	0.921	0.938	1
EIF4E	0.295878	-0.884583	0.124	0.107	1
CLK1	0.00438864	0.880507	0.516	0.458	1
KMT2E	0.0216136	-0.879992	0.398	0.449	1
IQGAP1	2.7563e-12	-0.875698	0.38	0.52	4.89435e-08
SAMSN1	1.86831e-11	0.875498	0.451	0.303	3.31756e-07
RPL11	0.000605598	-0.875343	0.995	1	1
C6orf48	0.178903	-0.864588	0.455	0.503	1
NCF1	0.0742703	0.859606	0.481	0.437	1
HSPA8	0.00705756	-0.858925	0.584	0.541	1
GSTP1	0.00650833	-0.855107	0.849	0.909	1
ATP5MPL	0.0183521	-0.849536	0.824	0.874	1
C1orf56	0.00256591	0.848406	0.18	0.131	1
YWHAB	0.00359086	-0.846218	0.678	0.71	1
RPL35	1.75339e-05	0.842926	0.983	0.994	0.311349
HMGB1	3.85542e-11	-0.828916	0.792	0.846	6.84606e-07
RPL26	9.77621e-07	0.827741	0.994	1	0.0173596
CHD1	1.80751e-09	-0.823545	0.376	0.501	3.20959e-05
CRIP1	0.597014	-0.822297	0.425	0.407	1
EIF4B	1.35223e-11	-0.816639	0.26	0.393	2.40115e-07
A1BG	7.40508e-05	-0.813412	0.134	0.204	1
HNRNPH1	0.877898	0.81264	0.417	0.431	1
DDX24	3.4645e-10	-0.809303	0.204	0.331	6.15191e-06
SRP14	0.000746519	-0.803278	0.751	0.823	1
PYCARD	0.201827	0.800884	0.723	0.731	1
LCP1	1.89846e-13	-0.800836	0.624	0.748	3.37109e-09
NOP10	0.922752	-0.800172	0.634	0.645	1
CD53	0.219488	0.791439	0.566	0.556	1
CTNNB1	0.14361	-0.791153	0.334	0.306	1
2022-03-01	2.18884e-05	-0.790808	0.165	0.247	0.388673
CHCHD2	0.909666	0.788058	0.798	0.808	1
PSME1	0.522435	-0.786963	0.757	0.776	1
PNN	5.51535e-06	-0.786796	0.199	0.29	0.0979361
OSER1	3.0628e-05	0.785948	0.419	0.334	0.543862
RGS18	0.0238612	-0.785057	0.101	0.135	1
AL139246.5	0.450598	-0.782038	0.152	0.163	1
SQSTM1	0.11602	0.780679	0.526	0.484	1
DEK	1.84387e-08	-0.780584	0.427	0.539	0.000327416
IER5	0.787834	0.780381	0.321	0.321	1
ATP5F1E	0.0196021	0.775185	0.986	0.98	1
SLTM	1.96068e-06	-0.773631	0.174	0.265	0.0348157
MARCO	0.36147	-0.770556	0.107	0.121	1
ARL6IP5	6.11357e-09	-0.76952	0.328	0.448	0.000108559
CFP	0.0411891	0.769488	0.595	0.559	1
MORF4L1	6.65907e-12	-0.763655	0.428	0.551	1.18245e-07
PLEK	1.92994e-13	0.7604	0.553	0.698	3.42699e-09
SEC11A	7.10631e-05	0.755869	0.546	0.618	1
NDUFA4	0.112742	-0.752681	0.751	0.791	1
SFPQ	1.09611e-16	-0.738131	0.356	0.534	1.94636e-12
JAK1	0.074534	-0.734143	0.244	0.394	1
POMP	0.00556325	0.730994	0.636	0.594	1
ZFP36L1	2.94978e-07	-0.727087	0.458	0.573	0.00523792
SET	3.36369e-06	-0.726985	0.4	0.497	0.059729
MS4A7	0.000929665	0.721567	0.438	0.364	1
SELENOK	0.00791467	0.716629	0.549	0.497	1
ATP5MF	0.0904573	0.716558	0.688	0.645	1
PNISR	9.24342e-06	-0.712911	0.317	0.403	0.164135
RNF213	2.9108e-06	-0.70949	0.198	0.29	0.0516871
EIF3F	0.597249	0.70631	0.645	0.649	1
CITED2	0.39742	0.705972	0.269	0.253	1
SP100	2.68148e-10	-0.701231	0.26	0.397	4.7615e-06
RPS14	0.000918367	0.696924	1	1	1
CLEC4E	0.0499303	0.694168	0.477	0.541	1
BRK1	0.242152	0.691715	0.617	0.654	1
ANKRD12	0.00470373	-0.690597	0.3	0.359	1
COPE	0.198389	0.690472	0.611	0.601	1
CFD	0.0079286	0.687989	0.759	0.699	1
EIF1B	0.524909	0.687097	0.405	0.413	1
PSMA4	0.790926	0.686571	0.505	0.508	1
MYL12A	0.000291788	0.685514	0.899	0.89	1
EIF3A	4.3841e-13	-0.683777	0.238	0.389	7.78485e-09
OST4	0.0702888	-0.683318	0.82	0.866	1
PRDX1	0.973681	-0.680929	0.492	0.493	1
EIF3K	0.000107148	-0.677825	0.766	0.818	1
LDHA	0.451953	0.674076	0.496	0.487	1
ATP6V0E1	0.196027	0.673825	0.674	0.668	1
HCAR3	0.224553	0.673484	0.123	0.105	1
SULT1A1	0.0506899	-0.671786	0.321	0.359	1
PRDM1	0.0637735	0.668986	0.281	0.236	1
PPA1	0.00717959	0.66498	0.351	0.292	1
NPM1	3.59116e-10	-0.664403	0.683	0.766	6.37683e-06
MYL12B	0.113139	0.662779	0.81	0.808	1
ATP5MC3	0.0289574	-0.660204	0.56	0.608	1
CASP1	0.00483616	0.65742	0.514	0.466	1
BACH1	4.46883e-15	-0.655776	0.211	0.373	7.9353e-11
PTPN6	4.24304e-06	0.653119	0.375	0.283	0.0753437
BCLAF1	8.48437e-19	-0.652052	0.199	0.382	1.50657e-14
MXD1	0.00119672	0.645773	0.379	0.311	1
SON	2.79425e-05	-0.645248	0.463	0.547	0.496176
GNG5	0.000745427	0.643394	0.724	0.683	1
FCGR1A	0.370408	-0.642397	0.242	0.223	1
ANP32B	2.03057e-07	-0.633558	0.476	0.588	0.00360568
ATP5F1B	0.314935	0.630099	0.533	0.526	1
HADHA	9.05629e-10	-0.629286	0.291	0.42	1.60813e-05
LAP3	0.89123	0.629051	0.212	0.212	1
FPR1	0.62438	0.625306	0.541	0.574	1
SRRM2	1.32845e-14	-0.624608	0.261	0.426	2.35892e-10
DRAP1	0.000864688	0.621586	0.535	0.47	1
MTPN	9.88022e-07	-0.612763	0.33	0.441	0.0175443
PAK2	0.0654654	-0.612581	0.259	0.405	1
TALDO1	2.25059e-05	-0.610349	0.624	0.703	0.399638
ALDH2	0.00244514	-0.610046	0.388	0.451	1
UBE2L6	0.00209333	0.609573	0.353	0.286	1
NFE2L2	1.21953e-07	0.60759	0.546	0.425	0.00216553
PCBP1	0.320611	-0.604639	0.67	0.692	1
CALR	0.308391	-0.604359	0.331	0.346	1
SKP1	0.799217	0.604331	0.687	0.705	1
ATP6V0B	0.197024	0.603945	0.658	0.641	1
USP15	4.31917e-21	-0.598419	0.334	0.535	7.66955e-17
MAP3K2	1.28192e-08	-0.597973	0.221	0.335	0.000227631
LEPROTL1	2.35198e-07	-0.59201	0.268	0.381	0.00417642
SYF2	2.70787e-08	-0.590168	0.489	0.601	0.000480836
MAP2K3	0.402149	0.588632	0.241	0.23	1
EVI2A	0.000684391	-0.587521	0.423	0.494	1
CMC1	3.065e-06	0.587197	0.211	0.126	0.0544253
PLBD1	0.00737716	0.581874	0.345	0.407	1
ELOB	0.00728244	-0.58152	0.866	0.884	1
DDX3X	0.000520527	-0.580607	0.308	0.382	1
COX6C	0.140484	0.579186	0.717	0.7	1
EIF5	0.443632	-0.57885	0.519	0.525	1
GPR84	6.0189e-05	0.576177	0.141	0.081	1
HLA-DMA	0.00256808	0.573707	0.635	0.576	1
MIS18BP1	1.41821e-14	-0.573446	0.187	0.341	2.51832e-10
OLR1	1.86909e-07	0.571595	0.137	0.062	0.00331894
HSPD1	0.326345	-0.57016	0.32	0.293	1
RSRC2	0.00210098	-0.56999	0.435	0.506	1
SMCHD1	1.23078e-15	-0.569399	0.207	0.372	2.1855e-11
FABP5	0.000609066	0.564491	0.15	0.096	1
SRSF11	2.27902e-05	-0.562988	0.35	0.444	0.404685
CLTA	0.00979487	-0.562961	0.435	0.484	1
TCF25	9.92685e-08	-0.561944	0.335	0.442	0.00176271
ACTR2	1.92951e-05	-0.557651	0.423	0.503	0.342623
CTSZ	7.31237e-08	-0.552662	0.198	0.306	0.00129846
MTSS1	0.00516489	-0.548219	0.154	0.107	1
UQCR11	0.630065	0.547636	0.767	0.795	1
RNF130	0.189007	0.543346	0.565	0.598	1
PIM3	3.60336e-06	-0.543204	0.508	0.407	0.0639849
PPDPF	0.00012471	0.541437	0.47	0.389	1
DDIT3	0.109144	0.54	0.412	0.377	1
ITGB2	0.681066	0.538318	0.667	0.686	1
RHOG	0.456471	0.538194	0.601	0.628	1
NOP53	0.000968265	0.535952	0.663	0.718	1
UCP2	1.97328e-05	0.535493	0.437	0.348	0.350395
FYB1	4.03982e-07	-0.535476	0.566	0.665	0.00717351
SRSF2	0.290605	-0.533235	0.488	0.47	1
RILPL2	7.49007e-06	0.532146	0.697	0.623	0.133001
CYP1B1	0.00171974	-0.531842	0.078	0.123	1
CANX	3.77194e-15	-0.530921	0.226	0.396	6.69783e-11
STK17B	1.12012e-06	-0.530459	0.436	0.549	0.01989
CLEC12A	3.40118e-10	-0.529868	0.429	0.554	6.03948e-06
CAPZA2	0.34525	0.529718	0.427	0.416	1
TMEM258	0.96239	-0.521378	0.626	0.646	1
RAC1	3.06872e-06	0.520104	0.798	0.865	0.0544913
LACTB	3.6585e-09	-0.517629	0.176	0.291	6.49639e-05
ZEB2	6.1283e-07	-0.51762	0.522	0.608	0.010882
BASP1	2.99907e-07	-0.517481	0.166	0.264	0.00532545
MEF2C	6.94619e-06	-0.51624	0.222	0.314	0.123344
GSTK1	0.957508	0.513553	0.645	0.66	1
LRRFIP1	0.00101827	-0.511279	0.531	0.59	1
ZNF267	0.000117254	-0.510142	0.234	0.307	1
BID	3.29739e-05	0.508481	0.421	0.332	0.585517
CIRBP	0.000262502	-0.507978	0.542	0.597	1
ARRB2	0.0361154	0.505886	0.542	0.492	1
IFI16	6.74777e-06	-0.505178	0.288	0.383	0.11982
GCC2	0.000123878	-0.504694	0.117	0.18	1
IGSF6	0.304174	0.50071	0.573	0.592	1
CD44	0.00238806	-0.500593	0.68	0.738	1
MYLIP	0.0133883	-0.498597	0.171	0.215	1
RPL10A	1.08337e-08	0.498489	0.926	0.972	0.000192375
GPX4	0.827343	-0.49413	0.734	0.724	1
RPL23A	0.000163879	-0.490233	0.988	0.995	1
MAP1LC3B	0.10061	-0.490025	0.465	0.507	1
LSP1	0.000152289	-0.489683	0.682	0.742	1
PTGS2	0.000663501	-0.489378	0.202	0.272	1
TMEM176A	0.542212	-0.48776	0.254	0.26	1
BIRC3	0.0487932	0.48577	0.339	0.292	1
SLC3A2	0.0177431	0.484665	0.386	0.343	1
FNIP1	0.861258	0.483904	0.311	0.307	1
GIMAP7	0.00167982	-0.481675	0.149	0.099	1
YWHAZ	3.15005e-07	-0.481599	0.508	0.601	0.00559354
PRRC2C	1.98395e-08	-0.479764	0.332	0.45	0.000352291
BTF3	0.0121173	0.47877	0.924	0.952	1
SPAG9	3.22413e-06	-0.478127	0.124	0.207	0.0572509
PSMA7	0.0368752	-0.477466	0.631	0.685	1
MYO1F	0.000429676	-0.476898	0.331	0.402	1
HNRNPD	5.27318e-12	-0.474773	0.195	0.332	9.36358e-08
NXT1	1.63189e-07	0.474642	0.305	0.2	0.00289775
DYNC1H1	9.02285e-08	-0.470794	0.128	0.223	0.00160219
BST2	0.549169	0.4693	0.451	0.449	1
TNFRSF1B	0.268257	0.468529	0.373	0.353	1
CD302	0.000778504	-0.465085	0.401	0.468	1
STK4	4.42692e-06	-0.464365	0.189	0.277	0.0786088
SF1	0.00987698	-0.463778	0.258	0.31	1
TPI1	0.145515	0.462557	0.71	0.697	1
EMILIN2	6.25955e-25	-0.462504	0.122	0.321	1.11151e-20
ATP5MD	0.13971	0.461628	0.63	0.602	1
PSMA2	0.253005	0.460822	0.51	0.494	1
TBXAS1	0.0488392	0.459166	0.274	0.321	1
ARGLU1	1.92671e-05	-0.456419	0.333	0.424	0.342126
COX6A1	0.00994672	0.453869	0.75	0.695	1
CALCOCO2	2.28799e-14	-0.453693	0.187	0.341	4.06279e-10
SCAND1	0.000225574	-0.449706	0.417	0.512	1
SRRM1	2.25772e-08	-0.448897	0.519	0.631	0.000400904
IQGAP2	2.82731e-14	-0.44722	0.143	0.286	5.02045e-10
SEC62	7.42313e-05	-0.443818	0.397	0.492	1
SERPINB1	5.20446e-06	0.443688	0.565	0.657	0.0924156
TGFBI	0.00298185	-0.44205	0.323	0.386	1
RPL7	0.00149825	-0.440465	0.989	0.995	1
KTN1	0.000371445	-0.438814	0.266	0.334	1
VPS13C	5.50578e-16	-0.438272	0.136	0.29	9.77661e-12
ATP6V1F	9.41181e-06	0.438257	0.742	0.688	0.167126
TRMT112	0.185397	0.43761	0.515	0.498	1
NUP214	3.33744e-12	-0.437348	0.466	0.606	5.92628e-08
RNASE2	0.0883552	-0.435431	0.141	0.171	1
CWC15	5.01945e-05	-0.43442	0.222	0.303	0.891304
CAP1	0.355362	0.43343	0.53	0.525	1
PHF3	2.80218e-17	-0.432658	0.141	0.303	4.97583e-13
PLP2	0.759022	0.432594	0.609	0.623	1
CNBP	0.0661694	-0.431681	0.619	0.645	1
GBP2	0.493127	0.430061	0.226	0.211	1
CAPG	0.988148	0.429929	0.552	0.547	1
ATP6V0D1	0.83806	0.428942	0.303	0.302	1
MX1	0.474257	-0.427141	0.095	0.104	1
SF3B1	1.79551e-14	-0.424303	0.303	0.466	3.18828e-10
HSP90AB1	0.000169419	0.420608	0.673	0.742	1
ATP5PB	0.0142324	-0.419488	0.447	0.506	1
LAMTOR1	0.0212752	-0.41946	0.502	0.544	1
PSMB8	0.164973	0.417814	0.368	0.403	1
PARK7	0.256265	0.41741	0.569	0.547	1
PRPF40A	6.93591e-11	-0.415203	0.19	0.32	1.23161e-06
FBL	0.00137579	-0.414766	0.28	0.348	1
RBM3	0.00958494	0.414513	0.662	0.726	1
GUK1	0.724303	-0.414454	0.572	0.564	1
TAF1D	2.48818e-07	-0.412761	0.287	0.396	0.00441827
TOMM20	3.35135e-11	-0.41104	0.302	0.451	5.951e-07
PARP14	1.50267e-08	-0.410824	0.169	0.278	0.000266829
RNF144B	0.000191227	0.410442	0.234	0.166	1
LSM8	0.60558	-0.410199	0.364	0.377	1
AVPI1	6.21241e-06	0.409475	0.158	0.086	0.110314
NDUFA2	0.0290061	-0.409468	0.463	0.525	1
HEBP2	5.30234e-11	-0.408577	0.109	0.223	9.41537e-07
NSA2	0.000809373	-0.40761	0.288	0.36	1
CD7	0.863867	-0.404976	0.106	0.104	1
SHOC2	1.58978e-09	-0.403971	0.192	0.308	2.82297e-05
PSMB3	0.221603	0.401499	0.756	0.746	1
ERP29	0.000984819	-0.398621	0.603	0.686	1
MZT2B	1.54074e-10	-0.396331	0.235	0.372	2.7359e-06
IL1A	0.252826	-0.395995	0.092	0.107	1
NDUFB2	0.0637599	0.394905	0.495	0.463	1
MBNL1	7.54702e-09	-0.394001	0.332	0.453	0.000134012
SNRPG	0.00819704	0.393201	0.566	0.515	1
SRSF9	1.96517e-07	-0.392864	0.218	0.321	0.00348955
CSF3R	5.02186e-07	-0.392551	0.389	0.496	0.00891731
RPS27L	0.0475403	0.39204	0.474	0.429	1
TLN1	1.91113e-11	-0.391517	0.204	0.343	3.39359e-07
SRSF5	8.52913e-11	-0.387316	0.494	0.643	1.51452e-06
FKBP1A	0.0322771	0.386676	0.697	0.66	1
EFHD2	0.000261607	-0.385597	0.264	0.338	1
SAMHD1	1.4225e-06	-0.385561	0.286	0.386	0.0252593
MAP3K1	1.94372e-12	-0.383999	0.12	0.245	3.45146e-08
MID1IP1	0.00236585	0.383493	0.351	0.286	1
GOLGA4	9.26236e-05	-0.382366	0.149	0.217	1
WARS	0.000514605	0.379215	0.261	0.196	1
RAB11FIP1	2.93468e-10	-0.378789	0.157	0.279	5.21112e-06
GNAI2	1.80754e-07	-0.378626	0.428	0.535	0.00320965
GNAS	0.000315757	-0.378296	0.403	0.48	1
FMNL1	0.0134015	-0.376582	0.278	0.327	1
FOSB	0.489918	-0.375905	0.597	0.611	1
SRP72	2.8798e-08	-0.375718	0.236	0.351	0.000511367
FXYD5	0.00696168	0.375583	0.836	0.839	1
AP1S2	0.208804	0.375143	0.762	0.755	1
RRBP1	1.0395e-07	-0.374629	0.107	0.197	0.00184584
NDUFA12	0.0593704	0.374334	0.504	0.472	1
NDUFA1	0.116841	0.374278	0.662	0.636	1
LRRK2	6.5195e-09	-0.373252	0.138	0.244	0.000115767
METTL9	3.85031e-07	-0.37014	0.438	0.555	0.006837
TRA2B	0.000649529	-0.369951	0.281	0.349	1
CSDE1	3.59213e-06	-0.369413	0.356	0.461	0.0637855
MPHOSPH8	0.122393	-0.369313	0.163	0.192	1
YME1L1	0.391411	-0.367523	0.368	0.381	1
CIR1	5.17207e-05	-0.366485	0.307	0.388	0.918405
POLR1D	0.00356606	-0.365785	0.452	0.508	1
HNRNPA3	0.00216004	-0.364896	0.513	0.556	1
OSBPL8	0.000333925	-0.364116	0.232	0.302	1
RIOK3	2.21371e-15	-0.364046	0.17	0.332	3.93089e-11
EIF3E	0.000972961	0.363934	0.706	0.752	1
CDV3	1.1102e-10	-0.363605	0.154	0.274	1.97137e-06
CD46	1.33687e-08	-0.362758	0.178	0.288	0.000237389
XRN2	8.33182e-12	-0.36273	0.274	0.425	1.47948e-07
FNBP4	1.70618e-11	-0.36254	0.114	0.231	3.02966e-07
SSR2	0.0618491	-0.362116	0.548	0.59	1
UQCRB	0.143255	0.361607	0.916	0.941	1
BPTF	9.81138e-15	-0.361041	0.109	0.247	1.74221e-10
SNAI1	0.0370552	-0.360777	0.193	0.153	1
GPR35	2.69211e-07	0.359571	0.177	0.094	0.00478039
UQCR10	0.0176209	0.359543	0.563	0.509	1
GLIPR1	0.00360178	-0.359378	0.49	0.551	1
ZFAND5	0.0239534	-0.359077	0.504	0.563	1
ARL6IP4	0.650041	0.358739	0.593	0.58	1
FNBP1	2.78041e-10	-0.35667	0.137	0.254	4.93717e-06
CHURC1	0.0528027	-0.354026	0.314	0.349	1
BNIP3L	0.000508662	-0.35387	0.444	0.518	1
EIF2A	0.000168627	-0.353015	0.248	0.319	1
BAZ2B	9.07198e-14	-0.352757	0.109	0.24	1.61091e-09
SLC11A1	0.148928	-0.352757	0.348	0.375	1
EIF4G2	2.78156e-09	-0.350401	0.287	0.412	4.93922e-05
SERTAD1	0.00133785	-0.350305	0.389	0.312	1
CAMLG	0.265248	-0.350057	0.196	0.217	1
SMAP2	4.95528e-07	-0.349172	0.234	0.34	0.00879909
SF3B2	5.81827e-09	-0.349071	0.251	0.368	0.000103315
LY86	0.0858704	0.347512	0.527	0.56	1
POLR2L	0.0118051	-0.347476	0.564	0.623	1
SRP9	0.0515193	0.347448	0.378	0.344	1
PCM1	3.50965e-11	-0.347075	0.072	0.173	6.23209e-07
FGR	0.00145909	0.346251	0.47	0.398	1
SKIL	0.281972	-0.346168	0.255	0.228	1
ELF1	1.44934e-06	-0.345409	0.386	0.493	0.0257359
HSBP1	0.000250112	0.34439	0.467	0.383	1
CCT8	0.00085841	-0.344343	0.303	0.378	1
ARL4C	1.41832e-09	-0.34411	0.157	0.272	2.51852e-05
USP16	1.50627e-06	-0.343782	0.224	0.32	0.0267468
CDC42	3.43045e-06	0.343672	0.762	0.831	0.0609146
PCBP2	0.00939068	-0.343351	0.566	0.625	1
HNRNPDL	0.00991227	0.343278	0.683	0.738	1
RTN3	2.06465e-08	-0.34133	0.332	0.444	0.00036662
ATP5PF	0.115142	0.341224	0.581	0.522	1
TGIF1	0.0573754	0.341212	0.201	0.168	1
CXCL16	0.0679676	0.340325	0.151	0.121	1
SERBP1	1.05903e-06	-0.337288	0.346	0.446	0.0188053
SCAF11	1.48246e-09	-0.336136	0.241	0.362	2.6324e-05
IFI6	0.558853	0.335495	0.389	0.373	1
EID1	0.00100592	-0.334316	0.449	0.517	1
TAF9	0.497725	0.333887	0.208	0.197	1
KLF2	0.0146397	-0.333449	0.178	0.22	1
UQCRQ	0.287997	0.333105	0.59	0.575	1
SH3KBP1	3.42606e-05	-0.332956	0.26	0.344	0.608365
ZFAS1	0.00221482	-0.332517	0.809	0.866	1
COX5B	0.725923	-0.33185	0.808	0.808	1
ATP13A3	0.19921	0.331146	0.134	0.114	1
EML4	0.00011742	-0.331093	0.109	0.172	1
STAU1	8.07829e-06	-0.330824	0.125	0.202	0.143446
KRT10	0.0141151	-0.330562	0.303	0.353	1
NUCKS1	2.78976e-07	-0.330456	0.183	0.284	0.00495377
COX17	2.64065e-05	0.330397	0.387	0.295	0.4689
CD99	0.936332	-0.330196	0.543	0.551	1
YTHDC1	6.99944e-10	-0.329861	0.165	0.283	1.24289e-05
PTPRE	0.00092474	-0.327763	0.518	0.583	1
SMDT1	0.169681	-0.327379	0.543	0.574	1
C12orf57	4.39906e-06	-0.325713	0.156	0.24	0.0781142
RBM25	6.12547e-06	-0.324823	0.352	0.456	0.10877
XIST	4.89708e-09	-0.324723	0.277	0.154	8.69575e-05
BNIP2	2.95822e-10	-0.324239	0.194	0.32	5.25292e-06
ARPC5	0.0942652	-0.323421	0.616	0.668	1
VNN2	7.53981e-10	-0.320763	0.083	0.181	1.33884e-05
PILRA	0.00344666	0.320272	0.488	0.436	1
IK	1.38612e-06	-0.320204	0.247	0.344	0.0246134
F13A1	4.84619e-12	-0.318152	0.056	0.154	8.60538e-08
CDC42EP2	3.58197e-12	0.318052	0.114	0.027	6.3605e-08
SYNGR2	0.00193562	0.317454	0.326	0.259	1
NBPF14	1.84614e-12	-0.316479	0.141	0.274	3.27818e-08
GPCPD1	7.37858e-09	-0.316307	0.182	0.297	0.000131021
ROCK1	9.91847e-10	-0.315961	0.208	0.334	1.76122e-05
EIF4A2	0.00224636	-0.315247	0.424	0.487	1
TGOLN2	3.55047e-07	-0.315094	0.16	0.254	0.00630457
HMGN2	0.0724832	0.314525	0.633	0.67	1
TNRC6B	4.38441e-07	-0.314022	0.153	0.248	0.0077854
XRCC5	1.1197e-05	-0.313664	0.234	0.326	0.198825
ARPC4	0.428655	0.313366	0.499	0.508	1
NRG1	0.00012978	-0.31252	0.212	0.291	1
TAGAP	0.000477584	-0.312256	0.193	0.259	1
PRDX5	0.371784	0.311003	0.518	0.554	1
GOLGB1	3.35896e-12	-0.310639	0.113	0.236	5.9645e-08
HNRNPR	0.171219	-0.310162	0.241	0.268	1
UTRN	3.15867e-05	-0.309779	0.192	0.273	0.560886
STMP1	0.735535	0.309661	0.468	0.464	1
NIPBL	6.16961e-15	-0.309483	0.113	0.255	1.09554e-10
BLVRB	7.85758e-05	-0.308954	0.512	0.604	1
CYTIP	0.317554	0.308186	0.526	0.528	1
LAMTOR4	0.0402656	-0.307663	0.791	0.82	1
USP3	3.23659e-06	-0.306354	0.261	0.362	0.0574721
ACTR3	0.164939	0.306216	0.428	0.389	1
NBPF19	5.45463e-13	-0.306151	0.107	0.234	9.68578e-09
PRKCB	0.000307159	-0.305804	0.178	0.243	1
TPR	1.978e-10	-0.305585	0.157	0.281	3.51234e-06
ACAP2	3.11252e-10	-0.305237	0.271	0.407	5.5269e-06
CSGALNACT2	1.49154e-08	-0.303806	0.174	0.284	0.000264853
ARF6	7.20112e-06	-0.302676	0.26	0.354	0.12787
FAM204A	8.12555e-05	-0.300393	0.258	0.346	1
RPL22L1	1.0059e-06	-0.300362	0.355	0.458	0.0178618
OAZ2	0.887876	0.300171	0.288	0.282	1
CUX1	2.72637e-12	-0.299592	0.097	0.216	4.84122e-08
FXR1	5.70893e-07	-0.299032	0.148	0.241	0.0101373
RIPK2	0.0335851	0.298851	0.277	0.231	1
UBXN4	3.69151e-05	-0.298016	0.318	0.407	0.655501
AP2S1	0.207985	-0.29712	0.668	0.68	1
RNF7	0.167846	-0.296775	0.342	0.378	1
SEC61B	0.00196351	-0.29654	0.552	0.616	1
SH3GLB1	3.65697e-05	-0.295498	0.267	0.351	0.649368
UBXN1	0.00100314	0.295454	0.495	0.576	1
PSMB9	0.0549916	-0.294869	0.596	0.565	1
GRB2	9.50618e-09	-0.294862	0.294	0.422	0.000168801
PGD	0.00224485	-0.294748	0.268	0.332	1
GNAQ	0.000284221	-0.294602	0.144	0.211	1
TMEM59	0.975527	0.294488	0.595	0.608	1
RPL36AL	0.283921	0.294001	0.87	0.872	1
PRPF4B	1.75069e-10	-0.293336	0.115	0.226	3.10871e-06
RPL36A	0.302217	0.293072	0.942	0.944	1
GDI2	0.298801	0.292352	0.45	0.477	1
MEGF9	6.33324e-16	-0.292165	0.073	0.204	1.12459e-11
TACC1	5.88044e-08	-0.291782	0.125	0.22	0.00104419
FAM96B	0.00212159	0.291328	0.371	0.303	1
SEC61G	0.159106	-0.29119	0.617	0.643	1
PSMB1	0.159147	-0.291187	0.516	0.554	1
VPS28	0.369499	0.291109	0.444	0.472	1
G3BP2	3.02489e-08	-0.290615	0.105	0.198	0.000537129
NDUFB11	0.00167938	-0.290435	0.601	0.67	1
AIMP1	1.52603e-05	-0.289902	0.247	0.33	0.270978
CRTAP	5.21912e-05	-0.289758	0.215	0.296	0.926759
CMTM7	0.199058	-0.289432	0.226	0.253	1
DDX39B	3.56711e-24	-0.289383	0.023	0.159	6.33411e-20
CD47	0.00158315	0.288814	0.283	0.223	1
OSTC	0.370998	-0.288776	0.312	0.327	1
NEDD8	0.0976937	0.288266	0.623	0.59	1
CSTA	0.0616798	0.287696	0.872	0.894	1
SLC2A3	2.11483e-05	-0.284795	0.436	0.534	0.375531
PFDN4	0.189257	0.284574	0.311	0.283	1
KDM6B	0.0162468	-0.283054	0.454	0.393	1
DMXL2	2.72401e-05	-0.282418	0.192	0.273	0.483703
ATP1B3	0.0239142	0.282287	0.421	0.378	1
ATRX	4.08165e-06	-0.282065	0.178	0.267	0.0724778
DDX3Y	2.20895e-12	-0.281773	0.059	0.163	3.92243e-08
DDX17	5.48295e-07	-0.281764	0.202	0.305	0.00973607
EMB	4.36264e-09	-0.281297	0.111	0.212	7.74675e-05
PGK1	0.461759	0.280204	0.403	0.439	1
ERGIC3	0.0154571	-0.279853	0.316	0.377	1
ARPC3	0.00352353	0.279831	0.957	0.948	1
SSB	0.413791	-0.279745	0.391	0.359	1
RAD21	1.49767e-09	-0.279271	0.126	0.235	2.65941e-05
MSL3	1.10609e-13	-0.279189	0.087	0.211	1.96408e-09
EIF2S3	0.000913446	0.27918	0.327	0.416	1
OGFRL1	1.48738e-05	-0.278452	0.179	0.262	0.264115
CDC42SE1	0.0517117	0.277973	0.275	0.241	1
CEP350	3.09873e-10	-0.276895	0.09	0.191	5.50241e-06
TMEM167A	0.118855	0.27631	0.454	0.416	1
NR4A3	0.00416402	0.27543	0.189	0.135	1
DAZAP2	0.804724	0.275333	0.622	0.616	1
UXT	0.0234103	-0.275168	0.532	0.584	1
OAS1	0.439039	0.274474	0.187	0.172	1
FLNA	0.825123	-0.274452	0.342	0.343	1
TERF2IP	4.54128e-08	-0.274202	0.165	0.271	0.000806394
ZFYVE16	4.75325e-05	-0.273585	0.116	0.183	0.844034
VPS29	0.000742168	0.272858	0.538	0.466	1
ITGA4	9.80916e-10	-0.272759	0.11	0.215	1.74181e-05
TAF7	0.0508532	-0.271685	0.224	0.263	1
DRAM2	0.140025	0.271428	0.321	0.288	1
APOL6	0.00137558	-0.270776	0.1	0.149	1
TGFB1	6.48896e-05	-0.27032	0.208	0.288	1
RNF114	9.52276e-06	-0.269322	0.197	0.283	0.169096
AKAP9	0.000107407	-0.268029	0.211	0.287	1
HP1BP3	3.20218e-07	-0.267973	0.211	0.316	0.00568611
CUTA	0.034019	-0.267508	0.449	0.492	1
SNRPB	0.0968595	0.267442	0.471	0.444	1
PSME2	9.75925e-14	-0.267011	0.749	0.641	1.73295e-09
GCH1	0.00405261	0.266557	0.197	0.145	1
ENSA	0.146203	0.266443	0.398	0.364	1
SP110	0.00059729	-0.266283	0.26	0.331	1
TMEM123	0.000104886	-0.265972	0.396	0.493	1
CD3E	0.0208796	-0.265853	0.084	0.118	1
TNFSF13B	5.21126e-09	-0.26524	0.537	0.643	9.25364e-05
HNRNPF	0.119676	0.265159	0.384	0.357	1
ATP5MC2	0.30371	-0.264988	0.9	0.908	1
ZNF106	1.89194e-11	-0.264797	0.08	0.186	3.35951e-07
ICAM3	0.000208805	-0.264736	0.3	0.384	1
DNAJC7	0.000168614	-0.264273	0.228	0.302	1
TMEM160	0.000130004	-0.264172	0.29	0.368	1
CNOT6L	0.00950043	-0.2637	0.092	0.13	1
SPCS1	0.231967	-0.263657	0.484	0.509	1
FERMT3	0.892757	-0.263398	0.263	0.26	1
TAOK3	0.000410817	-0.263272	0.171	0.235	1
SHTN1	0.000288707	-0.262419	0.138	0.198	1
TUBA4A	0.363123	-0.262389	0.15	0.134	1
TRA2A	3.05837e-06	-0.26216	0.18	0.271	0.0543076
TCEA1	2.21293e-08	-0.261739	0.2	0.311	0.000392949
NSD3	8.88014e-10	-0.260813	0.152	0.268	1.57685e-05
WBP11	9.87589e-08	-0.260656	0.11	0.2	0.00175366
RACK1	0.118831	-0.260084	0.953	0.961	1
SLC25A3	0.0259796	-0.25978	0.367	0.413	1
MSN	0.00670979	-0.259763	0.39	0.441	1
NDUFA11	0.988629	0.259745	0.521	0.536	1
DNTTIP2	2.97404e-07	-0.259288	0.143	0.236	0.005281
CREBRF	0.000309971	-0.258985	0.233	0.307	1
CAPZA1	0.00226076	0.258691	0.406	0.34	1
DEFA3	1.21046e-22	0.257743	0.149	0.015	2.14942e-18
NDUFB9	0.00808107	-0.257699	0.431	0.494	1
PTEN	3.43108e-06	-0.256679	0.138	0.223	0.0609257
TMEM107	0.000255549	-0.256355	0.084	0.138	1
SETX	7.99182e-12	-0.256222	0.101	0.219	1.41911e-07
CSNK1A1	0.0319936	-0.255911	0.312	0.355	1
KHDRBS1	1.73122e-05	-0.255472	0.201	0.286	0.307413
SRSF4	0.000677991	-0.255329	0.153	0.211	1
BDP1	0.00905558	-0.254131	0.128	0.171	1
KRAS	0.296948	-0.253273	0.155	0.138	1
GLA	0.00947835	0.253219	0.142	0.102	1
SNW1	2.58487e-06	-0.25291	0.173	0.26	0.0458996
TOP1	0.0718318	-0.252674	0.173	0.204	1
PGAM1	0.014735	-0.252555	0.321	0.375	1
STX11	0.00251168	0.252318	0.499	0.455	1
NDUFB5	0.245599	-0.251952	0.39	0.417	1
ERN1	3.61997e-09	-0.251321	0.075	0.164	6.42798e-05
DNAJC15	0.542394	0.251285	0.365	0.388	1
PLD3	0.935245	-0.251244	0.195	0.193	1
GGNBP2	2.76322e-06	-0.251236	0.182	0.272	0.0490664
PTRHD1	0.0902987	-0.251108	0.323	0.359	1
DCP2	8.78265e-10	-0.250829	0.163	0.281	1.55953e-05
RNH1	0.00651904	0.250409	0.468	0.408	1

## Sheet: Naive B_diff
gene_name	p_val	avg_logFC	pct.1	pct.2	p_val_adj
IGHA1	7.21775e-07	-395.263	0.035	0.108	0.0128166
IGKC	0.00454581	-381.681	0.663	0.73	1
MALAT1	3.63992e-08	-149.688	1	1	0.00064634
HBB	6.15855e-83	-62.6884	0.742	0.252	1.09357e-78
GNLY	0.0289209	-34.8254	0.395	0.32	1
FOS	1.98982e-45	-25.6757	0.571	0.825	3.53333e-41
GADD45B	1.69175e-19	23.7292	0.863	0.745	3.00404e-15
JCHAIN	0.734756	-23.5512	0.332	0.32	1
RPS11	1.35098e-16	-20.8926	0.993	0.974	2.39894e-12
RPS8	6.65032e-06	-20.5904	0.998	0.995	0.11809
RPL28	2.39537e-08	-19.651	0.998	0.991	0.000425345
RPS24	0.000128997	-19.4284	0.991	0.979	1
RPL41	0.721122	19.3048	1	0.997	1
RPL27A	0.00112848	-18.6809	1	0.996	1
TPT1	2.35731e-19	-18.5657	0.989	0.981	4.18588e-15
RPL13A	0.0158571	-15.7248	1	1	1
RPL31	0.0552826	-15.1815	0.993	0.978	1
NKG7	0.521123	14.304	0.417	0.384	1
RPL13	0.0243997	-13.7092	1	1	1
KLRB1	0.0202596	-13.6958	0.123	0.169	1
PPBP	0.000671476	-13.6884	0.195	0.125	1
TMSB10	0.0615482	13.3104	1	0.997	1
RPS10	6.99065e-06	-13.1548	0.989	0.976	0.124133
GZMH	0.760306	-13.0681	0.125	0.129	1
RPL9	2.72789e-10	-12.8539	0.991	0.985	4.84391e-06
IGLC2	0.0105052	-12.6884	0.494	0.445	1
RPLP1	0.285009	-12.3745	1	1	1
RPLP2	2.22549e-09	-12.0092	0.998	0.995	3.95181e-05
RPL14	0.00019714	-11.8541	0.991	0.982	1
RPL29	0.000452331	-11.6801	0.993	0.986	1
RPS15	0.946023	-11.6144	0.995	0.992	1
CCL4	5.53286e-07	11.3064	0.343	0.212	0.00982469
AC007952.4	1.02287e-53	-11.2448	0.112	0.497	1.81631e-49
RPS19	0.0843435	11.0641	1	0.996	1
RPS18	0.0810966	11.0439	1	0.996	1
RPS23	0.0105824	-10.6872	0.998	0.99	1
EIF1	0.0231778	-10.6323	0.998	0.997	1
RPL27	0.00152811	-10.6215	0.989	0.969	1
DUSP2	0.274874	-10.5575	0.754	0.671	1
HSPA1A	1.45086e-30	-10.5164	0.501	0.211	2.57629e-26
HSPA6	6.22424e-14	10.4329	0.121	0.021	1.10524e-09
HLA-A	1.43499e-08	10.2259	0.951	0.92	0.000254811
RPL3	0.325308	9.99009	1	1	1
RPL21	0.0148089	9.97926	1	0.999	1
RPL18A	7.22965e-05	-9.92982	1	0.992	1
GZMA	0.997047	-9.83026	0.127	0.125	1
HLA-DPA1	0.472148	-9.70128	0.953	0.932	1
RPL10	0.445204	9.64914	1	1	1
MT-ND4	1.96049e-26	-9.51186	0.988	0.997	3.48125e-22
MT-ATP6	3.59301e-40	-9.3594	0.951	0.99	6.3801e-36
RPL34	0.0594863	-9.2862	1	0.997	1
RPS5	0.170121	-9.18125	0.998	0.979	1
RACK1	0.260006	-8.8887	0.991	0.976	1
RPS16	6.4861e-09	-8.81209	0.993	0.994	0.000115174
RPS14	0.608649	-8.68308	1	0.994	1
HLA-C	0.809894	-8.63836	0.94	0.928	1
RPL37	1.03364e-09	-8.63392	0.991	0.978	1.83543e-05
HSP90AA1	0.00615626	-8.43531	0.849	0.785	1
HBA1	6.49737e-44	8.42542	0.417	0.099	1.15374e-39
RPS2	8.14312e-15	-8.41109	1	1	1.44597e-10
RPL23A	0.808635	-8.33216	1	0.994	1
HBA2	4.86272e-83	8.31191	0.698	0.218	8.63474e-79
CD79A	0.0496542	-8.19699	0.958	0.927	1
RPS20	3.14506e-09	-8.16668	0.996	0.992	5.58468e-05
RPS25	0.324518	-7.99327	0.995	0.981	1
RPL7	0.114059	7.95973	0.998	0.986	1
RPL38	7.29432e-06	-7.83804	0.981	0.95	0.129525
RPL23	0.00423607	-7.8146	0.982	0.946	1
GZMB	0.510977	-7.80021	0.134	0.145	1
RPL18	0.422058	-7.6849	1	0.994	1
MT-ND2	1.62038e-60	-7.68324	0.954	0.999	2.8773e-56
IGHM	0.910797	-7.67242	0.988	0.965	1
EEF1B2	1.01515e-05	-7.66926	0.94	0.933	0.180261
JUN	4.93824e-07	-7.6611	0.775	0.862	0.00876883
RPL10A	0.216274	-7.63104	0.993	0.979	1
MT-CO1	5.72253e-06	-7.5615	1	1	0.101615
NPM1	0.00071483	-7.3307	0.875	0.897	1
S100A4	6.78887e-06	7.19407	0.641	0.512	0.12055
RPL8	0.02752	-7.02844	1	0.995	1
PTMA	1.87071e-10	-6.90345	1	1	3.32183e-06
HLA-DPB1	0.287678	-6.82754	0.984	0.969	1
ZFP36L2	0.087241	-6.8126	0.74	0.757	1
RGCC	4.3557e-11	-6.72256	0.051	0.167	7.73442e-07
ACTB	4.71947e-14	-6.42992	0.975	0.928	8.38036e-10
IGLC3	0.67461	-6.33946	0.257	0.252	1
PF4	0.000306882	6.31086	0.185	0.112	1
RPL6	0.00126773	-6.22397	0.995	0.976	1
BTG1	8.00468e-19	6.16672	0.998	0.991	1.42139e-14
RPL19	1.40042e-05	-6.031	0.998	0.999	0.248672
MT-CO3	6.20178e-28	-5.99758	0.996	1	1.10125e-23
RPS9	0.440619	-5.98567	0.996	0.988	1
RPL11	0.982605	-5.70227	0.998	0.999	1
UBB	0.949618	5.69281	0.938	0.924	1
FTH1	3.08477e-20	-5.68809	0.998	0.987	5.47763e-16
SH3BGRL3	2.10034e-05	5.63994	0.782	0.667	0.372957
RPL4	0.00181074	-5.60103	0.965	0.978	1
PTPRC	2.17018e-26	-5.54502	0.485	0.722	3.85358e-22
ISG15	0.511959	-5.51926	0.192	0.203	1
CD69	1.42871e-08	-5.45008	0.884	0.915	0.000253695
MT-ND3	5.34322e-63	-5.4484	0.798	0.964	9.48795e-59
RPS12	0.00923469	-5.32484	0.998	0.994	1
CMC1	0.0142399	5.32442	0.163	0.113	1
RPS27A	0.0626728	5.30767	1	0.997	1
H3F3B	0.501928	5.30431	0.965	0.952	1
MS4A1	3.43548e-06	-5.28649	0.801	0.84	0.0610038
RPL37A	1.59545e-10	-5.14308	0.993	0.983	2.83304e-06
RPL12	0.00466685	5.06306	0.995	0.973	1
CREM	3.83523e-24	5.01331	0.541	0.287	6.81022e-20
MT-CYB	5.87903e-36	-4.99276	0.958	0.995	1.04394e-31
RPL32	0.0642557	-4.88178	1	0.992	1
SARAF	0.0467738	-4.87609	0.608	0.636	1
RPS3A	0.55536	-4.87429	1	0.991	1
CD79B	0.0265318	-4.82847	0.729	0.669	1
FOSB	0.00435435	-4.80671	0.241	0.532	1
TSC22D3	4.79694e-46	-4.75123	0.694	0.898	8.51793e-42
RPL35A	0.786547	-4.73539	0.995	0.981	1
NACA	0.0231576	-4.67358	0.979	0.954	1
DUSP1	1.65766e-20	4.54194	0.824	0.888	2.9435e-16
S100A6	0.0197256	4.48518	0.598	0.537	1
KLF6	2.6162e-31	-4.45525	0.271	0.556	4.64559e-27
TRAC	0.137925	-4.40594	0.125	0.149	1
MT-ND1	1.1217e-43	-4.37086	0.863	0.972	1.9918e-39
CXCR4	0.210138	-4.37069	0.998	0.992	1
RPL39	0.000217745	-4.36823	0.993	0.981	1
UBA52	0.000302045	-4.31588	0.982	0.972	1
RPS13	0.28053	4.26701	0.998	0.979	1
RPL5	2.47107e-13	-4.26176	0.979	0.979	4.38788e-09
CYCS	0.0217078	4.24337	0.559	0.497	1
C12orf57	1.06062e-07	4.2376	0.308	0.443	0.00188335
CITED2	0.00695947	4.23429	0.232	0.293	1
ID3	0.132801	4.1647	0.141	0.17	1
CD83	0.0101481	4.13043	0.838	0.824	1
HSPA5	0.000494537	-4.0169	0.286	0.38	1
HLA-DRB1	0.00759142	-3.95946	0.968	0.959	1
PNRC1	1.5422e-08	-3.85711	0.837	0.88	0.000273849
RPL30	0.00018581	-3.81478	0.998	0.985	1
FTL	0.0359213	3.80731	0.989	0.979	1
RPL7A	7.1672e-09	-3.78983	0.991	0.983	0.000127268
RPL36	0.0758263	-3.7815	0.996	0.973	1
RPSA	2.3188e-06	-3.69729	0.991	0.992	0.041175
MT-CO2	1.07948e-18	-3.69619	0.996	1	1.91683e-14
RPS6	0.115757	-3.68866	0.998	0.994	1
TMSB4X	0.794014	-3.68845	1	1	1
NFKBIA	0.349669	-3.63985	0.977	0.949	1
FAM3C	0.0768342	-3.63625	0.279	0.238	1
MT-ND5	8.55672e-37	-3.55799	0.504	0.785	1.51942e-32
NEAT1	0.0016774	-3.55243	0.288	0.362	1
TOMM7	1.37761e-07	-3.42284	0.793	0.855	0.00244623
RPS26	6.36106e-13	3.42019	0.866	0.726	1.12953e-08
CCR7	0.000429998	3.39843	0.466	0.386	1
HES1	1.2739e-08	-3.39502	0.462	0.306	0.000226206
IL32	0.336537	3.38138	0.25	0.261	1
GPR183	0.255301	-3.37923	0.32	0.328	1
EIF4A2	4.14861e-05	-3.34282	0.633	0.691	0.736669
RPL24	0.136365	-3.33398	0.982	0.961	1
RGS1	0.725953	3.31367	0.38	0.363	1
HERPUD1	6.87865e-23	-3.30858	0.935	0.82	1.22144e-18
CD74	4.49062e-19	3.29587	1	0.999	7.97399e-15
GAPDH	0.0592127	-3.29538	0.564	0.593	1
SEPT7	1.8609e-17	-3.24893	0.51	0.686	3.30439e-13
NOP53	8.47498e-06	-3.22827	0.919	0.91	0.15049
HLA-B	1.90754e-05	-3.21648	0.974	0.978	0.338721
TRBC2	0.693076	3.21294	0.355	0.363	1
SRSF7	8.93489e-13	-3.20763	0.476	0.615	1.58657e-08
HLA-E	0.0330784	-3.19973	0.845	0.831	1
KLF2	2.92429e-38	-3.19856	0.156	0.479	5.19267e-34
YPEL5	0.00173323	-3.10567	0.638	0.689	1
IGHD	0.145723	-3.09679	0.822	0.737	1
LTB	0.200708	-3.06765	0.879	0.848	1
ACTG1	1.65918e-07	-3.04422	0.453	0.583	0.00294621
RPS4X	2.36551e-08	-3.03153	0.998	0.987	0.000420044
EEF1D	0.242644	3.0185	0.979	0.952	1
IER2	1.88237e-11	3.00513	0.872	0.717	3.34252e-07
DNAJB1	1.09899e-11	-2.94476	0.654	0.48	1.95147e-07
GNG11	0.00844128	2.90628	0.109	0.068	1
DYNLL1	0.203607	2.86721	0.364	0.331	1
EEF2	5.38947e-05	-2.85085	0.909	0.912	0.957008
IL7R	7.74728e-05	-2.80281	0.072	0.139	1
PABPC1	0.186438	-2.77501	0.893	0.891	1
S100A10	0.937612	-2.75429	0.366	0.368	1
RPS17	8.49995e-06	2.74251	0.979	0.959	0.150934
RBM39	6.47709e-07	-2.72383	0.661	0.763	0.0115014
CD7	0.0014756	-2.68366	0.093	0.149	1
TUBB4B	0.0928945	2.52559	0.278	0.243	1
BCL2A1	1.43005e-25	2.52394	0.452	0.201	2.53934e-21
CCNL1	8.26203e-28	-2.40568	0.501	0.735	1.46709e-23
RPL36A	0.00175566	2.37988	0.972	0.925	1
LY6E	0.345407	-2.36631	0.411	0.372	1
COMMD6	0.0171953	-2.34161	0.842	0.758	1
RAC2	0.789655	-2.31922	0.494	0.476	1
B2M	2.13686e-13	2.318	1	1	3.79442e-09
EEF1A1	5.28873e-07	2.30805	1	1	0.0093912
TMA7	0.49751	2.2908	0.694	0.672	1
JUNB	1.69056e-05	2.282	0.947	0.967	0.300193
NCL	5.60628e-13	-2.24782	0.533	0.682	9.95507e-09
TYROBP	0.0232147	2.24411	0.258	0.202	1
FAU	0.0136288	2.22803	0.993	0.987	1
CIRBP	0.0153188	-2.19297	0.757	0.799	1
NR4A1	1.83191e-20	-2.18495	0.499	0.264	3.25293e-16
AREG	0.403307	-2.15821	0.285	0.259	1
RPS7	0.0145424	2.14912	0.988	0.987	1
AIF1	0.00132621	-2.14764	0.183	0.12	1
ANXA1	0.903324	-2.12777	0.192	0.181	1
SYNE2	0.000585144	-2.10208	0.176	0.243	1
FUS	2.61812e-16	-2.09169	0.561	0.73	4.649e-12
SAT1	9.05158e-07	2.00867	0.786	0.682	0.0160729
YBX1	0.131211	-2.0071	0.837	0.821	1
CD52	0.0278469	1.97865	0.972	0.945	1
SELL	0.00762679	1.9707	0.578	0.51	1
JUND	0.00783434	-1.95832	0.482	0.628	1
CALM2	0.0087858	1.94506	0.657	0.602	1
SLC25A6	0.0990639	-1.90169	0.817	0.843	1
CHMP1B	0.0602494	1.89405	0.545	0.499	1
RPL22	0.0134488	-1.88759	0.988	0.96	1
OST4	0.160435	1.86091	0.694	0.632	1
HMGB1	0.000418386	-1.85801	0.8	0.862	1
RPL17	4.70329e-17	1.85564	0.916	0.821	8.35164e-13
CDC42SE1	0.682863	-1.84754	0.286	0.279	1
IFITM2	0.0141394	-1.83993	0.496	0.422	1
CCL5	0.296643	-1.82207	0.355	0.311	1
SERTAD1	0.524654	1.7777	0.469	0.443	1
TNFAIP3	0.0250396	-1.7739	0.411	0.335	1
MYL6	0.000131133	1.75526	0.736	0.638	1
RPS28	0.892981	-1.74483	0.995	0.995	1
HINT1	0.811908	-1.74353	0.798	0.777	1
RGS2	2.7101e-19	-1.73357	0.627	0.385	4.81233e-15
RPS21	0.250781	-1.72717	0.982	0.967	1
EIF4A3	3.90539e-05	1.72277	0.35	0.243	0.693481
NAP1L1	7.14261e-14	-1.70829	0.696	0.808	1.26831e-09
HLA-DQA1	9.6464e-05	1.69562	0.772	0.709	1
RPS3	0.270338	-1.69221	1	0.992	1
HCST	0.508325	-1.69135	0.221	0.228	1
RPL35	0.752866	-1.671	0.998	0.982	1
ZNF331	0.163859	-1.66807	0.388	0.426	1
RPS4Y1	1.30725e-35	-1.64438	0.204	0.539	2.32129e-31
LAPTM5	0.000354406	1.63934	0.968	0.955	1
RSRP1	0.00674012	-1.63798	0.728	0.665	1
HNRNPA2B1	0.904364	1.6104	0.77	0.744	1
SMCHD1	1.35259e-39	-1.60815	0.323	0.642	2.4018e-35
HSP90AB1	0.10927	1.59312	0.808	0.803	1
HLA-DRB5	1.26469e-06	1.57806	0.32	0.223	0.022457
FOXP1	0.810807	1.56659	0.489	0.488	1
ARL4C	0.103095	-1.55566	0.134	0.163	1
YWHAZ	4.17103e-07	-1.55067	0.536	0.637	0.0074065
ZFP36	2.28377e-05	-1.52673	0.831	0.86	0.40553
YTHDC1	4.89394e-11	-1.52046	0.134	0.278	8.69016e-07
RPS29	0.00166363	-1.50288	0.998	0.99	1
ARGLU1	7.04298e-14	-1.47429	0.453	0.625	1.25062e-09
TCL1A	0.981942	-1.47319	0.525	0.508	1
PRRC2C	9.58568e-18	-1.456	0.478	0.654	1.70213e-13
DDX5	0.0201171	-1.45353	0.88	0.897	1
BCLAF1	3.5916e-32	-1.4494	0.258	0.553	6.3776e-28
HSPA1B	3.54908e-41	1.40473	0.631	0.29	6.30211e-37
EIF3H	0.923789	-1.35863	0.684	0.671	1
HSPA8	0.33911	-1.35706	0.562	0.538	1
BTG2	0.629218	-1.31123	0.624	0.61	1
NR4A2	0.560711	1.30676	0.58	0.565	1
RSRC2	0.000469119	-1.29588	0.606	0.647	1
FXYD5	0.339671	1.29123	0.724	0.718	1
PHACTR1	9.65397e-08	1.2724	0.446	0.304	0.00171425
S100A8	5.22586e-11	1.25802	0.46	0.3	9.27957e-07
CD3D	0.014046	-1.22765	0.13	0.175	1
MYADM	3.33182e-33	-1.22688	0.06	0.328	5.91632e-29
SERF2	0.560632	-1.22336	0.884	0.875	1
PFDN5	0.000688649	1.21639	0.984	0.936	1
H3F3A	0.0865105	1.21453	0.74	0.766	1
ANKRD12	3.72466e-06	-1.21348	0.453	0.552	0.0661387
RPL36AL	0.00336306	1.2102	0.805	0.752	1
HNRNPDL	0.682401	-1.20834	0.837	0.81	1
PFN1	7.22149e-15	1.20687	0.921	0.839	1.28232e-10
MDM4	1.38774e-10	-1.20365	0.309	0.466	2.4642e-06
TRBC1	0.161434	-1.19065	0.118	0.142	1
CHD1	3.28283e-11	-1.1651	0.286	0.443	5.82933e-07
HLA-DRA	2.41741e-07	-1.16497	1	0.995	0.00429259
SFPQ	1.38912e-24	-1.15847	0.323	0.588	2.46666e-20
ATP5F1D	0.99144	-1.15835	0.464	0.452	1
ZFP36L1	8.05898e-13	1.1566	0.508	0.332	1.43103e-08
N4BP2L2	2.01904e-10	-1.13204	0.48	0.619	3.58521e-06
SRRM2	1.17495e-24	-1.12859	0.246	0.502	2.08636e-20
ELF1	1.21384e-17	-1.12202	0.443	0.638	2.15542e-13
AKAP9	1.10678e-13	-1.09019	0.308	0.486	1.96531e-09
SF1	2.8121e-17	-1.08608	0.441	0.642	4.99345e-13
ATP2B1	1.88057e-11	-1.08303	0.364	0.542	3.33932e-07
ATF7IP	3.94917e-26	-1.07884	0.155	0.413	7.01255e-22
TMEM107	9.32947e-10	-1.07448	0.047	0.151	1.65663e-05
COX7C	0.0462627	-1.05634	0.859	0.849	1
MT-ND4L	8.50177e-34	-1.05513	0.111	0.404	1.50966e-29
STK17B	6.77706e-10	-1.05127	0.313	0.467	1.2034e-05
YBX3	1.29655e-13	-1.05105	0.228	0.404	2.30228e-09
DDX24	8.73885e-16	-1.04824	0.357	0.548	1.55176e-11
EIF3G	0.0446244	1.03494	0.36	0.412	1
RPS15A	0.0763258	-1.03271	0.996	0.991	1
CCNI	0.0248752	-1.02931	0.759	0.772	1
RSL1D1	0.137928	-1.02705	0.38	0.412	1
RALGPS2	1.92054e-31	-1.01459	0.174	0.462	3.4103e-27
ATP5F1E	0.0388389	-1.01446	0.879	0.799	1
CD37	0.518319	0.996182	0.986	0.982	1
HNRNPC	5.25864e-05	-0.987325	0.52	0.613	0.933776
HOPX	0.0145166	-0.985807	0.167	0.12	1
ITGB1	0.00577236	-0.98316	0.084	0.131	1
UXT	0.0824003	-0.981033	0.499	0.555	1
SLC2A3	0.864358	-0.979385	0.388	0.375	1
KIAA1551	1.30124e-19	-0.976519	0.176	0.391	2.31062e-15
IRF1	0.292215	0.976012	0.513	0.516	1
RIPOR2	1.69365e-17	-0.97584	0.36	0.568	3.00742e-13
MYL12A	1.44042e-05	0.975241	0.742	0.625	0.255776
MYCBP2	4.49089e-15	-0.968848	0.227	0.425	7.97447e-11
RNGTT	3.40384e-06	-0.965398	0.049	0.122	0.060442
CLEC2D	0.0222016	-0.960841	0.49	0.532	1
PNISR	5.46069e-09	-0.959701	0.504	0.632	9.69654e-05
CDC42	0.00233903	0.93744	0.61	0.677	1
PIK3R1	6.45929e-05	-0.935909	0.141	0.269	0.0645456
ANKRD11	1.09053e-20	-0.933116	0.102	0.311	1.93645e-16
EGR1	0.104333	0.924783	0.16	0.194	1
JMJD1C	9.86878e-34	-0.914096	0.162	0.471	1.7524e-29
EIF3F	7.81085e-05	-0.907201	0.626	0.694	1
Z93241.1	1.78312e-20	-0.894233	0.04	0.219	3.16629e-16
JAK1	0.0064543	-0.888183	0.341	0.529	1
GCC2	7.82873e-18	-0.885498	0.213	0.422	1.39015e-13
NKTR	7.46181e-11	-0.883506	0.281	0.436	1.32499e-06
FYB1	0.0028302	-0.879448	0.098	0.151	1
TNRC6B	1.03144e-12	-0.877458	0.272	0.449	1.83153e-08
EIF3E	0.0311425	0.876053	0.728	0.782	1
HNRNPU	3.13459e-08	-0.87431	0.381	0.514	0.00055661
PPP1R15A	9.5042e-26	-0.869877	0.554	0.79	1.68766e-21
LBH	0.0166134	-0.862034	0.253	0.31	1
UQCRB	0.791471	-0.858525	0.803	0.786	1
PNN	5.23245e-07	-0.847285	0.348	0.468	0.00929126
LSP1	0.30335	0.84306	0.469	0.498	1
DDX3X	3.95638e-08	-0.840319	0.271	0.398	0.000702534
CD247	0.0291178	-0.8374	0.091	0.129	1
SKP1	0.108152	-0.835855	0.631	0.647	1
PHF3	8.48415e-25	-0.823405	0.16	0.416	1.50653e-20
REL	0.00268616	-0.822789	0.599	0.66	1
LDHB	0.223358	-0.820617	0.373	0.389	1
MARCKSL1	0.0041892	0.816661	0.466	0.387	1
IL4R	0.00467837	-0.803675	0.311	0.371	1
PMAIP1	0.00020111	0.796126	0.524	0.449	1
SON	5.32841e-14	-0.794453	0.531	0.69	9.46166e-10
EIF3K	0.345123	-0.788924	0.627	0.649	1
IDI1	0.316125	-0.788315	0.311	0.291	1
LGALS1	0.296396	0.785409	0.243	0.215	1
HNRNPA1	0.0968197	-0.782792	0.965	0.941	1
MBNL1	1.46661e-12	-0.777425	0.301	0.474	2.60426e-08
ATRX	1.95687e-14	-0.768608	0.313	0.503	3.47481e-10
SRSF5	1.41701e-08	-0.767191	0.506	0.649	0.000251618
SUB1	0.108919	-0.763804	0.659	0.615	1
AES	0.00739616	-0.759491	0.46	0.506	1
ERP29	0.312163	-0.753407	0.594	0.535	1
CD99	0.110249	-0.75303	0.244	0.279	1
CLIC1	0.0370529	-0.738321	0.364	0.422	1
BIRC3	7.55193e-09	0.734648	0.812	0.691	0.0001341
AC073111.5	1.37534e-05	0.732064	0.248	0.158	0.244219
STK4	4.34469e-14	-0.724051	0.334	0.523	7.71486e-10
MEF2C	1.25762e-07	-0.720068	0.439	0.569	0.00223316
CD55	0.0541564	0.71669	0.626	0.577	1
CFL1	1.14492e-06	-0.71395	0.895	0.786	0.0203304
ARHGDIB	0.0011117	0.713911	0.833	0.75	1
CKS2	6.99504e-12	-0.713365	0.323	0.165	1.24211e-07
TPM3	0.000720815	-0.710603	0.395	0.485	1
BACH1	3.22444e-15	-0.709473	0.216	0.409	5.72565e-11
ANKRD44	1.73858e-17	-0.705373	0.239	0.448	3.0872e-13
C1orf56	0.914959	-0.701522	0.169	0.166	1
BPTF	8.77832e-11	-0.700795	0.174	0.323	1.55877e-06
LYZ	3.68453e-06	0.700014	0.385	0.272	0.0654262
SP100	0.00487076	-0.698434	0.552	0.601	1
CD3E	0.000310232	-0.698188	0.118	0.188	1
BANK1	5.90064e-06	-0.688249	0.569	0.667	0.104778
NSD3	4.58083e-16	-0.685566	0.359	0.562	8.13418e-12
EPB41	1.05024e-07	-0.678412	0.093	0.196	0.00186492
TMBIM6	0.000237077	0.666588	0.52	0.427	1
HVCN1	0.0227671	0.665489	0.457	0.389	1
ARPC3	0.0163979	0.658424	0.882	0.822	1
NUCKS1	1.81925e-05	-0.657167	0.302	0.4	0.323045
PLAC8	0.00672922	0.655525	0.624	0.56	1
ZC3H15	0.216977	-0.653938	0.369	0.399	1
SET	0.000456317	-0.653088	0.351	0.444	1
DDX39B	1.84958e-31	-0.64199	0.037	0.282	3.2843e-27
GPBP1	0.00198789	-0.638231	0.496	0.562	1
GPX4	7.24768e-08	0.637997	0.506	0.38	0.00128697
BCAS2	0.00365464	0.636809	0.374	0.302	1
UCP2	1.53446e-06	0.630932	0.471	0.36	0.0272474
IER5	3.49517e-06	-0.630311	0.093	0.183	0.0620637
EPC1	1.02483e-13	-0.628388	0.23	0.412	1.8198e-09
NOSIP	0.899159	-0.624043	0.179	0.18	1
PIM2	8.16955e-09	0.62331	0.564	0.435	0.000145067
MAP3K8	2.12556e-05	0.619477	0.337	0.233	0.377435
ARID5B	5.00525e-11	-0.618227	0.188	0.345	8.88782e-07
CST7	0.0822903	-0.614293	0.123	0.154	1
VPS13C	1.76997e-24	-0.614088	0.107	0.347	3.14294e-20
WASF2	3.28663e-05	-0.609621	0.243	0.336	0.583606
LITAF	0.86746	0.609579	0.262	0.265	1
SRSF11	0.0126735	-0.609343	0.513	0.575	1
TAF1D	1.40329e-05	-0.603591	0.576	0.664	0.249182
HLA-DQB1	7.7953e-16	-0.602522	0.972	0.937	1.38421e-11
EVI2B	0.335011	0.601181	0.494	0.499	1
RHOH	5.47989e-05	0.600506	0.594	0.526	0.973065
HSPB1	0.00395884	0.594959	0.225	0.166	1
HIST1H2AC	0.961101	-0.593514	0.155	0.154	1
RBM25	1.49695e-05	-0.590439	0.399	0.499	0.265813
PTGER4	1.29611e-07	-0.588086	0.062	0.153	0.00230149
EIF4B	1.17647e-20	-0.587987	0.248	0.483	2.08907e-16
SEC62	0.0019869	-0.584083	0.487	0.548	1
EZR	0.883928	0.583029	0.749	0.71	1
TAF7	1.43376e-07	-0.582682	0.401	0.538	0.00254594
MZT2B	9.06507e-11	-0.580112	0.204	0.355	1.60968e-06
ISCU	0.0611837	0.57959	0.455	0.405	1
ITM2B	0.722628	-0.577938	0.717	0.703	1
ITM2A	0.00063867	-0.576625	0.056	0.109	1
FAM107B	2.59548e-08	-0.57265	0.192	0.32	0.000460879
ARL4A	1.09895e-12	-0.570692	0.228	0.405	1.95141e-08
PRKCB	1.01503e-07	-0.56768	0.234	0.364	0.00180239
ANP32B	0.0390189	-0.563449	0.425	0.465	1
TUT4	1.58853e-23	-0.563103	0.139	0.382	2.82075e-19
CD40	3.27261e-10	0.561222	0.374	0.228	5.81117e-06
ITSN2	2.7476e-08	-0.548851	0.329	0.462	0.000487892
CNOT6L	8.35952e-05	-0.546559	0.142	0.224	1
SMDT1	0.0307632	-0.546521	0.552	0.597	1
PCNP	0.868177	-0.545928	0.36	0.355	1
PRPF4B	1.93901e-20	-0.545448	0.181	0.416	3.4431e-16
EAF2	2.86342e-09	0.545359	0.49	0.346	5.08457e-05
CYTIP	0.176332	0.541743	0.534	0.574	1
DDIT4	0.88056	-0.539761	0.373	0.363	1
CAST	2.22011e-05	-0.536456	0.197	0.297	0.394225
SYNGR2	1.08264e-08	0.531301	0.401	0.256	0.000192245
TSPYL2	7.55937e-05	-0.529826	0.112	0.19	1
RNF213	1.30902e-10	-0.529043	0.121	0.259	2.32442e-06
TRA2B	5.37195e-09	-0.528776	0.301	0.453	9.53898e-05
PRDX1	1.4536e-09	0.525678	0.315	0.176	2.58115e-05
FNBP4	4.20805e-20	-0.524669	0.192	0.421	7.47223e-16
RAB11FIP1	4.71154e-17	-0.522634	0.098	0.283	8.36628e-13
DHX36	3.3127e-12	-0.520088	0.202	0.372	5.88235e-08
ZEB2	7.4884e-07	-0.517334	0.132	0.236	0.0132971
ASH1L	4.72743e-13	-0.516348	0.178	0.355	8.39449e-09
NCOA4	0.00177927	0.513208	0.162	0.104	1
ADAM28	1.71424e-05	-0.512318	0.262	0.367	0.304398
CST3	0.749702	0.509932	0.128	0.125	1
PCBP2	0.0914813	-0.509166	0.515	0.551	1
PTGES3	0.315951	-0.508548	0.258	0.275	1
UQCRH	0.0412889	-0.507016	0.629	0.552	1
COX5B	0.270605	0.505848	0.441	0.412	1
AC058791.1	0.000196658	0.505639	0.156	0.091	1
G3BP2	1.71139e-09	-0.505075	0.186	0.326	3.03892e-05
HSD17B11	0.00305038	0.501801	0.323	0.251	1
SRRM1	2.53497e-10	-0.496372	0.425	0.587	4.50134e-06
DDX21	0.0495124	-0.495623	0.366	0.412	1
IQGAP1	3.8707e-09	-0.495478	0.144	0.27	6.87321e-05
PRR13	0.00547938	0.494762	0.441	0.369	1
PCSK7	8.00347e-12	-0.493717	0.169	0.328	1.42118e-07
PRDM2	1.49514e-09	-0.490768	0.244	0.395	2.65492e-05
UTRN	1.33279e-14	-0.490291	0.148	0.326	2.36664e-10
TPR	0.000190234	-0.489735	0.22	0.304	1
HNRNPA0	0.000510992	-0.487276	0.417	0.499	1
COTL1	0.0143597	-0.486981	0.353	0.416	1
G0S2	5.94663e-10	0.486404	0.223	0.102	1.05594e-05
MARCKS	0.000184792	0.479456	0.207	0.133	1
HNRNPK	0.587164	-0.473583	0.608	0.606	1
EIF1B	0.0603405	-0.472787	0.483	0.519	1
PPIA	0.809371	0.47187	0.793	0.779	1
SNHG8	0.0873603	0.469571	0.603	0.562	1
ARF6	5.57996e-08	-0.469271	0.232	0.36	0.000990833
PSIP1	8.22588e-10	-0.467155	0.199	0.347	1.46067e-05
MTPN	7.36164e-12	-0.465999	0.227	0.396	1.30721e-07
FAM30A	0.164304	0.465521	0.234	0.203	1
USP34	7.50431e-13	-0.463235	0.146	0.311	1.33254e-08
RSF1	7.15907e-06	-0.462319	0.236	0.34	0.127124
MAP1LC3B	0.0155854	0.460724	0.455	0.407	1
THRAP3	2.74157e-09	-0.460087	0.167	0.305	4.86821e-05
ARPC2	0.362121	-0.459239	0.58	0.578	1
GOLGA4	6.70784e-09	-0.457537	0.185	0.322	0.000119111
COX4I1	0.381703	-0.457296	0.94	0.91	1
MIS18BP1	1.2324e-12	-0.454654	0.214	0.393	2.18837e-08
ICAM3	0.000350398	-0.453345	0.246	0.332	1
OGA	1.75775e-10	-0.452809	0.227	0.381	3.12123e-06
USP15	8.51899e-10	-0.446269	0.267	0.422	1.51272e-05
HSPE1	0.000154033	0.446076	0.38	0.281	1
GTF3A	0.181683	-0.443552	0.417	0.43	1
GOLGB1	1.61206e-09	-0.442525	0.128	0.259	2.86254e-05
ATM	5.67354e-10	-0.442466	0.172	0.315	1.00745e-05
CD48	0.0176816	-0.441947	0.561	0.606	1
BDP1	6.14277e-09	-0.44028	0.188	0.32	0.000109077
TWISTNB	0.0603434	0.440262	0.192	0.229	1
ZNF296	0.000775378	0.438768	0.156	0.097	1
PSME1	0.00429083	-0.438427	0.624	0.562	1
EPSTI1	0.391517	-0.437956	0.095	0.108	1
TERF2IP	0.0319781	-0.437434	0.299	0.347	1
RAN	0.140036	0.436139	0.494	0.457	1
IFI16	5.3397e-08	-0.434637	0.295	0.43	0.000948171
PNPLA8	2.09408e-06	-0.433961	0.185	0.295	0.0371846
CD44	0.0129071	-0.433759	0.322	0.375	1
MORF4L1	9.07841e-05	-0.433054	0.467	0.556	1
PPP1R10	9.52624e-10	-0.432766	0.121	0.254	1.69157e-05
SBDS	1.23116e-07	-0.431526	0.262	0.394	0.00218618
RORA	1.55908e-05	-0.431122	0.053	0.121	0.276846
CSNK1G3	3.63331e-15	-0.430597	0.114	0.291	6.45166e-11
EBLN3P	6.73961e-08	-0.428725	0.234	0.364	0.00119675
IFRD1	0.0165586	-0.428615	0.234	0.288	1
SMAP2	1.18679e-09	-0.428499	0.2	0.349	2.10738e-05
CYBA	0.000752998	-0.426539	0.872	0.826	1
ATF4	0.654678	-0.423522	0.497	0.483	1
ZNF292	1.69012e-10	-0.422351	0.151	0.293	3.00115e-06
TTC3	2.4763e-07	-0.420567	0.192	0.309	0.00439716
ZNF644	1.03241e-11	-0.420213	0.192	0.355	1.83325e-07
MYLIP	1.88508e-06	-0.41938	0.204	0.317	0.0334733
PTP4A2	2.8405e-12	-0.418388	0.132	0.29	5.04388e-08
EIF2S2	0.197926	0.418338	0.195	0.167	1
TOMM20	2.97144e-05	-0.417645	0.272	0.368	0.527638
TLN1	1.18199e-11	-0.413848	0.107	0.255	2.09886e-07
HNRNPD	1.46855e-06	-0.413019	0.169	0.277	0.0260771
TAX1BP1	3.99579e-05	-0.40899	0.32	0.411	0.709532
EIF3A	5.14732e-10	-0.40881	0.144	0.284	9.14009e-06
TBCA	0.244506	-0.408509	0.418	0.389	1
DDX6	4.33074e-07	-0.406013	0.193	0.314	0.00769009
NFE2L2	1.40245e-07	0.405291	0.42	0.284	0.00249034
EEF1G	1.20594e-06	0.40449	0.332	0.221	0.0214138
NXT1	0.0180078	0.400357	0.239	0.188	1
SEPT6	3.01101e-05	-0.395395	0.227	0.322	0.534664
RNMT	1.10408e-10	-0.393058	0.323	0.486	1.96052e-06
AFF3	1.181e-06	-0.392728	0.195	0.308	0.020971
SLC38A1	3.23848e-08	-0.392085	0.167	0.29	0.000575057
RPL26	0.476571	0.389118	0.996	0.988	1
DBI	1.28581e-07	-0.38813	0.452	0.32	0.00228321
CDK12	4.65378e-14	-0.388058	0.09	0.25	8.26372e-10
POLR2J3.1	1.63831e-10	-0.387707	0.162	0.313	2.90915e-06
SNX29	2.51209e-13	-0.382669	0.17	0.347	4.46073e-09
BOD1L1	1.56368e-08	-0.382233	0.139	0.263	0.000277662
TUBA1A	2.06855e-09	-0.377672	0.213	0.353	3.67312e-05
SF3B1	6.94656e-13	-0.377138	0.364	0.534	1.2335e-08
CSDE1	0.0867686	-0.376972	0.355	0.39	1
RPS27	0.385859	-0.375872	1	0.999	1
SLC25A3	0.1185	-0.37587	0.367	0.409	1
LYAR	0.0668467	0.375819	0.097	0.127	1
TCF25	1.34086e-06	-0.375713	0.299	0.412	0.0238097
ALG13	0.0355442	0.375416	0.285	0.238	1
HLA-DQA2	0.426078	-0.375113	0.264	0.236	1
OSER1	8.17985e-05	0.374842	0.582	0.476	1
YWHAB	0.813432	0.374111	0.424	0.413	1
XRN1	2.24045e-13	-0.372728	0.051	0.187	3.97837e-09
DDX3Y	1.20468e-14	-0.372687	0.025	0.151	2.13915e-10
OSBPL8	2.94661e-09	-0.372106	0.121	0.25	5.2323e-05
LUC7L3	0.000296866	-0.371305	0.216	0.299	1
ARPC5L	0.620993	-0.371198	0.158	0.147	1
RBX1	1.71885e-05	0.370351	0.353	0.251	0.305216
KDM6B	0.180107	0.368281	0.404	0.369	1
RNF19A	2.38463e-13	-0.366752	0.098	0.255	4.23439e-09
SP110	0.0240051	-0.366125	0.388	0.432	1
CHD9	6.79055e-06	-0.365702	0.214	0.319	0.12058
NIPBL	1.31672e-14	-0.363725	0.116	0.287	2.33809e-10
DNTTIP2	5.17419e-06	-0.363022	0.148	0.247	0.0918781
ACTR2	0.000711793	-0.360599	0.306	0.389	1
CREBRF	1.92548e-15	-0.360519	0.211	0.408	3.41908e-11
CDK13	9.46102e-07	-0.359175	0.118	0.219	0.0167999
KPNB1	3.65724e-06	-0.358885	0.137	0.236	0.0649417
CENPC	5.54623e-11	-0.358796	0.162	0.315	9.84843e-07
MACF1	1.67576e-09	-0.358035	0.097	0.219	2.97564e-05
DDX17	3.40631e-08	-0.357186	0.25	0.389	0.000604859
BBX	0.00297863	-0.356657	0.327	0.398	1
USP8	4.13417e-12	-0.354913	0.135	0.296	7.34105e-08
POMP	0.0250552	0.354909	0.424	0.378	1
TCEA1	9.9996e-05	-0.353713	0.279	0.372	1
ARF4	1.18798e-08	0.353418	0.255	0.136	0.000210949
C12orf75	0.2929	0.352424	0.162	0.142	1
EIF5	0.549357	-0.348084	0.552	0.56	1
PPIB	0.00234056	-0.347909	0.283	0.356	1
HP1BP3	9.60352e-08	-0.346499	0.228	0.356	0.0017053
SYF2	0.149531	-0.343788	0.475	0.516	1
NR3C1	0.000225723	-0.343696	0.199	0.284	1
CHD7	2.52827e-11	-0.34337	0.09	0.225	4.48945e-07
AHNAK	1.06332e-06	-0.343249	0.083	0.172	0.0188813
SSR4	0.727681	-0.34263	0.49	0.502	1
VPS29	2.76327e-08	0.342015	0.32	0.188	0.000490674
CALHM6	3.41503e-07	0.341145	0.45	0.324	0.00606407
ARF1	0.244358	0.340965	0.469	0.438	1
BTF3	0.604787	-0.340546	0.923	0.898	1
UBXN1	0.0923244	-0.339826	0.492	0.528	1
NSMCE3	4.7295e-06	-0.339514	0.118	0.211	0.0839817
HNRNPR	0.0118167	-0.338061	0.316	0.372	1
WIPF1	0.00173103	-0.337423	0.181	0.254	1
MYO1F	0.0159832	-0.337055	0.086	0.126	1
SCAF11	4.35656e-05	-0.336886	0.339	0.441	0.773595
VIM	0.000213456	-0.334288	0.322	0.405	1
PCM1	2.02904e-12	-0.333116	0.1	0.25	3.60296e-08
SLC39A10	3.92416e-09	-0.333056	0.056	0.16	6.96814e-05
OAZ1	0.000229325	-0.331971	0.856	0.798	1
ADAR	0.0014254	-0.331235	0.176	0.242	1
USP16	0.000799349	-0.330418	0.293	0.371	1
GGNBP2	0.178028	-0.329721	0.243	0.275	1
PPDPF	0.0169835	0.328401	0.457	0.409	1
KAT6A	1.6377e-09	-0.328225	0.076	0.189	2.90806e-05
S100A9	1.08646e-06	0.327035	0.568	0.445	0.0192923
CTSS	0.268527	0.326659	0.49	0.515	1
FNBP1	1.88981e-08	-0.325972	0.114	0.232	0.000335573
ZNF430	3.13776e-09	-0.325595	0.098	0.218	5.57171e-05
ROCK1	1.49068e-09	-0.325573	0.204	0.351	2.64699e-05
MRPL54	0.636275	0.325534	0.353	0.347	1
PWP1	8.52e-07	-0.325068	0.146	0.251	0.015129
SPEN	6.08079e-12	-0.324302	0.044	0.163	1.07977e-07
C1GALT1	4.1392e-05	-0.324168	0.105	0.185	0.734998
IDS	8.67359e-08	-0.324001	0.151	0.27	0.00154017
LSM8	1.50705e-05	-0.323764	0.279	0.384	0.267606
PCDH9	2.62644e-05	-0.322978	0.116	0.199	0.466377
RPL22L1	0.0114145	-0.322555	0.359	0.418	1
KLF3	5.64017e-05	0.321893	0.197	0.287	1
TGIF1	6.29217e-10	0.321851	0.214	0.098	1.1173e-05
CALM1	0.000474168	0.321404	0.629	0.673	1
MGAT4A	0.00255483	-0.321099	0.074	0.124	1
PTPN1	1.70417e-08	-0.320742	0.105	0.221	0.00030261
BIN2	0.05287	-0.3203	0.204	0.245	1
PKN2	6.86583e-14	-0.319173	0.127	0.297	1.21917e-09
WBP11	7.4686e-08	-0.318366	0.155	0.275	0.0013262
SF3B2	0.0109308	-0.318345	0.243	0.305	1
DNAJB6	0.0617981	-0.318164	0.301	0.257	1
ACAP1	2.39082e-06	-0.318053	0.278	0.402	0.0424537
2022-03-01	7.86725e-08	-0.317125	0.23	0.367	0.00139699
YME1L1	0.00258674	-0.316763	0.308	0.377	1
NSA2	0.000848232	-0.316004	0.258	0.333	1
COBLL1	7.95725e-10	-0.315503	0.105	0.234	1.41297e-05
RBM3	0.820797	0.314965	0.699	0.668	1
CEBPZ	3.63466e-06	-0.314777	0.125	0.22	0.0645407
CWF19L2	2.58427e-08	-0.314111	0.13	0.252	0.000458889
HMGB2	0.140071	0.313876	0.409	0.373	1
S100A11	6.28983e-10	0.31353	0.192	0.079	1.11689e-05
GPSM3	0.00537582	-0.313472	0.489	0.544	1
TRIR	0.691729	0.312348	0.538	0.537	1
NCOA3	1.77395e-10	-0.311256	0.104	0.237	3.15e-06
GRB2	2.85882e-08	-0.309732	0.248	0.394	0.000507641
HNRNPH1	0.899936	-0.309258	0.408	0.42	1
TUBA1B	0.694046	0.306973	0.513	0.543	1
HLA-DMA	0.000518654	0.306856	0.786	0.722	1
PLEK	0.205398	-0.306774	0.112	0.135	1
TXNIP	1.79315e-54	0.306345	0.467	0.804	3.18409e-50
MPHOSPH8	0.0019553	-0.305447	0.281	0.353	1
SETX	6.22148e-11	-0.304815	0.063	0.185	1.10475e-06
TLE4	9.7637e-05	-0.304108	0.144	0.227	1
ID2	0.117955	-0.303877	0.155	0.187	1
SQSTM1	0.000616084	-0.303702	0.334	0.256	1
WHAMM	5.22319e-07	-0.302726	0.095	0.192	0.00927481
PARP14	2.60534e-14	-0.302475	0.251	0.447	4.6263e-10
AC020916.1	3.45676e-08	-0.301577	0.039	0.125	0.000613817
HNRNPF	9.15296e-06	0.301493	0.394	0.287	0.162529
POU2F2	7.16766e-05	-0.301439	0.178	0.265	1
NEDD8	0.203572	0.301	0.366	0.335	1
CHD4	1.00044e-07	-0.30077	0.095	0.201	0.00177648
HIST1H4C	0.203976	-0.300524	0.216	0.241	1
BCL7A	9.07271e-07	-0.299703	0.095	0.188	0.0161104
CNTRL	1.56961e-13	-0.299568	0.109	0.272	2.78716e-09
RBM38	1.42009e-05	-0.299042	0.243	0.347	0.252166
ILF3	7.31496e-07	-0.298632	0.116	0.218	0.0129892
RHOA	0.221861	0.296864	0.504	0.485	1
UBXN4	9.59957e-07	-0.296692	0.262	0.387	0.017046
RLF	7.78998e-14	-0.296491	0.042	0.175	1.38327e-09
BHLHE40	0.128806	-0.296478	0.17	0.142	1
ATP5F1B	0.0011042	0.296418	0.404	0.322	1
C9orf78	0.00264059	-0.295809	0.227	0.293	1
PHF20L1	8.7182e-05	-0.295252	0.072	0.139	1
CSTB	0.177815	0.293857	0.214	0.188	1
PRPF40A	2.28494e-06	-0.293767	0.188	0.297	0.0405737
CALR	0.978994	-0.293325	0.36	0.354	1
ZNF800	2.2408e-08	-0.292534	0.128	0.25	0.000397899
EIF3L	0.00710793	-0.292098	0.462	0.519	1
CEP95	9.76105e-07	-0.291948	0.039	0.112	0.0173327
IFT57	0.00167217	-0.291907	0.16	0.228	1
RBM5	0.00162134	-0.291356	0.112	0.171	1
AKAP13	6.06261e-07	-0.291313	0.149	0.259	0.0107654
KMT2A	3.96526e-11	-0.290924	0.065	0.189	7.0411e-07
LSM7	7.22455e-05	0.29082	0.501	0.398	1
SMC3	6.4157e-08	-0.289609	0.151	0.273	0.00113924
SREK1	3.67024e-06	-0.289022	0.188	0.292	0.0651724
ARID5A	8.0016e-06	0.288957	0.269	0.171	0.142084
SYPL1	0.134395	0.288658	0.35	0.319	1
IKZF1	0.0174603	-0.288186	0.243	0.292	1
FAM111B	0.186126	-0.288007	0.17	0.198	1
GNAS	1.02968e-05	-0.287284	0.308	0.42	0.18284
TTN	4.48256e-07	-0.286636	0.06	0.145	0.00795969
RBL2	6.6416e-07	-0.285263	0.09	0.185	0.0117935
PHIP	4.07014e-08	-0.285225	0.153	0.277	0.000722735
PPP4R3A	5.09802e-08	-0.283636	0.111	0.223	0.000905255
KHDRBS1	0.000566948	-0.283142	0.209	0.288	1
COX6C	0.0367007	0.282459	0.573	0.505	1
NFKBIZ	0.000683194	0.28221	0.274	0.196	1
GABPB1-AS1	0.00656172	-0.281426	0.158	0.216	1
IKZF3	0.000444966	-0.28104	0.123	0.192	1
VAPA	0.00385634	-0.280113	0.329	0.402	1
CTSW	0.0135407	-0.279759	0.118	0.165	1
PLPP5	0.968889	-0.279405	0.434	0.43	1
THUMPD3-AS1	0.000479852	-0.279285	0.197	0.273	1
CHPT1	2.22482e-06	-0.27873	0.132	0.23	0.0395061
KMT2E	2.25318e-10	-0.27836	0.533	0.678	4.00098e-06
JPT1	0.000137147	0.277358	0.163	0.095	1
SETD2	2.12519e-14	-0.277212	0.083	0.242	3.77371e-10
SLC25A36	3.29638e-10	-0.277153	0.077	0.199	5.85337e-06
NDUFB11	0.200738	0.277123	0.404	0.372	1
TGOLN2	5.1872e-08	-0.275903	0.111	0.224	0.000921092
NCOR1	0.00143164	-0.275381	0.29	0.367	1
BCL2	0.0986345	-0.274845	0.156	0.188	1
PPP1R12A	0.0266935	-0.27475	0.195	0.242	1
GMFG	0.585925	0.274186	0.508	0.494	1
KTN1	1.32162e-06	-0.273276	0.221	0.341	0.0234679
ARAP2	8.9394e-11	-0.272018	0.065	0.187	1.58737e-06
COX6A1	0.00146976	0.271491	0.492	0.412	1
UPF2	0.000840164	-0.271473	0.179	0.255	1
SLC25A5	0.00092276	0.27025	0.643	0.556	1
PAK2	0.000555557	-0.269866	0.155	0.297	1
CDV3	1.99591e-10	-0.269612	0.069	0.188	3.54413e-06
FCRL1	0.225896	-0.269268	0.327	0.351	1
RBM26	2.89912e-10	-0.269235	0.083	0.207	5.14797e-06
AMD1	2.22298e-07	-0.269044	0.121	0.23	0.00394735
CAPZA1	0.041613	0.268955	0.281	0.238	1
GPATCH8	3.99501e-08	-0.268358	0.112	0.229	0.000709393
RB1CC1	2.29476e-06	-0.268323	0.172	0.281	0.040748
PEBP1	0.30702	-0.267991	0.299	0.318	1
NEMF	2.35128e-07	-0.267978	0.128	0.237	0.00417516
C19orf53	0.424417	-0.26697	0.309	0.324	1
NIN	2.51708e-08	-0.266732	0.107	0.221	0.000446957
FAM53C	0.00560722	-0.266153	0.162	0.221	1
PIK3IP1	0.431779	-0.266046	0.318	0.287	1
EIF4G2	0.0105838	-0.265027	0.329	0.38	1
REV3L	9.02628e-08	-0.264599	0.042	0.126	0.0016028
IRS2	0.00030137	-0.264056	0.083	0.147	1
HIGD2A	0.372814	-0.263653	0.388	0.42	1
KMT2C	1.4276e-08	-0.263492	0.09	0.201	0.000253499
PIM1	5.25481e-06	0.263373	0.178	0.094	0.0933096
PHF20	0.000107514	-0.263194	0.186	0.273	1
KIF5B	1.15953e-06	-0.263057	0.125	0.227	0.0205897
STMN1	0.0017822	0.262857	0.216	0.151	1
ARID4A	0.000603521	-0.26214	0.186	0.263	1
HSPH1	0.379594	-0.260654	0.125	0.143	1
APPL1	6.30372e-06	-0.260482	0.148	0.246	0.111935
FAM133B	0.01142	-0.259979	0.316	0.381	1
SUN2	0.000100347	-0.25917	0.111	0.188	1
UBE2L3	0.603761	-0.259115	0.271	0.286	1
DRAP1	0.0115589	-0.259017	0.306	0.367	1
WTAP	0.579217	-0.25887	0.297	0.31	1
TRMT112	0.000137129	0.258852	0.473	0.377	1
LIMD2	0.0196757	0.258547	0.71	0.676	1
ZNF33A	1.86457e-09	-0.258227	0.058	0.165	3.31091e-05
PSMA7	0.0199306	0.258125	0.376	0.315	1
INPP5D	9.09226e-06	-0.256566	0.146	0.241	0.161451
LRRFIP1	0.0202177	-0.255885	0.295	0.346	1
IL2RG	0.0368239	0.25567	0.367	0.32	1
NSD1	5.02445e-09	-0.254902	0.098	0.219	8.92192e-05
UFC1	0.111949	-0.254882	0.29	0.324	1
H2AFZ	0.34203	0.254726	0.359	0.342	1
SECISBP2L	7.92671e-07	-0.254432	0.13	0.238	0.0140755
CD3G	0.000278759	-0.254387	0.049	0.104	1
BNIP2	0.000468089	-0.254006	0.174	0.248	1
VPS37B	0.00249907	0.253739	0.227	0.162	1
RAD21	3.89344e-06	-0.253201	0.167	0.272	0.0691357
STIM2	1.68729e-08	-0.252834	0.069	0.171	0.000299612
CORO1A	0.796112	-0.252823	0.608	0.613	1
EML4	7.18804e-09	-0.252256	0.206	0.342	0.000127638
SEC61G	0.279054	-0.252242	0.367	0.386	1
NUFIP2	8.03614e-12	-0.251923	0.06	0.188	1.42698e-07
CYLD	0.00433614	-0.251431	0.195	0.259	1
SNHG7	0.534901	-0.251152	0.48	0.481	1
NAMPT	0.0207285	0.250093	0.176	0.131	1

## Sheet: Naive CD4_diff
gene_name	p_val	avg_logFC	pct.1	pct.2	p_val_adj
MALAT1	9.49994e-26	#NAME?	1	1	1.6869e-21
HBB	4.09388e-201	151.729	0.72	0.261	7.2695e-197
DEFA3	3.74297e-57	53.8378	0.143	0.016	6.64639e-53
HBA2	9.21849e-249	52.7016	0.75	0.239	1.63693e-244
HBA1	1.82886e-126	33.6616	0.421	0.097	3.24752e-122
TMSB4X	2.3641e-14	-28.2739	1	1	4.19794e-10
B2M	3.62181e-63	25.7209	1	1	6.43124e-59
RPS15A	1.61387e-63	-24.2025	1	1	2.86575e-59
RPS12	2.99751e-85	-23.2715	1	1	5.32267e-81
RPS2	4.0581e-149	-21.2685	1	1	7.20597e-145
RPS8	6.98321e-92	-19.5849	1	1	1.24001e-87
RPL30	3.88577e-72	-19.1986	1	1	6.89996e-68
RPS20	1.36948e-95	-18.883	1	1	2.43179e-91
RPS16	1.09666e-119	-17.9215	0.999	1	1.94734e-115
RPS27A	6.55207e-30	-17.2506	1	1	1.16345e-25
CD52	0.867263	-17.057	0.932	0.932	1
RPLP2	2.53088e-102	-16.7347	1	1	4.49409e-98
ACTG1	2.11868e-31	-16.3492	0.702	0.828	3.76214e-27
RPS15	3.88686e-20	-15.5345	1	1	6.90189e-16
RGCC	1.07948e-38	-15.037	0.392	0.57	1.91684e-34
PTMA	1.81555e-55	-15.0098	0.997	1	3.22386e-51
EIF1	2.49921e-73	-14.8558	0.996	1	4.43784e-69
RPL3	1.2183e-07	14.3188	1	1	0.00216334
TPT1	2.78956e-127	-14.2902	1	1	4.95343e-123
RPS3A	2.72917e-54	-14.2699	1	1	4.84619e-50
RPL11	9.87874e-35	-14.239	1	1	1.75417e-30
RPS23	2.08408e-77	-14.1818	1	1	3.7007e-73
MT-CO1	0.00313552	-14.0802	0.998	0.996	1
RPS19	0.226865	13.3633	1	1	1
RPL26	1.76349e-29	-13.1766	1	1	3.13144e-25
RPS29	4.84121e-33	-13.1764	1	1	8.59654e-29
EEF1A1	4.68775e-37	-13.1449	1	1	8.32404e-33
RPL29	1.34735e-48	-12.9383	0.999	1	2.3925e-44
CCL5	2.85972e-11	12.9166	0.347	0.248	5.07801e-07
CD69	3.73131e-21	-12.8718	0.717	0.808	6.62568e-17
RPS26	4.58123e-38	12.8585	0.864	0.783	8.13488e-34
RPL10	6.0985e-16	-12.2828	1	1	1.08291e-11
BTG1	0.0853325	-12.133	0.999	0.999	1
RPL37A	5.83672e-79	-12.0675	0.999	1	1.03643e-74
RPL5	2.5336e-156	-11.4852	0.994	0.999	4.49892e-152
NFKBIA	1.44345e-25	-11.3151	0.858	0.907	2.56313e-21
RPL12	2.04715e-41	-11.2787	0.999	1	3.63513e-37
PABPC1	3.81897e-12	-11.1634	0.982	0.988	6.78134e-08
RPL28	1.18577e-80	-11.1156	1	1	2.10557e-76
TSC22D3	3.16781e-22	-10.6345	0.834	0.889	5.62508e-18
RPS24	3.28377e-75	-10.6208	0.999	1	5.83099e-71
MT-CYB	7.72632e-15	10.5687	0.978	0.982	1.37196e-10
RPS18	2.28239e-14	-10.2805	1	1	4.05285e-10
RPL13	3.60598e-47	-10.2724	1	1	6.40314e-43
MT-ATP6	1.52511e-58	-10.2711	0.934	0.974	2.70814e-54
RGS1	0.000150391	10.1791	0.629	0.552	1
RPL10A	3.04373e-43	-9.81374	0.998	1	5.40474e-39
MT-CO3	2.72654e-24	9.72255	0.995	0.997	4.84151e-20
RPS11	5.20489e-108	-9.59137	0.994	1	9.24232e-104
KLRB1	5.43484e-07	-9.57506	0.288	0.214	0.00965064
S100A4	2.4932e-43	9.36976	0.862	0.725	4.42717e-39
RPL39	1.55558e-74	-9.27281	1	1	2.76225e-70
TMSB10	0.99507	9.1444	1	1	1
RPL37	1.00609e-120	-9.11372	1	1	1.78652e-116
SLC25A6	1.82423e-12	8.92222	0.772	0.847	3.23929e-08
FOS	1.53739e-79	-8.51299	0.498	0.762	2.72995e-75
RPL34	1.47695e-21	-8.30069	1	1	2.62262e-17
RPL7	9.11891e-16	-8.26693	1	1	1.61925e-11
RPL18	1.29251e-24	-8.10212	1	1	2.29512e-20
RPL7A	2.00838e-69	-7.95776	0.996	1	3.56627e-65
RPL14	3.77235e-61	-7.91369	0.999	1	6.69857e-57
RPL15	5.03642e-15	-7.82848	0.998	1	8.94318e-11
RPS9	5.78127e-18	-7.72669	1	1	1.02658e-13
RPL38	3.13359e-62	-7.62633	0.998	0.999	5.56431e-58
MT2A	0.0946951	7.61445	0.247	0.223	1
RPL21	2.56133e-16	-7.5863	1	1	4.54816e-12
RPS21	6.15476e-20	-7.43136	0.999	0.998	1.0929e-15
MT-ND4	2.20435e-40	-7.35595	0.978	0.993	3.91426e-36
RPS6	1.26954e-59	-7.27218	1	1	2.25433e-55
RPL23A	2.46348e-22	-7.27011	1	1	4.37439e-18
RPS5	5.58615e-43	-7.04073	0.998	0.999	9.91932e-39
IER2	5.34623e-22	6.90043	0.752	0.667	9.49331e-18
RPL27	8.54893e-65	-6.86258	0.996	0.999	1.51803e-60
MT-CO2	4.61466e-18	6.72853	0.99	0.993	8.19425e-14
RPL24	1.9407e-38	-6.67557	0.998	1	3.44611e-34
HSPA1A	4.83409e-68	6.64506	0.549	0.267	8.58389e-64
CXCR4	0.617638	6.57802	0.991	0.988	1
UBA52	2.57461e-51	-6.54255	0.998	0.999	4.57174e-47
RPS27	7.26343e-38	-6.32636	1	1	1.28977e-33
GNLY	2.54098e-07	6.04888	0.367	0.287	0.00451201
RPL22	4.53574e-55	-5.87996	0.998	0.999	8.05412e-51
RPL18A	0.181444	5.71609	1	1	1
TXNIP	0.0441887	-5.58119	0.709	0.679	1
RPL36A	0.0022512	5.5642	0.994	0.993	1
GADD45B	0.30158	5.55615	0.769	0.759	1
RPL13A	2.80887e-45	-5.54421	1	1	4.9877e-41
RPL23	1.44144e-53	-5.52417	0.99	0.998	2.55957e-49
JUNB	4.06188e-14	5.46951	0.924	0.979	7.21269e-10
RPL35	1.98338e-14	-5.41508	1	1	3.52189e-10
CITED2	0.0068358	5.40717	0.358	0.406	1
NEAT1	0.740362	5.31116	0.371	0.37	1
HSP90AA1	4.12008e-25	-5.27804	0.859	0.927	7.31603e-21
DDIT4	0.000111692	5.15453	0.611	0.571	1
SLC2A3	2.5451e-32	-5.14461	0.508	0.66	4.51933e-28
RACK1	2.32386e-16	-5.06551	0.996	1	4.12648e-12
FTH1	1.90831e-06	-4.96056	1	0.999	0.0338859
RPS7	1.11392e-54	-4.86571	0.998	1	1.97798e-50
RPL8	8.58207e-12	-4.74205	1	1	1.52392e-07
RPL41	0.000117294	4.72821	1	1	1
RPS28	1.86463e-53	4.72588	1	1	3.31103e-49
RPS10	3.46089e-66	4.67367	0.997	1	6.14551e-62
RPL17	3.23188e-35	4.53117	0.976	0.954	5.73885e-31
YPEL5	3.23794e-52	-4.42221	0.705	0.863	5.7496e-48
RPS4X	0.0334034	4.30122	1	1	1
ISG15	0.0351587	-4.29062	0.303	0.334	1
NPM1	4.1725e-59	-4.21713	0.964	0.99	7.40911e-55
GPR183	0.000116195	4.18542	0.596	0.636	1
EIF3E	1.82907e-11	-4.17604	0.919	0.943	3.24788e-07
PFN1	4.92944e-77	4.15757	0.946	0.852	8.7532e-73
RPS13	4.8196e-26	-4.13752	1	1	8.55816e-22
IL1B	2.43748e-08	-3.93468	0.114	0.063	0.000432824
PTPRC	8.57756e-68	-3.92424	0.646	0.825	1.52312e-63
RPL27A	1.41114e-40	-3.80879	1	1	2.50576e-36
DNAJB1	0.813225	-3.79621	0.761	0.781	1
HLA-C	0.0442494	3.77117	0.984	0.985	1
HSPA1B	2.54747e-54	3.75457	0.654	0.418	4.52353e-50
ACTB	1.1902e-20	3.731	0.961	0.947	2.11343e-16
RPLP1	5.22068e-38	3.72854	1	1	9.27036e-34
PNRC1	4.30471e-150	-3.68596	0.854	0.968	7.64387e-146
KLF2	3.37893e-147	-3.6461	0.337	0.728	5.99996e-143
PIK3R1	4.65957e-07	-3.56279	0.539	0.56	0.00827399
H3F3B	6.54292e-21	-3.51139	0.923	0.957	1.16183e-16
GAPDH	0.413228	-3.49093	0.817	0.808	1
MT-ND3	7.59036e-60	-3.4541	0.808	0.903	1.34782e-55
RPL9	1.11243e-117	-3.41017	1	1	1.97534e-113
FAU	6.29972e-36	3.35174	1	1	1.11864e-31
MT-ND1	1.6142e-44	-3.35171	0.889	0.951	2.86634e-40
LGALS1	7.37852e-10	3.24486	0.288	0.199	1.3102e-05
FTL	0.0436704	-3.22308	0.986	0.985	1
IL7R	4.42559e-15	-3.18777	0.786	0.833	7.85852e-11
NACA	1.22062e-45	-3.12309	0.99	0.998	2.16746e-41
CFL1	1.57295e-07	3.10798	0.866	0.832	0.00279309
HINT1	0.180009	3.07862	0.906	0.913	1
ID2	2.98165e-10	-3.0155	0.255	0.344	5.29452e-06
RPL4	1.8531e-35	-2.9601	0.994	0.999	3.29055e-31
BIRC3	2.17209e-06	-2.89646	0.612	0.655	0.0385698
FOSB	9.03267e-118	-2.83265	0.117	0.491	1.60393e-113
TOMM7	4.33557e-48	-2.81563	0.917	0.962	7.69867e-44
TNFAIP3	1.40661e-21	-2.75422	0.598	0.706	2.49772e-17
BTF3	0.000145934	-2.70423	0.98	0.987	1
JUN	1.1441e-17	-2.64188	0.687	0.804	2.03157e-13
ID3	0.0353068	-2.58467	0.095	0.119	1
RPSA	4.77829e-52	-2.52615	0.994	1	8.4848e-48
CORO1A	5.30917e-17	-2.52203	0.734	0.628	9.42749e-13
RPS4Y1	2.28289e-32	-2.49585	0.422	0.616	4.05373e-28
SAT1	5.29066e-08	-2.47811	0.685	0.606	0.000939462
GIMAP7	2.38905e-21	2.45143	0.628	0.497	4.24224e-17
TRAC	3.92073e-10	2.40018	0.802	0.746	6.96204e-06
HLA-A	3.94917e-38	-2.32996	0.98	0.968	7.01254e-34
NKG7	5.11308e-08	2.28718	0.416	0.332	0.000907929
RPLP0	1.4026e-28	-2.26421	0.99	0.996	2.49059e-24
EEF1B2	3.5031e-65	-2.25789	0.975	0.99	6.22046e-61
IRF1	2.46027e-18	-2.22935	0.538	0.646	4.3687e-14
IGKC	0.00367898	-2.22337	0.164	0.202	1
KLF6	7.33593e-31	-2.21994	0.234	0.405	1.30264e-26
NAP1L1	8.25486e-47	-2.14675	0.814	0.907	1.46582e-42
FYB1	1.35113e-40	-2.13915	0.655	0.8	2.39921e-36
PPP1R15A	2.42292e-49	-2.13914	0.223	0.464	4.30238e-45
GADD45A	2.25711e-25	-2.08398	0.203	0.357	4.00796e-21
RPL32	1.90408e-19	2.06457	1	1	3.38108e-15
NCL	1.35896e-79	-2.04372	0.515	0.765	2.4131e-75
REL	7.7207e-22	-2.0187	0.231	0.377	1.37097e-17
FUS	1.17003e-78	-2.00302	0.555	0.793	2.07763e-74
RPL36	0.00506161	-1.99356	1	1	1
ZNF331	1.67166e-41	-1.98748	0.41	0.612	2.96838e-37
ZFAS1	2.41608e-13	-1.953	0.835	0.894	4.29024e-09
MT-ND5	7.52138e-48	-1.9462	0.482	0.686	1.33557e-43
CCNL1	1.31165e-71	-1.92809	0.453	0.709	2.32909e-67
UBC	5.60041e-08	-1.92787	0.958	0.978	0.000994466
RBM39	2.26742e-67	-1.90437	0.741	0.886	4.02627e-63
YME1L1	3.64423e-20	-1.89676	0.28	0.429	6.47106e-16
HSPA8	0.19614	-1.879	0.878	0.866	1
GSTK1	4.69666e-05	1.81072	0.616	0.559	0.833986
SARAF	0.761555	-1.79805	0.939	0.943	1
FXYD5	6.97039e-12	1.76273	0.89	0.848	1.23773e-07
H3F3A	2.08468e-44	-1.75771	0.588	0.761	3.70177e-40
CD74	3.49015e-08	1.75676	0.564	0.484	0.000619747
ELF1	6.23064e-48	-1.75226	0.516	0.716	1.10637e-43
DUSP1	0.0153044	1.74627	0.75	0.789	1
CREM	7.78035e-23	1.73971	0.785	0.659	1.38156e-18
HSPA6	2.79847e-34	1.73549	0.146	0.037	4.96924e-30
OST4	0.000527199	1.73411	0.837	0.813	1
AREG	0.373959	1.72309	0.445	0.45	1
JUND	3.95942e-68	-1.71519	0.305	0.577	7.03074e-64
PPBP	7.82749e-05	1.69994	0.155	0.109	1
LYZ	9.0759e-20	1.65993	0.392	0.253	1.61161e-15
EEF2	5.56051e-14	-1.64422	0.93	0.969	9.8738e-10
SH3BGRL3	2.22846e-34	1.63495	0.789	0.663	3.95707e-30
XBP1	9.14163e-16	1.61852	0.389	0.276	1.62328e-11
YBX1	7.57759e-14	-1.60571	0.761	0.834	1.34555e-09
RPS3	1.12698e-27	1.60129	1	1	2.00118e-23
PTGER4	3.4256e-37	-1.58051	0.307	0.51	6.08284e-33
EZR	0.0538391	-1.56698	0.419	0.444	1
CD3G	4.45696e-05	-1.49168	0.383	0.452	0.791422
SFPQ	5.07358e-94	-1.48789	0.323	0.641	9.00915e-90
ARHGDIB	4.25618e-31	1.47265	0.962	0.921	7.55771e-27
SMCHD1	5.74658e-48	-1.46046	0.353	0.574	1.02042e-43
CD2	0.537514	-1.44534	0.407	0.413	1
PRRC2C	3.72291e-71	-1.41281	0.458	0.715	6.61077e-67
HERPUD1	0.0023183	1.39713	0.36	0.322	1
ZFP36L2	0.0268194	-1.36741	0.92	0.936	1
SRSF7	1.14325e-26	-1.30935	0.46	0.615	2.03007e-22
MT-ND2	9.25951e-80	-1.29232	0.97	0.997	1.64421e-75
HSPB1	1.84407e-07	1.2687	0.419	0.345	0.00327451
ANXA1	0.288822	-1.25255	0.518	0.486	1
DDX24	2.61928e-38	-1.24102	0.573	0.728	4.65106e-34
COX4I1	4.75059e-13	-1.17911	0.953	0.968	8.43563e-09
YWHAZ	1.98812e-30	-1.17341	0.477	0.634	3.5303e-26
RSRC2	9.16546e-20	-1.15276	0.601	0.72	1.62751e-15
SERF2	6.69285e-06	1.14404	0.922	0.897	0.118845
HIST1H4C	1.96165e-27	-1.13861	0.278	0.445	3.4833e-23
CALR	2.20397e-10	-1.12767	0.294	0.393	3.91358e-06
MYL12A	4.14148e-51	1.12505	0.882	0.756	7.35402e-47
NOP53	7.68405e-21	-1.12291	0.947	0.973	1.36446e-16
MYADM	3.54739e-52	-1.09644	0.055	0.259	6.2991e-48
CALM1	0.0316596	-1.0952	0.856	0.872	1
COX5B	1.28164e-08	1.09089	0.633	0.556	0.000227581
SF3B1	7.79743e-54	-1.09053	0.453	0.667	1.38459e-49
HSP90AB1	1.84819e-44	-1.08822	0.772	0.888	3.28182e-40
HNRNPU	1.53413e-24	-1.08367	0.438	0.594	2.72415e-20
RPS27L	1.78433e-05	1.03711	0.307	0.247	0.316843
CD48	1.05205e-20	-1.03694	0.672	0.772	1.86813e-16
BCLAF1	2.44207e-74	-1.02651	0.246	0.539	4.33638e-70
LDHB	0.675029	1.01545	0.941	0.949	1
TMEM123	0.00910103	-1.0138	0.671	0.711	1
NDUFA12	8.09233e-15	1.0112	0.418	0.303	1.43696e-10
EIF5	1.2683e-29	-1.00729	0.511	0.662	2.25212e-25
MYC	0.83143	1.00451	0.107	0.106	1
S100A10	1.1432e-17	0.997918	0.73	0.647	2.02998e-13
EIF4A2	1.95952e-14	-0.997687	0.736	0.81	3.47952e-10
RPL19	2.90135e-70	-0.97898	1	1	5.15193e-66
HSPA5	0.73149	0.975882	0.5	0.52	1
CCNI	4.01676e-17	-0.975098	0.793	0.856	7.13256e-13
RPL35A	2.20057e-36	-0.970152	1	1	3.90755e-32
EIF4B	7.43864e-50	-0.969654	0.458	0.667	1.32088e-45
CD3D	0.00349143	-0.950995	0.677	0.701	1
DDX5	0.0657146	-0.949896	0.838	0.865	1
DNAJA1	0.000134854	-0.932281	0.493	0.535	1
HMGN1	0.234667	-0.920075	0.55	0.517	1
SRRM1	9.32746e-29	-0.908864	0.503	0.658	1.65628e-24
RGS2	0.00186789	-0.893935	0.416	0.361	1
AL121944.1	2.38171e-21	-0.893846	0.071	0.186	4.22921e-17
MORF4L1	6.53803e-30	-0.890361	0.483	0.643	1.16096e-25
MYLIP	1.37104e-26	-0.874115	0.211	0.377	2.43456e-22
G3BP2	2.49688e-34	-0.852405	0.323	0.513	4.4337e-30
KMT2E	2.53767e-17	-0.852163	0.42	0.539	4.50614e-13
TRBC2	0.000742525	-0.85087	0.686	0.651	1
MYL6	4.29005e-06	0.848308	0.777	0.731	0.0761784
CNOT6L	0.0383429	-0.831909	0.42	0.452	1
CHD1	9.17059e-25	-0.825277	0.405	0.561	1.62842e-20
DDX39B	6.93213e-120	-0.81784	0.037	0.397	1.23094e-115
UQCRB	0.000143844	-0.817523	0.946	0.963	1
PKM	0.0121634	0.801513	0.343	0.306	1
IFITM2	1.92712e-16	0.791318	0.63	0.52	3.42199e-12
IDS	3.15414e-26	-0.782684	0.164	0.318	5.6008e-22
CD55	0.0189203	-0.769792	0.601	0.622	1
SOCS1	0.255282	0.759666	0.4	0.385	1
ARGLU1	6.27607e-18	-0.752169	0.438	0.565	1.11444e-13
CAMK4	7.5702e-15	-0.745262	0.28	0.397	1.34424e-10
MGAT4A	1.02909e-27	-0.740697	0.314	0.481	1.82735e-23
NR4A2	8.16846e-08	-0.739402	0.647	0.7	0.00145047
SYNE2	5.31571e-17	-0.736575	0.23	0.358	9.43911e-13
HMGB1	0.00943669	-0.735693	0.779	0.794	1
ZFP36	6.40398e-09	-0.734665	0.712	0.624	0.000113715
STK4	1.53682e-13	-0.734244	0.466	0.571	2.72894e-09
S100A11	2.45416e-47	0.731208	0.304	0.119	4.35786e-43
EMP3	9.46349e-25	0.727474	0.721	0.586	1.68043e-20
NSMCE3	2.36913e-24	-0.726585	0.245	0.402	4.20687e-20
TSHZ2	2.79573e-26	-0.725719	0.231	0.395	4.96438e-22
RSL1D1	2.9345e-11	-0.688674	0.6	0.673	5.21078e-07
DDX3X	2.89663e-31	-0.683281	0.219	0.4	5.14355e-27
KLF3	9.86186e-13	-0.67804	0.362	0.467	1.75117e-08
CIRBP	6.34136e-16	-0.676945	0.68	0.769	1.12603e-11
MZT2B	3.88586e-40	-0.667883	0.297	0.506	6.90012e-36
CNBP	6.14243e-16	0.667723	0.785	0.695	1.09071e-11
SBDS	7.33061e-25	-0.666469	0.363	0.522	1.3017e-20
FAM107B	3.50236e-24	-0.665302	0.251	0.409	6.21914e-20
C1orf56	5.0521e-08	0.657775	0.218	0.151	0.000897101
VIM	1.59394e-09	-0.657638	0.709	0.762	2.83035e-05
CCNH	4.56962e-05	-0.655868	0.243	0.303	0.811428
RPL6	6.81142e-91	0.65576	0.993	0.998	1.2095e-86
SUB1	0.000125333	0.654782	0.752	0.719	1
PHF3	2.09485e-45	-0.64773	0.211	0.436	3.71983e-41
YWHAB	1.26737e-11	0.642224	0.63	0.528	2.25046e-07
EIF3A	7.7021e-22	-0.639411	0.215	0.358	1.36766e-17
TSPYL2	2.54756e-09	-0.635525	0.211	0.294	4.52371e-05
GCC2	1.23419e-16	-0.635334	0.396	0.518	2.19156e-12
STK17A	2.2958e-13	-0.628396	0.348	0.464	4.07665e-09
DDX21	6.90596e-23	-0.627878	0.287	0.444	1.22629e-18
RIPOR2	5.82555e-18	-0.626558	0.395	0.528	1.03444e-13
JMJD1C	1.0298e-45	-0.622332	0.122	0.333	1.82861e-41
LTB	7.80581e-17	-0.621778	0.938	0.922	1.38608e-12
PLP2	6.50439e-10	0.618377	0.458	0.364	1.15498e-05
SERTAD1	2.09818e-20	-0.617996	0.368	0.507	3.72573e-16
TRBC1	0.768429	-0.613634	0.468	0.471	1
FAM177A1	0.0556002	-0.613316	0.475	0.441	1
MBNL1	2.51303e-24	-0.58705	0.339	0.492	4.46239e-20
SELENOK	0.0111471	-0.585948	0.552	0.582	1
CDC42SE1	2.75293e-05	0.583792	0.307	0.25	0.488838
GPBP1	3.4947e-22	-0.582719	0.439	0.585	6.20555e-18
JAK1	7.33676e-29	-0.579869	0.405	0.575	1.30279e-24
CDC42	0.00297076	-0.579611	0.626	0.665	1
SRSF5	1.23444e-07	-0.578511	0.504	0.59	0.002192
SOCS3	0.459678	0.573564	0.421	0.442	1
YTHDC1	9.18946e-22	-0.570075	0.169	0.311	1.63177e-17
IL32	2.45597e-21	-0.564547	0.838	0.776	4.36106e-17
EEF1D	0.926187	-0.563743	0.99	0.993	1
HIGD2A	0.189767	0.56345	0.587	0.568	1
RBM3	6.18404e-05	-0.562817	0.658	0.701	1
AES	0.0503639	0.55064	0.638	0.673	1
PPP1R2	0.000467602	-0.549496	0.46	0.501	1
SRRM2	8.93827e-37	-0.545951	0.203	0.402	1.58717e-32
TAX1BP1	8.89501e-18	-0.543743	0.356	0.487	1.57949e-13
ITM2A	0.128131	-0.541383	0.421	0.434	1
PRPF4B	2.035e-27	-0.540464	0.174	0.335	3.61355e-23
CLEC2D	0.0630655	-0.539182	0.581	0.59	1
BHLHE40	1.3942e-19	0.539169	0.155	0.065	2.47569e-15
TAGLN2	0.0157097	0.536709	0.508	0.48	1
EIF3H	1.60933e-05	-0.535644	0.786	0.831	0.28577
PPDPF	6.52876e-08	0.535082	0.61	0.551	0.00115931
MT-ND4L	4.20538e-52	-0.533168	0.083	0.3	7.46749e-48
G0S2	3.54808e-21	0.528076	0.229	0.115	6.30033e-17
S100A8	8.19391e-32	0.52606	0.456	0.277	1.45499e-27
PNISR	3.71204e-09	-0.522312	0.531	0.616	6.59146e-05
BAZ1A	4.10162e-06	-0.519783	0.286	0.355	0.0728324
SAP18	0.594842	-0.519124	0.729	0.71	1
PFDN5	0.00333973	-0.517003	0.99	0.993	1
TOMM20	2.30344e-13	-0.516478	0.401	0.516	4.09021e-09
TUT4	1.81026e-24	-0.516113	0.163	0.314	3.21447e-20
C6orf48	0.00593214	-0.514541	0.688	0.732	1
FNBP4	7.00385e-39	-0.512293	0.173	0.374	1.24367e-34
NFE2L2	4.84681e-06	0.510308	0.402	0.325	0.0860647
EIF3L	2.42278e-11	-0.510093	0.458	0.565	4.30214e-07
TUBA1A	1.36701e-17	-0.510021	0.221	0.35	2.4274e-13
RORA	1.7534e-16	-0.507999	0.215	0.338	3.11352e-12
RNASET2	0.0288602	0.498075	0.562	0.519	1
AAK1	8.79741e-31	-0.496492	0.238	0.421	1.56216e-26
RBM25	1.202e-18	-0.495499	0.475	0.604	2.1344e-14
CENPC	2.74541e-26	-0.495289	0.175	0.331	4.87502e-22
PNN	1.13621e-19	-0.49475	0.295	0.437	2.01758e-15
GOLGB1	1.29085e-29	-0.493558	0.115	0.274	2.29215e-25
BTG2	2.17835e-10	-0.488128	0.573	0.663	3.8681e-06
SEC61G	5.53999e-07	0.486038	0.499	0.414	0.00983737
RPS17	0.795908	0.485045	0.998	0.995	1
ARID4B	1.7106e-13	-0.480687	0.431	0.55	3.03751e-09
ETS1	4.83181e-20	-0.476112	0.227	0.365	8.57984e-16
UPP1	4.87476e-33	0.474286	0.339	0.172	8.65611e-29
TRA2B	2.51935e-14	-0.464541	0.311	0.428	4.47361e-10
EPC1	2.25525e-24	-0.463914	0.271	0.433	4.00465e-20
HEXIM1	2.14553e-24	-0.463084	0.117	0.258	3.80982e-20
IL6ST	8.4772e-22	-0.462757	0.148	0.286	1.5053e-17
NDUFV2	4.16323e-09	0.462751	0.485	0.409	7.39264e-05
SAMSN1	7.03983e-20	0.458265	0.319	0.189	1.25006e-15
PRR13	2.65542e-23	0.457946	0.466	0.311	4.71524e-19
TLE4	6.7734e-28	-0.457652	0.151	0.313	1.20275e-23
ITM2B	0.153039	0.450231	0.88	0.88	1
LEPROTL1	0.496462	0.44693	0.823	0.812	1
TTC3	7.17445e-26	-0.444843	0.207	0.375	1.27397e-21
CYCS	2.89283e-13	0.444225	0.512	0.619	5.1368e-09
ZNF644	3.84385e-30	-0.444092	0.132	0.296	6.82553e-26
NUCKS1	8.72444e-13	-0.443827	0.339	0.444	1.5492e-08
ARHGAP15	2.97551e-05	0.443383	0.436	0.374	0.528361
RPL36AL	0.0963323	0.441272	0.949	0.947	1
AKAP9	1.14376e-14	-0.441192	0.283	0.405	2.03098e-10
S100A9	1.58024e-06	0.440271	0.514	0.439	0.0280603
TRMT112	1.77059e-25	0.439043	0.528	0.372	3.14404e-21
DCTN6	0.445579	0.437587	0.282	0.273	1
AC007952.4	1.16122e-08	0.435965	0.065	0.125	0.000206197
H1FX	3.24516e-24	-0.435008	0.078	0.206	5.76243e-20
RNMT	4.48073e-22	-0.434506	0.256	0.41	7.95644e-18
ATRX	3.27955e-17	-0.433641	0.242	0.372	5.82351e-13
EIF4G2	5.02275e-16	-0.429039	0.295	0.426	8.91889e-12
OAZ1	1.52056e-19	0.427431	0.7	0.573	2.70006e-15
TAGAP	1.30838e-23	-0.427048	0.139	0.282	2.32329e-19
SRSF2	0.0899619	-0.426774	0.518	0.541	1
TCF7	6.29292e-14	-0.426641	0.315	0.433	1.11743e-09
TAF1D	6.83161e-15	-0.426113	0.463	0.58	1.21309e-10
RPS25	1.68614e-36	-0.424429	1	1	2.99408e-32
USP16	1.01943e-09	-0.42263	0.305	0.391	1.8102e-05
TMBIM6	2.22588e-22	0.422399	0.61	0.463	3.9525e-18
ATM	9.84953e-25	-0.4178	0.226	0.385	1.74898e-20
LIMD2	0.000237747	0.414592	0.61	0.563	1
C12orf57	1.02346e-21	-0.411638	0.492	0.649	1.81735e-17
TNRC6B	1.28734e-12	-0.410644	0.266	0.375	2.28593e-08
SF1	6.50059e-15	-0.407436	0.427	0.542	1.15431e-10
PIM1	4.57894e-22	0.405714	0.281	0.152	8.13082e-18
PSAP	0.0216	0.404382	0.315	0.28	1
FNBP1	1.38663e-27	-0.404129	0.174	0.338	2.46223e-23
RNF213	1.33209e-10	-0.40409	0.199	0.295	2.36539e-06
PSME2	2.1045e-11	0.403428	0.43	0.335	3.73697e-07
RBX1	2.42557e-20	0.402694	0.362	0.228	4.30709e-16
ANKRD12	0.00679937	-0.402015	0.619	0.64	1
EEF1G	4.01638e-14	0.401832	0.452	0.342	7.13188e-10
CD3E	0.324812	0.395687	0.766	0.744	1
GOLGA4	7.33368e-23	-0.395551	0.171	0.316	1.30224e-18
ALOX5AP	4.02577e-10	0.393364	0.207	0.131	7.14857e-06
STAT3	1.14353e-13	-0.39211	0.279	0.395	2.03057e-09
ANKRD11	2.08865e-29	-0.390129	0.08	0.227	3.70882e-25
HSPE1	1.11679e-08	0.389885	0.431	0.34	0.000198308
RCAN3	8.74628e-13	-0.389716	0.28	0.391	1.55308e-08
UQCR11	0.000902451	0.389236	0.556	0.507	1
TRA2A	8.46909e-16	-0.388148	0.183	0.302	1.50386e-11
COX7C	4.85965e-06	0.387098	0.939	0.958	0.0862929
HNRNPA2B1	9.16537e-08	0.384712	0.759	0.708	0.0016275
UQCR10	6.59822e-18	0.384296	0.405	0.275	1.17165e-13
ARPC3	9.75906e-10	0.380747	0.742	0.669	1.73292e-05
FBL	2.18978e-14	-0.380131	0.375	0.493	3.88839e-10
SET	2.56388e-08	-0.379566	0.302	0.393	0.000455269
ATP5F1B	1.11371e-16	0.379558	0.5	0.369	1.97761e-12
MCL1	1.17777e-06	-0.379497	0.281	0.352	0.0209136
SERBP1	0.000476729	-0.379314	0.509	0.548	1
NKTR	3.7423e-07	-0.379015	0.346	0.421	0.00664521
NSD3	4.64255e-19	-0.376349	0.332	0.469	8.24378e-15
SON	2.55273e-09	-0.375368	0.568	0.648	4.53289e-05
ANP32B	4.34959e-06	-0.373502	0.611	0.672	0.0772357
PCM1	2.28332e-24	-0.373182	0.12	0.259	4.05449e-20
DDX17	2.90641e-15	-0.372848	0.246	0.365	5.16091e-11
N4BP2L2	5.06889e-07	-0.369654	0.524	0.599	0.00900083
ATP6V1G1	0.00136135	0.369129	0.729	0.694	1
TUBA1B	0.236274	-0.36868	0.42	0.437	1
TCF25	9.12997e-13	-0.368198	0.244	0.349	1.62121e-08
MYL12B	2.71569e-33	0.365262	0.751	0.594	4.82225e-29
PSME1	1.58982e-05	0.362357	0.669	0.612	0.282305
ATF7IP	1.85283e-27	-0.361115	0.084	0.226	3.29007e-23
PMAIP1	0.939347	0.360479	0.138	0.138	1
ARID5B	0.303008	-0.358103	0.337	0.319	1
SNHG8	0.000107001	0.356009	0.665	0.712	1
NR3C1	0.0898695	-0.354721	0.255	0.282	1
IFI6	0.0167987	0.353853	0.119	0.094	1
ATF4	4.1974e-05	-0.35328	0.49	0.549	0.745332
KHDRBS1	6.69445e-17	-0.35323	0.235	0.364	1.18873e-12
TNFAIP8	0.113505	0.35187	0.466	0.447	1
COX6A1	1.29183e-07	0.351109	0.53	0.458	0.00229391
SEPT7	1.09511e-07	-0.350764	0.534	0.6	0.00194458
HP1BP3	7.34088e-14	-0.350659	0.263	0.376	1.30352e-09
GSPT1	2.35944e-24	-0.350214	0.122	0.264	4.18965e-20
PIM2	2.16067e-07	0.348419	0.366	0.291	0.00383671
NSA2	7.29727e-11	-0.346818	0.331	0.433	1.29578e-06
HNRNPH1	0.131608	0.346769	0.408	0.398	1
UQCRQ	1.60062e-15	0.343723	0.391	0.272	2.84223e-11
NUCB2	0.00215373	-0.340837	0.244	0.29	1
CD53	6.56284e-06	0.33686	0.53	0.468	0.116536
FAM133B	6.22417e-11	-0.336491	0.295	0.397	1.10523e-06
SNU13	2.32289e-05	0.33645	0.584	0.524	0.412475
ILF3-DT	7.61678e-06	-0.335489	0.159	0.218	0.135251
CLK1	4.52024e-21	0.333426	0.469	0.611	8.02658e-17
GTF2B	2.06726e-13	-0.331759	0.272	0.383	3.67083e-09
HNRNPC	5.14134e-07	-0.330984	0.579	0.65	0.00912949
ZNF292	6.69391e-19	-0.330866	0.138	0.263	1.18864e-14
GNAS	1.02934e-13	-0.329661	0.239	0.354	1.8278e-09
OSBPL8	1.53773e-19	-0.328766	0.127	0.252	2.73054e-15
COMMD6	0.00040581	0.328576	0.93	0.92	1
CYTIP	0.466381	0.32829	0.74	0.734	1
IL2RG	2.1313e-11	0.327721	0.388	0.289	3.78455e-07
VPS13C	4.02263e-30	-0.32718	0.064	0.208	7.14298e-26
CYLD	2.20516e-13	-0.326088	0.274	0.389	3.91571e-09
CCR7	4.99796e-07	-0.324162	0.397	0.478	0.00887488
EIF3F	2.64299e-10	-0.322692	0.704	0.795	4.69316e-06
CARD16	4.7497e-15	0.32188	0.236	0.137	8.43405e-11
PSMB9	1.44539e-14	0.320499	0.367	0.252	2.56657e-10
ILF3	1.02968e-22	-0.320338	0.133	0.27	1.8284e-18
GIMAP4	7.49296e-12	0.318709	0.279	0.185	1.33053e-07
CREBRF	3.09756e-10	-0.318268	0.203	0.293	5.50034e-06
SLC25A3	2.0942e-11	-0.318182	0.444	0.546	3.71866e-07
FOXP1	1.2601e-07	-0.316364	0.482	0.559	0.00223756
SLC38A1	6.39721e-14	-0.315778	0.167	0.274	1.13595e-09
CEMIP2	1.70961e-07	-0.31456	0.121	0.186	0.00303575
ERH	5.30946e-10	0.314071	0.433	0.339	9.42801e-06
PPIG	4.95562e-05	-0.312784	0.368	0.429	0.879969
PRMT9	4.98003e-05	-0.312771	0.174	0.228	0.884304
EIF2A	8.89099e-09	-0.312538	0.308	0.397	0.000157877
ABRACL	3.18722e-05	0.311174	0.42	0.361	0.565955
ATP5F1E	0.0480361	-0.308527	0.935	0.92	1
SMAP2	2.87958e-16	-0.308373	0.172	0.29	5.11327e-12
TWISTNB	1.80053e-13	-0.308149	0.12	0.216	3.19719e-09
CHD2	6.88915e-13	-0.307847	0.157	0.256	1.22331e-08
SERP1	0.000380077	-0.307652	0.649	0.693	1
MTDH	3.5484e-11	-0.30743	0.313	0.416	6.3009e-07
DHX36	1.71697e-11	-0.307022	0.268	0.372	3.04882e-07
DUSP2	0.262261	-0.30647	0.767	0.766	1
NIPBL	9.65485e-17	-0.305563	0.132	0.245	1.71441e-12
HLA-DRA	1.47967e-11	0.30511	0.383	0.274	2.62744e-07
TRAT1	0.522157	-0.304782	0.418	0.428	1
ACAP1	5.46628e-06	-0.304717	0.481	0.545	0.0970647
PIK3IP1	0.0230381	-0.30401	0.611	0.63	1
HNRNPF	1.03862e-07	0.303774	0.408	0.33	0.00184428
UCP2	0.000796676	0.303404	0.285	0.241	1
USP15	2.24892e-08	-0.299254	0.275	0.364	0.000399341
RHOG	9.83504e-08	0.298546	0.415	0.332	0.00174641
LST1	2.03602e-30	0.298508	0.295	0.143	3.61535e-26
TRIR	0.000727015	-0.298347	0.539	0.593	1
ATP5IF1	2.46161e-06	0.296566	0.446	0.371	0.0437109
ZBTB10	1.42575e-22	-0.296451	0.061	0.177	2.53171e-18
SMARCA5	2.40342e-16	-0.296326	0.131	0.242	4.26775e-12
CMTM6	0.00535172	0.295557	0.195	0.162	1
RHOH	0.000471066	0.295181	0.634	0.586	1
HNRNPA1	2.70304e-17	-0.294771	0.98	0.992	4.79979e-13
HIST1H2AC	1.04892e-06	-0.294419	0.094	0.15	0.0186257
PCBP2	0.000221389	-0.293149	0.509	0.563	1
CFAP20	2.84145e-13	-0.292152	0.068	0.149	5.04557e-09
SNHG7	3.31791e-14	-0.289824	0.326	0.45	5.8916e-10
LBH	3.91532e-07	-0.289784	0.412	0.485	0.00695244
DEDD2	3.69133e-05	0.288777	0.218	0.164	0.65547
POLR2J3.1	2.9276e-06	-0.288662	0.267	0.333	0.0519854
CHD3	2.07768e-20	-0.287747	0.094	0.213	3.68934e-16
PPP1R10	4.14954e-22	-0.287559	0.096	0.224	7.36833e-18
FHIT	5.10282e-13	-0.2868	0.087	0.175	9.06107e-09
SREK1	1.05011e-15	-0.285781	0.152	0.264	1.86468e-11
ISG20	2.11581e-12	0.285778	0.477	0.369	3.75705e-08
SEPT1	4.25233e-12	0.285015	0.405	0.3	7.55086e-08
EPB41	1.47878e-17	-0.284309	0.175	0.302	2.62586e-13
RNF19A	1.33864e-11	-0.283388	0.096	0.179	2.37703e-07
KIF2A	4.51538e-22	-0.282954	0.112	0.245	8.01795e-18
SNRPB2	2.24938e-05	0.278026	0.472	0.408	0.399422
EVL	2.66917e-05	0.277872	0.601	0.543	0.473965
TIPARP	2.94556e-09	-0.277817	0.139	0.219	5.23042e-05
GNG5	6.32426e-13	0.277646	0.295	0.196	1.123e-08
BPTF	4.99286e-16	-0.277391	0.103	0.206	8.86582e-12
CAST	0.120907	-0.276493	0.252	0.274	1
ATP6V0E1	1.07165e-15	0.275926	0.477	0.351	1.90293e-11
RAB7A	0.00248457	0.275615	0.291	0.249	1
AHNAK	3.36294e-06	-0.275332	0.123	0.18	0.0597157
PAK2	4.71069e-15	-0.275098	0.149	0.26	8.36477e-11
SELL	1.62195e-12	0.27371	0.618	0.516	2.8801e-08
MYCBP2	6.25043e-11	-0.273486	0.168	0.259	1.10989e-06
SNRPG	3.22501e-08	0.273231	0.555	0.471	0.000572666
CCNDBP1	9.10791e-21	0.272386	0.275	0.151	1.61729e-16
MAP3K2	1.05872e-18	-0.271871	0.082	0.191	1.87996e-14
RPS14	3.38786e-21	-0.271483	1	1	6.01582e-17
GABARAP	3.13447e-18	0.270271	0.279	0.163	5.56588e-14
CD44	0.0026265	-0.270209	0.58	0.62	1
CCL4	3.47683e-23	0.268924	0.291	0.158	6.17381e-19
GOLGA7	0.405173	-0.267161	0.194	0.181	1
PNRC2	0.00329897	-0.266957	0.291	0.335	1
ST13	8.27369e-07	-0.265577	0.495	0.576	0.0146916
ARL4C	0.00249781	-0.265445	0.374	0.417	1
PCBP1	1.29131e-05	0.265415	0.405	0.338	0.229298
KIAA1551	1.77793e-14	-0.265342	0.181	0.293	3.15707e-10
DYNLRB1	0.0723638	0.265194	0.245	0.222	1
ITGA4	3.22174e-08	-0.264753	0.092	0.156	0.000572085
ANKRD44	6.96341e-12	-0.264704	0.183	0.282	1.23649e-07
ANXA5	5.64146e-16	0.26459	0.195	0.1	1.00175e-11
PRPF40A	7.43221e-09	-0.264212	0.203	0.286	0.000131974
VPS37B	0.000161484	-0.263731	0.218	0.271	1
LAPTM5	0.018929	-0.263667	0.788	0.833	1
EIF4A1	1.24941e-06	-0.263577	0.327	0.403	0.0221858
PNPLA8	2.985e-11	-0.262747	0.174	0.267	5.30046e-07
TXN	5.33498e-12	0.262662	0.321	0.223	9.47332e-08
ASH1L	1.84755e-11	-0.262491	0.154	0.246	3.28069e-07
S1PR4	1.33477e-23	0.262085	0.251	0.126	2.37016e-19
TRAF3IP3	9.5544e-14	0.262052	0.489	0.376	1.69657e-09
SNW1	1.68614e-06	-0.261836	0.25	0.318	0.0299408
JOSD1	8.85523e-12	-0.261232	0.14	0.232	1.57242e-07
SLTM	5.214e-08	-0.261213	0.203	0.279	0.000925849
COX6C	0.00116255	0.261054	0.72	0.703	1
TERF2IP	0.124543	-0.260614	0.432	0.442	1
RNF125	7.2288e-10	-0.260343	0.198	0.289	1.28362e-05
CCDC59	2.61086e-08	-0.258932	0.323	0.412	0.00046361
ZFAND5	8.05943e-09	-0.258686	0.179	0.259	0.000143111
TBC1D10C	1.97688e-11	0.258387	0.357	0.257	3.51034e-07
WBP11	6.39477e-11	-0.258316	0.173	0.266	1.13552e-06
PTGER2	5.67242e-35	0.25831	0.116	0.022	1.00725e-30
MARCKSL1	0.00089737	-0.256922	0.307	0.356	1
HNRNPA0	4.02586e-06	-0.256431	0.506	0.569	0.0714872
PARK7	2.45729e-06	0.256412	0.4	0.331	0.0436341
SCAF11	8.10996e-07	-0.255825	0.329	0.402	0.0144009
DDX18	0.000469571	-0.255292	0.359	0.412	1
ZBTB20	1.33126e-07	-0.254463	0.179	0.252	0.00236392
CAPZB	2.92574e-07	0.254198	0.519	0.449	0.00519524
MIER1	1.45402e-13	-0.253746	0.155	0.259	2.58191e-09
SDCBP	0.0032307	-0.253087	0.434	0.476	1
BIRC2	5.98762e-09	-0.252247	0.167	0.248	0.000106322
RARRES3	5.0225e-06	0.251886	0.55	0.489	0.0891846
CALM3	3.15009e-08	0.251858	0.384	0.299	0.000559361
RBM38	6.24394e-13	-0.251218	0.139	0.236	1.10874e-08
RGS10	0.0639967	-0.250478	0.484	0.505	1

## Sheet: Naive CD8_diff
gene_name	p_val	avg_logFC	pct.1	pct.2	p_val_adj
HBB	1.39523e-74	69.0796	0.809	0.273	2.47751e-70
HSPA1A	1.60633e-21	33.7233	0.512	0.223	2.85236e-17
TMSB4X	0.315947	-26.7382	1	1	1
RPLP1	2.39252e-15	-25.9176	1	1	4.2484e-11
RPLP2	2.07515e-28	-21.9173	1	1	3.68484e-24
RPL39	2.1199e-17	-20.9179	1	1	3.76431e-13
S100A8	7.88475e-13	-18.2043	0.491	0.27	1.4001e-08
RPL28	5.17062e-31	-17.7198	1	1	9.18146e-27
RGS1	0.700482	16.9791	0.389	0.393	1
RPL27	4.34041e-15	-16.113	1	1	7.70727e-11
IGKC	0.446765	-16.0754	0.177	0.197	1
FTH1	0.00533999	15.7636	0.996	1	1
MT-ND2	5.76709e-24	-15.1745	0.996	0.998	1.02406e-19
RPS19	0.0117969	15.0796	1	1	1
RPS2	1.36693e-61	-14.9599	1	1	2.42726e-57
DNAJB1	0.502391	14.7805	0.77	0.786	1
RPL37	1.85782e-34	-14.7657	1	1	3.29893e-30
RPS6	3.39561e-18	-14.6139	1	1	6.02959e-14
RPS14	1.42933e-07	-14.6061	1	1	0.00253805
RPL19	1.60529e-20	-14.5584	1	1	2.85052e-16
RPS24	7.07755e-27	-14.3068	1	1	1.25676e-22
TMSB10	0.364799	14.0791	1	1	1
RPL37A	1.7857e-26	-13.7496	1	0.999	3.17086e-22
TPT1	1.42968e-31	-13.6115	1	1	2.53868e-27
GADD45B	0.262684	13.4306	0.883	0.846	1
RPS16	1.00299e-25	-13.4249	1	1	1.78101e-21
RPS27A	4.21928e-11	-13.1723	1	1	7.49217e-07
MT-CO1	0.0585869	12.9529	1	1	1
RPS23	6.53937e-22	-12.5291	1	1	1.1612e-17
HSPA6	3.31809e-14	12.2997	0.152	0.029	5.89193e-10
RPL18A	0.749882	12.0545	1	1	1
RPS4X	0.00430637	-11.9386	1	1	1
RPS5	5.54922e-12	-11.3765	1	1	9.85375e-08
RPL35A	1.65928e-11	-11.3695	1	1	2.94638e-07
RPL9	1.66797e-37	-11.0929	1	1	2.96182e-33
RPS20	1.47664e-31	-10.9226	1	1	2.62206e-27
RPL7	2.20341e-05	10.8968	1	1	0.39126
HBA2	8.72326e-75	10.8343	0.799	0.259	1.54899e-70
RPS25	7.40645e-09	-10.805	1	1	0.000131516
S100A4	3.10273e-07	10.2644	0.816	0.717	0.00550951
RPL29	1.77845e-20	-10.2267	1	1	3.158e-16
RPL5	7.20395e-51	-9.93022	1	1	1.27921e-46
RPL31	0.000723804	-9.86306	1	1	1
HSPA1B	3.00944e-23	9.80474	0.537	0.238	5.34386e-19
NFKBIA	2.96451e-16	-9.75018	0.862	0.932	5.26408e-12
GNLY	0.0241655	9.6334	0.357	0.289	1
RPL36	0.61887	8.9665	1	1	1
JUN	1.26463e-19	-8.9205	0.597	0.815	2.2456e-15
RPSA	4.98488e-16	-8.90164	0.996	1	8.85166e-12
RPS3A	7.18263e-11	-8.87199	1	1	1.27542e-06
RPL3	0.0021825	8.76404	1	1	1
RPL6	1.92594e-24	-8.7475	0.993	1	3.41989e-20
FOS	1.25912e-24	-8.18376	0.583	0.825	2.23582e-20
ID2	4.88971e-06	-8.0376	0.367	0.511	0.0868265
EIF1	1.0975e-23	-7.90024	1	1	1.94882e-19
IRF1	1.7618e-12	-7.87581	0.519	0.699	3.12843e-08
MT-ATP6	1.26839e-14	-7.87379	0.972	0.995	2.25228e-10
RPS7	2.42724e-14	-7.73579	1	1	4.31004e-10
EEF1A1	4.93649e-13	-7.23877	1	1	8.76572e-09
RPL21	0.00233919	7.0762	1	1	1
CD69	1.6942e-07	-6.98262	0.668	0.762	0.0030084
RPL34	8.93019e-05	-6.92323	1	1	1
MT-CO2	6.7219e-09	6.89045	1	0.999	0.000119361
RPS9	1.44446e-09	-6.3468	1	1	2.56494e-05
DUSP2	0.00347065	6.28116	0.784	0.845	1
TRBC1	0.834745	-6.23865	0.428	0.421	1
PNRC1	7.26452e-42	-6.20459	0.873	0.977	1.28996e-37
RPS4Y1	0.0321694	-6.20109	0.601	0.628	1
MALAT1	8.7264e-08	6.07868	1	1	0.00154955
RPS27	7.16353e-09	6.07707	1	1	0.000127203
RPL14	2.69634e-16	-5.95116	1	1	4.78789e-12
RPL27A	1.25511e-10	-5.94614	1	1	2.2287e-06
RPL11	4.23633e-13	-5.91957	1	1	7.52246e-09
PTMA	2.81621e-19	5.87188	1	1	5.00074e-15
KLF6	3.53278e-07	-5.7656	0.155	0.31	0.00627315
SAT1	0.00588643	5.6425	0.675	0.579	1
CHMP1B	0.00639109	-5.59923	0.519	0.588	1
B2M	2.12115e-16	5.456	1	1	3.76653e-12
RPS15	4.92544e-11	5.35426	1	1	8.74611e-07
RPL23	8.71455e-14	-5.33238	0.996	1	1.54744e-09
RGCC	1.21542e-25	-5.29498	0.389	0.691	2.15823e-21
RPS10	3.86449e-24	-5.27642	1	1	6.86217e-20
RPS3	3.90243e-07	-5.22754	1	1	0.00692954
RPL10A	2.87945e-21	-5.22498	1	1	5.11303e-17
RPS28	1.09719e-18	-5.21433	1	1	1.94829e-14
ATP5F1E	0.61325	-5.19902	0.954	0.946	1
HLA-A	0.0270167	4.96133	0.989	0.989	1
RPL22	1.48649e-16	-4.91584	1	1	2.63957e-12
HLA-C	4.19815e-07	4.88524	0.989	0.993	0.00745466
RPS11	7.89751e-24	-4.84884	0.993	1	1.40236e-19
TRAC	0.0342675	-4.65113	0.799	0.724	1
RPS12	2.1954e-30	-4.63817	1	1	3.89838e-26
NPM1	3.68256e-17	-4.62245	0.982	0.994	6.53912e-13
SRSF7	7.7133e-10	-4.61611	0.47	0.641	1.36965e-05
RPL15	5.02128e-07	-4.48697	1	1	0.00891629
TSC22D3	2.07716e-33	-4.48682	0.873	0.964	3.68841e-29
RPL12	3.29534e-19	-4.39571	1	1	5.85154e-15
RPS21	2.27362e-07	-4.37517	1	0.999	0.00403727
UBB	0.717244	4.3678	0.94	0.933	1
RPL17	1.95686e-09	4.29393	0.996	0.971	3.4748e-05
BTG1	0.00935871	-4.26878	1	1	1
RPS29	1.36027e-12	-4.04738	1	1	2.41542e-08
NACA	6.91743e-12	3.98179	1	1	1.22833e-07
MT-ND3	1.13582e-11	-3.95363	0.919	0.956	2.01687e-07
RPS8	1.05279e-30	-3.94815	1	1	1.86943e-26
ACTB	0.014606	-3.90916	0.968	0.969	1
CD52	0.00665022	-3.72375	0.905	0.932	1
RPL24	1.56114e-16	-3.68658	0.996	1	2.77211e-12
FXYD5	0.00024405	3.65813	0.859	0.807	1
RPL38	8.56893e-22	-3.65379	1	1	1.52158e-17
PIK3R1	0.00672034	-3.63646	0.346	0.421	1
HLA-B	0.0602354	3.6248	0.979	0.99	1
GIMAP7	1.15645e-10	3.55437	0.618	0.424	2.05351e-06
AREG	0.765548	3.44875	0.424	0.415	1
JUNB	3.32724e-12	-3.44837	0.908	0.976	5.90819e-08
DUSP1	0.222097	3.39594	0.781	0.802	1
MT-CO3	1.10062e-08	-3.35557	1	1	0.000195437
YPEL5	1.68908e-20	-3.27334	0.76	0.902	2.9993e-16
H3F3B	2.76133e-10	3.2701	0.89	0.981	4.90329e-06
HSPA5	0.622796	3.20422	0.541	0.595	1
CCL3L1	0.878442	3.20043	0.099	0.102	1
CXCR4	0.0165568	3.1979	0.993	0.996	1
KLF2	1.73657e-42	-3.16264	0.396	0.78	3.08362e-38
RPL7A	1.91027e-22	-3.16194	1	1	3.39207e-18
SRGN	0.0842259	3.05156	0.845	0.794	1
NAP1L1	5.23274e-25	-3.03683	0.816	0.954	9.29178e-21
EEF2	1.07079e-12	-2.96957	0.951	0.983	1.9014e-08
HSP90AB1	1.78674e-14	-2.84158	0.816	0.935	3.17271e-10
HBA1	6.02479e-43	2.80819	0.463	0.098	1.06982e-38
FOSB	1.94486e-38	-2.77794	0.18	0.615	3.45349e-34
RPLP0	2.6944e-14	-2.69277	0.993	0.998	4.78444e-10
MT-ND4	3.47174e-10	2.68398	1	1	6.16476e-06
RPS26	0.000370106	2.65658	0.855	0.797	1
NCL	2.45173e-28	-2.54894	0.491	0.806	4.35353e-24
CCL4	1.81653e-08	2.54315	0.311	0.162	0.000322561
HSPA8	0.836602	2.44497	0.919	0.903	1
EEF1B2	4.61952e-22	-2.42573	0.993	0.998	8.20289e-18
GEM	0.220692	-2.40241	0.106	0.133	1
PTGER4	7.49343e-16	-2.35773	0.297	0.561	1.33061e-11
SNHG8	0.00157337	-2.33494	0.777	0.806	1
BTF3	0.134637	2.29811	0.986	0.994	1
RBM39	1.91189e-25	-2.26744	0.781	0.928	3.39494e-21
ID3	0.570452	-2.20392	0.11	0.122	1
RPS13	1.57622e-09	-2.18518	1	1	2.79889e-05
S100A9	0.583619	-2.16687	0.459	0.467	1
RPL4	4.99085e-12	-2.16061	0.996	1	8.86226e-08
JUND	3.12458e-27	-2.12987	0.322	0.652	5.54833e-23
MT-ND1	1.93356e-17	-2.09574	0.94	0.984	3.43343e-13
SLC2A3	4.26695e-12	-2.08715	0.399	0.587	7.57682e-08
RPL41	0.00945687	2.07214	1	1	1
ACTG1	3.65464e-26	-2.02203	0.671	0.885	6.48954e-22
ARHGDIB	1.59913e-09	2.00632	0.975	0.939	2.83957e-05
HLA-E	0.875325	1.99447	0.972	0.96	1
RPL18	1.54214e-12	-1.97683	1	1	2.73838e-08
PABPC1	2.65867e-07	-1.92498	0.996	0.996	0.004721
RPL26	9.95788e-14	-1.92298	1	1	1.76822e-09
RPS18	2.51051e-09	-1.9214	1	1	4.45791e-05
RPL13A	5.69858e-19	-1.92133	1	1	1.0119e-14
IL32	0.000240724	1.91682	0.908	0.858	1
PTPRC	0.324545	-1.90883	0.608	0.802	1
CALM2	0.00239341	1.89191	0.82	0.739	1
RPS17	0.0378035	1.86318	0.996	0.995	1
EIF3K	0.0199603	-1.85435	0.827	0.878	1
NKG7	0.000201681	1.84199	0.473	0.365	1
FUS	4.24145e-15	-1.8258	0.65	0.816	7.53154e-11
ZNF331	1.89026e-11	-1.82409	0.491	0.661	3.35654e-07
DDIT4	0.0124012	1.82085	0.647	0.571	1
SH3BGRL3	4.03484e-11	1.8127	0.848	0.713	7.16467e-07
YBX1	8.07036e-14	-1.79662	0.739	0.906	1.43305e-09
REL	8.31883e-12	-1.77231	0.297	0.498	1.47717e-07
VPS37B	0.0165764	-1.77205	0.279	0.354	1
KLRB1	0.662858	1.76787	0.095	0.106	1
ZFP36L2	0.000278992	1.75577	0.926	0.954	1
ELF1	3.54368e-11	-1.7527	0.53	0.706	6.29252e-07
RPS15A	1.91566e-15	-1.7433	1	1	3.40164e-11
GADD45A	0.000454108	-1.73766	0.3	0.408	1
RPL36A	0.242555	1.73729	0.993	0.994	1
TNFAIP3	6.3721e-15	-1.73026	0.523	0.75	1.13149e-10
NOP53	5.89481e-11	-1.69781	0.958	0.986	1.04674e-06
SLC25A6	0.000437665	-1.67791	0.809	0.893	1
LTB	9.28344e-06	-1.6593	0.89	0.845	0.164846
MYL12A	1.19019e-14	1.65665	0.901	0.812	2.11342e-10
VIM	0.000392019	-1.65525	0.756	0.819	1
HIST1H4C	3.1677e-05	-1.65141	0.396	0.514	0.562489
SFPQ	6.1989e-28	-1.65095	0.375	0.699	1.10074e-23
LITAF	0.166454	-1.64299	0.682	0.623	1
DDX24	8.85831e-15	-1.61301	0.544	0.766	1.57297e-10
FAU	4.8598e-09	-1.60225	1	1	8.62955e-05
DDX3X	9.90839e-21	-1.54068	0.187	0.496	1.75943e-16
UBC	0.0216239	1.52422	0.968	0.971	1
FTL	0.567612	1.49199	0.986	0.988	1
DDX21	0.00141528	-1.47799	0.336	0.439	1
BTG2	6.99824e-06	-1.47661	0.555	0.667	0.124268
PPP1R15A	8.13004e-15	-1.44945	0.219	0.483	1.44365e-10
EEF1D	0.568035	-1.37096	1	0.996	1
STK4	3.94378e-07	-1.3481	0.463	0.621	0.00700297
CCNL1	1.29143e-21	-1.33844	0.484	0.764	2.29318e-17
EIF3H	0.000884227	-1.33351	0.869	0.897	1
S100B	0.493535	-1.33179	0.099	0.113	1
PRRC2C	3.13606e-11	-1.32745	0.58	0.75	5.56871e-07
H3F3A	3.58073e-17	-1.30106	0.668	0.844	6.3583e-13
BCLAF1	2.25153e-23	-1.29946	0.293	0.609	3.99804e-19
IFI6	0.927001	-1.28465	0.131	0.134	1
MT-ND5	4.51552e-10	-1.27665	0.657	0.773	8.01821e-06
CD74	0.244474	1.27608	0.551	0.555	1
YME1L1	9.05735e-09	-1.2755	0.279	0.462	0.000160831
RPL36AL	0.0490804	1.25246	0.954	0.946	1
NSMCE3	6.18001e-13	-1.24473	0.223	0.451	1.09738e-08
RPL35	1.00722e-07	-1.23232	1	1	0.00178853
PSIP1	0.000278067	-1.2315	0.279	0.391	1
S100A6	0.00599238	1.22752	0.83	0.783	1
SMCHD1	2.69347e-11	-1.20598	0.35	0.552	4.7828e-07
SF3B1	3.79132e-15	-1.1953	0.488	0.711	6.73224e-11
TAGLN2	0.259227	1.15642	0.509	0.471	1
IER2	0.0686356	1.12417	0.753	0.72	1
ZFAS1	2.32956e-05	-1.11505	0.89	0.934	0.41366
RACK1	7.53998e-06	-1.11363	1	1	0.133887
G3BP2	5.41572e-16	-1.07148	0.456	0.702	9.61669e-12
RPL10	4.58223e-06	1.06706	1	1	0.0813666
MYADM	7.03567e-15	-1.04967	0.117	0.349	1.24932e-10
SRRM1	4.71289e-15	-1.04668	0.491	0.731	8.36868e-11
CCR7	0.00472393	-1.03526	0.519	0.605	1
EIF4B	5.41858e-16	-1.0341	0.541	0.758	9.62177e-12
RSRC2	0.000264233	-1.03368	0.629	0.732	1
PFDN5	0.594132	1.02713	0.993	0.998	1
YBX3	5.65706e-08	-1.02703	0.11	0.258	0.00100452
BIRC3	0.0170171	-1.02019	0.484	0.543	1
CD48	1.80901e-07	-1.01684	0.753	0.854	0.00321226
LDHA	0.0325681	-1.01487	0.622	0.545	1
GPBP1	1.89079e-09	-1.0026	0.438	0.619	3.35747e-05
CYCS	0.000554034	0.99434	0.519	0.611	1
STK17A	3.35086e-05	-0.988983	0.428	0.55	0.595013
RSL1D1	8.47846e-07	-0.982102	0.625	0.776	0.0150552
ATP5F1B	1.62904e-05	0.979364	0.569	0.443	0.289268
LYAR	0.000881501	0.971759	0.191	0.115	1
CYTIP	0.875383	-0.968606	0.753	0.766	1
S100A10	6.23533e-05	0.966154	0.763	0.664	1
CLK1	6.50331e-14	-0.960729	0.431	0.661	1.15479e-09
COMMD6	0.131285	-0.960437	0.961	0.946	1
PNISR	0.000130728	-0.943684	0.587	0.687	1
DNAJA1	0.000291314	-0.929041	0.452	0.567	1
SLC38A1	6.50093e-11	-0.924143	0.141	0.345	1.15437e-06
RPL13	9.2334e-14	-0.920422	1	1	1.63958e-09
CDC42	0.000390827	-0.905078	0.572	0.666	1
SERTAD1	0.0315051	-0.904372	0.537	0.577	1
DDX39B	7.39888e-31	-0.901443	0.035	0.405	1.31382e-26
LIMD2	0.0242093	0.897422	0.647	0.601	1
TMA7	0.199958	-0.892789	0.919	0.911	1
NEAT1	0.68779	-0.888006	0.346	0.346	1
LEF1	0.000375309	0.887664	0.622	0.543	1
PSME1	0.0701791	0.885583	0.739	0.685	1
ITM2B	0.413465	0.880832	0.901	0.932	1
HNRNPA2B1	0.00274135	0.878355	0.813	0.744	1
YWHAZ	8.03287e-11	-0.862894	0.512	0.697	1.4264e-06
ARL4A	2.50261e-14	-0.861315	0.074	0.294	4.44388e-10
HNRNPH1	0.240246	0.859835	0.435	0.424	1
CST7	0.0791623	0.853022	0.134	0.098	1
SON	0.000666874	-0.845513	0.643	0.699	1
EIF4A2	8.22546e-07	-0.84396	0.792	0.857	0.0146059
RPL30	2.82207e-17	0.838282	1	1	5.01115e-13
SYNE2	4.28896e-08	-0.834107	0.12	0.275	0.000761591
PPP1R2	0.00612585	-0.832183	0.505	0.568	1
MORF4L1	8.9976e-10	-0.819662	0.473	0.665	1.5977e-05
MT-ND4L	3.47018e-22	-0.819109	0.127	0.439	6.162e-18
CHD1	8.12513e-07	-0.809962	0.438	0.593	0.0144278
PHF3	3.7241e-14	-0.809885	0.237	0.48	6.61288e-10
EIF3L	1.5992e-09	-0.809456	0.442	0.617	2.83971e-05
FAM107B	1.25866e-07	-0.801202	0.293	0.456	0.002235
PF4	0.00120337	0.794681	0.131	0.07	1
JAK1	0.000423245	-0.793427	0.367	0.621	1
FYB1	1.60797e-10	-0.792211	0.671	0.803	2.85528e-06
TOMM7	1.74141e-14	-0.792009	0.912	0.968	3.09221e-10
IL7R	0.00359074	-0.79191	0.795	0.84	1
ANXA1	0.000110084	0.788849	0.481	0.346	1
GAPDH	0.732748	0.78526	0.781	0.79	1
HNRNPDL	0.01053	-0.778357	0.873	0.885	1
CD55	0.0251815	-0.776711	0.661	0.702	1
NR4A2	1.40694e-09	-0.766993	0.544	0.732	2.49831e-05
RPL32	3.33524e-07	0.763527	1	1	0.00592239
FOXP1	0.0434068	-0.754161	0.551	0.598	1
SRSF5	0.00074274	-0.750949	0.541	0.624	1
MYL12B	2.3484e-06	0.750936	0.721	0.606	0.0417006
TXNIP	0.0750956	0.742803	0.827	0.779	1
RBM25	8.05507e-08	-0.741238	0.544	0.679	0.00143034
CD53	0.0137265	0.73993	0.555	0.487	1
GCC2	0.00102408	-0.737471	0.442	0.531	1
HNRNPC	0.000562307	-0.733058	0.629	0.691	1
SRRM2	1.1207e-13	-0.732357	0.201	0.437	1.99002e-09
MZT2B	7.69472e-12	-0.727589	0.346	0.561	1.36635e-07
CD3E	0.855997	-0.713706	0.813	0.801	1
HNRNPU	4.593e-10	-0.708188	0.438	0.619	8.15578e-06
ETS1	5.973e-10	-0.695	0.212	0.406	1.06063e-05
C12orf57	3.91806e-05	-0.683244	0.597	0.689	0.695729
ARPC3	5.06467e-08	0.68192	0.82	0.724	0.000899334
OAZ1	0.000295913	0.680983	0.689	0.619	1
KLF3	1.56711e-07	-0.680782	0.3	0.472	0.00278272
CD3D	0.385629	-0.674331	0.753	0.776	1
UBA52	5.11644e-18	0.671865	1	1	9.08526e-14
LDHB	0.257592	-0.66207	0.94	0.975	1
IDS	1.31013e-06	-0.662059	0.201	0.339	0.023264
FNBP4	5.22003e-13	-0.660113	0.194	0.425	9.26921e-09
TWISTNB	0.000310307	-0.659425	0.17	0.27	1
HNRNPA1	3.774e-06	-0.653297	0.986	0.994	0.0670149
JMJD1C	2.37883e-11	-0.648574	0.187	0.389	4.22408e-07
SEPT7	5.54794e-06	-0.648041	0.555	0.681	0.0985148
PFN1	6.0426e-13	0.645354	0.958	0.884	1.07298e-08
UQCRB	0.0170705	0.642375	0.979	0.987	1
ITGB1	0.00178399	0.641988	0.117	0.061	1
TUBA1A	1.41029e-05	-0.638942	0.276	0.405	0.250425
MYLIP	3.09395e-11	-0.634611	0.201	0.414	5.49392e-07
PNN	0.000110126	-0.633642	0.364	0.468	1
EZR	0.0112018	-0.628464	0.385	0.451	1
ARL6IP4	0.000435543	-0.610159	0.488	0.597	1
PCM1	8.15797e-11	-0.607257	0.11	0.298	1.44861e-06
NDUFA12	7.64232e-13	0.605742	0.509	0.279	1.35705e-08
ISG15	0.0178275	0.60218	0.339	0.414	1
PRPF4B	1.72196e-08	-0.601996	0.201	0.369	0.000305769
CD3G	0.0994247	-0.594857	0.452	0.483	1
SNRPD2	0.835236	0.586458	0.827	0.839	1
SERF2	0.626401	-0.583979	0.915	0.94	1
GSTK1	0.406061	0.581632	0.534	0.511	1
HAX1	0.790539	-0.581353	0.24	0.25	1
TAX1BP1	0.000795337	-0.578268	0.36	0.465	1
LINC02446	0.671941	-0.577823	0.336	0.335	1
PRDX6	0.0520674	0.575743	0.519	0.491	1
CREM	1.49435e-08	0.573637	0.731	0.577	0.000265352
ARID4B	0.00733198	-0.571767	0.406	0.489	1
MYL6	0.468059	0.566155	0.792	0.773	1
TRMT112	7.65137e-06	0.566151	0.587	0.449	0.135865
UXT	0.0770022	0.564358	0.753	0.758	1
EIF5	1.15577e-11	-0.559964	0.569	0.727	2.0523e-07
ATM	6.45835e-10	-0.55792	0.3	0.501	1.14681e-05
N4BP2L2	0.0317148	-0.555416	0.544	0.624	1
NKTR	2.71985e-05	-0.554924	0.329	0.453	0.482964
ARRDC2	0.926375	-0.548482	0.375	0.366	1
SPOCK2	1.55206e-08	0.546374	0.53	0.352	0.0002756
STK17B	0.433483	-0.543218	0.618	0.634	1
TLE4	2.37087e-06	-0.536488	0.208	0.358	0.0420996
SSR2	0.452119	-0.534912	0.781	0.78	1
SBDS	4.68078e-06	-0.534634	0.389	0.539	0.0831166
HNRNPA3	0.607203	-0.534082	0.53	0.515	1
ANKRD11	4.37396e-10	-0.530444	0.124	0.309	7.76684e-06
HSP90B1	0.000117044	-0.528976	0.304	0.42	1
APRT	0.349369	0.526391	0.643	0.623	1
PSMB9	5.8029e-07	0.525731	0.42	0.273	0.0103042
TUT4	8.52143e-08	-0.521297	0.148	0.304	0.00151315
RNMT	9.27399e-10	-0.52065	0.24	0.432	1.64678e-05
XBP1	6.91036e-06	0.518442	0.392	0.27	0.122707
CENPC	1.95424e-09	-0.512901	0.166	0.354	3.47014e-05
RGS2	0.777704	-0.511485	0.392	0.379	1
YTHDC1	1.43164e-11	-0.509695	0.194	0.412	2.54217e-07
C1orf56	0.00017925	0.509229	0.237	0.143	1
CIRBP	0.000111764	-0.507859	0.7	0.774	1
BPTF	1.41336e-08	-0.505597	0.099	0.258	0.00025097
CALR	6.42551e-05	-0.501003	0.304	0.437	1
ARL4C	0.0244371	-0.498646	0.311	0.389	1
NDUFA4	0.238631	-0.496455	0.668	0.707	1
GOLGA4	2.71508e-06	-0.496282	0.194	0.342	0.0482117
NBDY	0.0402518	0.495364	0.283	0.234	1
JOSD1	0.000144944	-0.495186	0.134	0.244	1
IER3	0.00707887	0.494175	0.159	0.1	1
TOMM20	3.26896e-06	-0.493775	0.428	0.561	0.0580469
CD8B	0.423897	-0.492497	0.693	0.695	1
ARID5A	5.66861e-07	0.492035	0.456	0.301	0.0100657
AL121944.1	6.95605e-09	-0.491926	0.071	0.224	0.000123519
C6orf48	0.060621	0.49172	0.781	0.821	1
NDUFV2	0.000289259	0.491504	0.484	0.37	1
GOLGB1	1.17671e-09	-0.49001	0.12	0.298	2.08948e-05
RAC2	0.333388	-0.489153	0.587	0.629	1
TRA2B	1.11478e-06	-0.480547	0.325	0.492	0.0197952
ANP32B	0.0222093	-0.480317	0.65	0.691	1
GPR183	0.14832	-0.479827	0.286	0.241	1
HMGN2	0.147151	-0.47689	0.519	0.562	1
CFAP20	1.17965e-06	-0.476083	0.085	0.211	0.0209471
BIRC2	0.000838656	-0.474901	0.201	0.293	1
XIST	0.0692524	-0.47272	0.163	0.211	1
PSME2	0.00246694	0.472069	0.449	0.359	1
RBX1	1.3567e-12	0.469567	0.413	0.212	2.40909e-08
TCF7	0.00126468	-0.467547	0.389	0.485	1
H2AFX	0.00659098	-0.462408	0.148	0.217	1
EIF3A	2.83105e-09	-0.46236	0.159	0.342	5.02709e-05
ZNF644	2.87151e-14	-0.460916	0.11	0.346	5.09894e-10
FIS1	0.893766	-0.460877	0.35	0.347	1
C9orf16	0.609959	0.460797	0.47	0.492	1
CORO1A	6.12779e-07	0.460278	0.813	0.714	0.0108811
GIMAP4	0.00231746	0.458653	0.254	0.176	1
RSF1	1.52144e-05	-0.45644	0.226	0.358	0.270163
SNRPE	0.446935	0.456432	0.512	0.515	1
RBM8A	0.313959	-0.45357	0.371	0.409	1
PPBP	0.00197481	-0.452786	0.173	0.103	1
EEF1G	6.02354e-08	0.452377	0.534	0.366	0.0010696
ILF3-DT	0.0184632	-0.451846	0.184	0.255	1
DDIT3	0.00116045	-0.448678	0.244	0.347	1
H2AFZ	0.000499835	0.448648	0.523	0.421	1
ACAP1	1.98615e-07	-0.448084	0.481	0.624	0.00352681
DHX36	4.32553e-05	-0.447273	0.318	0.448	0.768085
CNBP	0.00137021	0.446617	0.774	0.724	1
CCL3	0.0392396	0.442206	0.205	0.156	1
GGNBP2	1.4377e-08	-0.439245	0.205	0.383	0.000255292
SLC25A5	0.0312746	-0.438732	0.548	0.603	1
TCF25	2.6321e-05	-0.438596	0.297	0.426	0.467382
FBL	0.00606699	-0.438445	0.537	0.605	1
UPP1	1.33779e-10	0.436038	0.297	0.13	2.37552e-06
USP3	1.05371e-05	-0.435963	0.216	0.351	0.187107
NDFIP1	0.928828	0.435922	0.597	0.619	1
TIPARP	0.0627327	-0.435801	0.208	0.261	1
COX4I1	0.000309147	-0.435593	0.989	0.99	1
POLR1D	0.00779541	-0.433626	0.41	0.497	1
EPC1	5.25001e-06	-0.433608	0.293	0.436	0.0932244
GYPC	0.562772	0.430356	0.678	0.658	1
EIF3E	2.07462e-06	-0.42967	0.94	0.972	0.036839
CCNI	0.000124096	-0.429249	0.806	0.876	1
KIAA1551	4.58884e-07	-0.428014	0.177	0.327	0.00814841
ARGLU1	1.78687e-06	-0.427124	0.445	0.604	0.0317294
CAMK4	5.97272e-05	-0.42432	0.297	0.424	1
SNRPB	0.472284	0.42364	0.498	0.484	1
LBH	0.000400059	-0.422596	0.537	0.629	1
ATP5MD	0.0818488	0.422558	0.449	0.405	1
PLP2	0.0113993	0.422103	0.449	0.375	1
GNAS	6.64e-06	-0.422026	0.29	0.43	0.117907
MBNL1	4.07341e-05	-0.420428	0.385	0.498	0.723316
TTC3	6.85351e-07	-0.416569	0.233	0.393	0.0121698
AAK1	0.000118972	-0.414921	0.318	0.437	1
PCED1B	3.98807e-11	0.414912	0.258	0.102	7.08161e-07
EIF2A	0.00173922	-0.414678	0.325	0.418	1
HEXIM1	2.11124e-08	-0.414229	0.141	0.306	0.000374893
OSBPL8	5.24611e-08	-0.413942	0.102	0.252	0.000931551
AKAP9	0.000130417	-0.41169	0.307	0.431	1
COPE	0.000305567	0.410304	0.35	0.241	1
FBXO32	0.00712759	0.409504	0.276	0.202	1
COX7A2	0.415945	0.406609	0.707	0.685	1
SET	0.00143212	-0.406058	0.339	0.445	1
FNBP1	6.09691e-08	-0.404469	0.159	0.323	0.00108263
PPIA	0.910649	-0.404161	0.859	0.876	1
ENO1	0.0821261	0.403477	0.509	0.463	1
POLR2J3.1	5.76772e-05	-0.403083	0.261	0.39	1
EIF3D	0.0638816	-0.40262	0.534	0.568	1
SNRPG	0.275722	0.401921	0.527	0.508	1
UBE2D3	0.0691364	0.400106	0.689	0.64	1
YWHAB	0.0481616	0.399812	0.587	0.537	1
STAT3	4.46431e-06	-0.398609	0.269	0.421	0.0792728
COX5B	0.00755677	0.396737	0.686	0.594	1
LYPD3	0.691075	-0.395649	0.212	0.218	1
RSRP1	0.00191178	-0.393874	0.816	0.866	1
BBX	0.0244549	-0.393558	0.279	0.34	1
LST1	6.9753e-09	0.390552	0.297	0.148	0.00012386
KDM6B	3.79312e-09	-0.388153	0.092	0.258	6.73545e-05
RBM38	0.000525734	-0.387934	0.148	0.244	1
PDE3B	5.37201e-07	-0.387234	0.191	0.351	0.00953908
SARAF	0.123797	0.382052	0.951	0.952	1
PRR13	8.50748e-07	0.381508	0.459	0.306	0.0151067
HSP90AA1	0.00536032	-0.380545	0.922	0.91	1
SNRPA1	0.00188371	0.378268	0.424	0.337	1
NUCKS1	0.000851443	-0.376514	0.367	0.463	1
CTSW	0.0500695	-0.376501	0.389	0.444	1
EIF4G2	4.56724e-07	-0.3762	0.329	0.492	0.00811005
NUCB2	0.0119318	-0.375505	0.477	0.549	1
DDX17	3.95253e-05	-0.373626	0.251	0.382	0.701851
PPIG	0.00978559	-0.373506	0.389	0.465	1
TSPYL2	0.0510584	-0.37222	0.286	0.347	1
TRA2A	0.000286734	-0.372171	0.223	0.333	1
SNHG7	0.0544442	-0.371357	0.431	0.49	1
SREK1	2.68358e-07	-0.370594	0.177	0.334	0.00476524
AKAP13	0.0058536	-0.370059	0.155	0.23	1
PSAP	0.351195	0.369818	0.311	0.287	1
PTP4A2	2.22854e-06	-0.369021	0.159	0.297	0.0395722
CEP350	2.52296e-07	-0.368911	0.053	0.176	0.00448002
HNRNPD	0.000402379	-0.366551	0.223	0.324	1
ILF3	2.27086e-07	-0.366355	0.138	0.288	0.00403237
ZFP36	0.162184	-0.365777	0.643	0.666	1
DDX6	0.0267313	-0.364636	0.233	0.303	1
VPS13C	1.02749e-08	-0.363667	0.074	0.227	0.000182452
ZBTB10	3.48289e-10	-0.363081	0.053	0.216	6.18457e-06
PTP4A1	0.185018	0.362523	0.339	0.385	1
SCAF11	0.0446184	-0.360138	0.346	0.39	1
CYBA	0.0839692	0.357208	0.721	0.685	1
ATF7IP	6.32685e-10	-0.355503	0.067	0.234	1.12346e-05
ZNF292	3.31832e-07	-0.354743	0.145	0.293	0.00589234
LAPTM5	0.282949	-0.354488	0.859	0.825	1
PPP4R3A	2.16704e-06	-0.354485	0.127	0.259	0.0384802
PPP2R5C	0.520763	0.353506	0.41	0.397	1
MYCBP2	8.84545e-07	-0.351607	0.166	0.316	0.0157069
EIF5A	1.07991e-05	-0.349392	0.244	0.395	0.19176
EIF1B	5.99603e-05	-0.348798	0.237	0.355	1
ST13	0.739306	-0.348333	0.633	0.634	1
SERP1	0.0234189	0.347662	0.671	0.745	1
IK	0.0149643	-0.347372	0.329	0.414	1
HCST	0.21058	-0.347006	0.657	0.694	1
SATB1	0.0102808	-0.345708	0.3	0.378	1
KIF2A	2.22566e-08	-0.341258	0.12	0.282	0.00039521
SSR4	0.189225	0.340078	0.59	0.645	1
NDUFA11	0.677418	0.339848	0.318	0.315	1
BAZ1A	0.164214	-0.339828	0.307	0.336	1
DDX18	0.00723416	-0.33717	0.378	0.453	1
MSL2	2.84257e-05	-0.336962	0.134	0.25	0.504754
MAP3K2	6.18543e-06	-0.33644	0.099	0.217	0.109835
RNF213	8.67102e-09	-0.336317	0.177	0.358	0.000153971
CDV3	1.11459e-06	-0.336272	0.102	0.233	0.0197918
NOSIP	0.0250975	0.336095	0.689	0.615	1
GMFG	0.00201506	0.335954	0.756	0.683	1
PNPLA8	0.0017961	-0.335175	0.187	0.275	1
ZBTB1	0.00484069	-0.335146	0.233	0.321	1
ATRX	3.85873e-05	-0.333386	0.24	0.367	0.685194
CASP4	0.625654	0.332799	0.23	0.217	1
ATP5PO	0.773572	-0.332014	0.731	0.69	1
CHD2	0.00257997	-0.330436	0.187	0.274	1
NDUFS4	0.112731	0.32839	0.322	0.281	1
SLC25A3	1.63603e-05	-0.326261	0.498	0.635	0.29051
CLEC2D	0.802707	-0.324557	0.686	0.666	1
CLEC2B	0.0679258	-0.322929	0.272	0.327	1
RBMX	3.92548e-05	-0.322862	0.343	0.474	0.697047
RPL8	6.65509e-05	0.321659	1	1	1
CA6	1.52593e-07	0.3203	0.163	0.061	0.00270959
RNF125	0.0144782	-0.320256	0.304	0.377	1
KLF13	6.20798e-05	-0.319232	0.134	0.245	1
SRSF11	0.0475957	0.317388	0.693	0.765	1
ATP2B1	7.8098e-05	-0.317343	0.148	0.261	1
HSPE1	0.00236514	0.316296	0.445	0.367	1
RLF	2.08669e-07	-0.315158	0.049	0.173	0.00370533
S1PR4	9.26406e-09	0.314732	0.276	0.131	0.000164502
CD7	0.718048	-0.313575	0.707	0.718	1
RNF166	0.00151614	0.312467	0.265	0.182	1
WHAMM	5.4541e-08	-0.312255	0.081	0.228	0.000968485
DUSP10	7.32025e-05	-0.312213	0.032	0.109	1
URI1	1.60794e-06	-0.31142	0.074	0.196	0.0285522
CALM3	0.00024722	0.310516	0.459	0.348	1
SRP9	0.000359202	0.309619	0.36	0.256	1
SOD1	0.966821	0.308981	0.753	0.748	1
TAGAP	3.3531e-08	-0.308247	0.11	0.269	0.00059541
CHD3	0.000655374	-0.307906	0.102	0.187	1
ERH	3.70355e-05	0.30734	0.477	0.352	0.657639
PRPF38B	0.123208	-0.30672	0.509	0.553	1
PNRC2	0.000293733	-0.305183	0.283	0.394	1
GABARAP	8.03173e-05	0.304391	0.283	0.179	1
HLA-DRA	0.0720632	0.303884	0.339	0.28	1
NSA2	0.0129189	-0.303682	0.385	0.457	1
NDUFA6	0.576962	0.303053	0.244	0.239	1
TNRC6B	3.73365e-06	-0.302528	0.29	0.45	0.0662985
KHDRBS1	5.04344e-06	-0.302027	0.23	0.382	0.0895563
ISCA1	0.139731	-0.300552	0.322	0.36	1
AC114760.2	0.852099	0.299776	0.307	0.304	1
SMC3	0.000295545	-0.298636	0.124	0.221	1
FAM177A1	0.884639	0.298373	0.47	0.472	1
CCDC85B	0.0260984	-0.298099	0.283	0.347	1
USP34	4.60198e-06	-0.298019	0.117	0.244	0.0817173
PPDPF	0.000668904	0.297228	0.661	0.561	1
H1FX	7.0955e-06	-0.297176	0.085	0.199	0.125995
AC016831.5	0.00560181	-0.296743	0.148	0.223	1
UQCR10	6.28163e-06	0.296644	0.452	0.312	0.111543
SUN2	0.000353747	-0.295172	0.265	0.389	1
RIPOR2	3.69774e-05	0.294359	0.445	0.569	0.656607
MTDH	0.00210791	-0.294021	0.36	0.444	1
CD99	3.27888e-06	0.293413	0.385	0.247	0.058223
RAD21	0.00180894	-0.292836	0.212	0.301	1
ATP5MC2	0.172815	-0.290853	0.873	0.869	1
NELL2	0.468071	-0.289314	0.353	0.376	1
SMAP2	0.000153377	-0.289238	0.223	0.337	1
TRBC2	0.194654	-0.288844	0.717	0.688	1
NIN	1.46219e-08	-0.288492	0.053	0.194	0.000259641
TMEM123	0.705055	-0.288458	0.739	0.754	1
SGK1	3.89242e-05	-0.288186	0.113	0.223	0.691177
RPL23A	3.93553e-12	-0.287861	1	1	6.98832e-08
CST3	0.000226637	0.287265	0.194	0.11	1
APBA2	0.000537837	-0.287067	0.173	0.271	1
TBC1D10C	0.000966921	0.287009	0.392	0.292	1
USP16	0.0625525	-0.286913	0.322	0.379	1
DYNLT1	0.00176086	0.286811	0.212	0.137	1
PA2G4	0.208633	-0.286471	0.272	0.306	1
PRKCA	3.81478e-06	-0.286376	0.095	0.218	0.067739
RNF138	0.0142212	0.284565	0.41	0.334	1
TAF1D	0.000462511	-0.284329	0.534	0.651	1
CHD6	3.77779e-05	-0.283899	0.099	0.205	0.670822
KTN1	0.00233272	-0.282266	0.201	0.289	1
IL2RG	3.15867e-06	0.281719	0.41	0.257	0.0560885
SELL	9.70906e-08	0.281598	0.686	0.533	0.00172404
G0S2	1.69587e-07	0.280691	0.258	0.13	0.00301136
ISG20	0.00223363	0.280413	0.544	0.466	1
RAN	0.0121045	0.278986	0.647	0.589	1
TMBIM6	5.31999e-05	0.278592	0.622	0.513	0.944671
SUB1	0.00163964	0.278407	0.784	0.7	1
RORA	4.30983e-07	-0.27771	0.177	0.329	0.00765297
GZMM	6.01677e-06	-0.277615	0.283	0.432	0.10684
PSMB8	0.0148441	0.277357	0.442	0.375	1
DAD1	0.00400764	0.276876	0.428	0.336	1
TRIM38	0.0020552	-0.276405	0.117	0.193	1
RAB5IF	1.98176e-08	0.275432	0.269	0.128	0.0003519
ATP5IF1	0.44799	0.273951	0.41	0.399	1
ATP8A1	9.10375e-05	-0.272149	0.124	0.23	1
CDC42SE2	0.989388	0.271875	0.59	0.575	1
NAA16	0.0600791	-0.271419	0.201	0.257	1
TAF7	0.001318	-0.27047	0.385	0.479	1
ISCU	0.00372294	0.270054	0.611	0.522	1
AC007952.4	0.0276883	-0.269958	0.081	0.13	1
PAK2	0.000133847	-0.269225	0.163	0.274	1
IL6ST	6.02902e-05	-0.268297	0.134	0.246	1
CMPK1	0.0976751	-0.26829	0.42	0.469	1
EPB41	0.0010769	-0.268088	0.198	0.289	1
LUC7L3	0.102074	-0.267139	0.265	0.317	1
TERF2IP	0.0975654	-0.267039	0.435	0.484	1
SYNRG	7.99292e-05	-0.267014	0.11	0.212	1
ZC3H15	0.0251261	-0.266286	0.343	0.411	1
CACYBP	2.01607e-05	0.264442	0.35	0.229	0.357994
HIST2H2AC	1.63682e-05	-0.26436	0.057	0.156	0.29065
RASA2	1.10758e-05	-0.263785	0.092	0.206	0.196673
UQCRQ	0.000955774	0.263342	0.424	0.319	1
ERBIN	1.58581e-05	-0.263341	0.099	0.211	0.281592
SPTY2D1	6.0809e-05	-0.263088	0.092	0.192	1
BIN1	0.464145	0.263058	0.332	0.316	1
SYAP1	0.000836501	-0.262903	0.163	0.256	1
C12orf65	0.105658	-0.260249	0.23	0.275	1
PRDM2	1.1439e-05	-0.259977	0.113	0.233	0.203123
DDX3Y	6.42886e-06	-0.25864	0.042	0.142	0.114157
CCSER2	0.00275043	-0.258514	0.23	0.319	1
ATP6V0E1	0.0196514	0.258363	0.488	0.414	1
MRPL33	0.114969	0.256848	0.286	0.248	1
NUFIP2	7.53027e-06	-0.256346	0.071	0.18	0.133715
OXNAD1	0.0912438	-0.256323	0.357	0.394	1
ICAM3	0.00366648	-0.255895	0.261	0.347	1
RNF139	3.5889e-07	-0.255485	0.032	0.143	0.00637282
TRAM1	0.0159538	0.255433	0.336	0.262	1
USP15	0.000286042	-0.255398	0.219	0.328	1
PABPC4	8.52248e-05	-0.254913	0.138	0.25	1
PRMT9	0.000906734	-0.25476	0.148	0.244	1
C1QBP	0.249224	-0.254627	0.431	0.385	1
DEFA3	7.84871e-15	0.254361	0.127	0.017	1.3937e-10
DUT	5.01901e-05	0.254067	0.254	0.15	0.891225
ARID4A	0.266237	-0.253965	0.17	0.193	1
HP1BP3	0.00241936	-0.253807	0.279	0.382	1
TMBIM4	3.98778e-07	0.253416	0.297	0.161	0.00708109
PIM1	0.000281848	0.253387	0.251	0.156	1
CWF19L2	0.00111199	-0.253316	0.166	0.258	1
ATP5PF	0.00377667	0.253161	0.403	0.312	1
CAP1	0.000135422	0.25256	0.406	0.292	1
TIMP1	0.000593676	0.252243	0.237	0.151	1
SEC62	0.78757	-0.251498	0.562	0.539	1

## Sheet: NK_diff
gene_name	p_val	avg_logFC	pct.1	pct.2	p_val_adj
IFNG	4.80744e-17	88.9202	0.472	0.283	8.53657e-13
HBA1	2.55943e-68	-82.0727	0.475	0.112	4.54478e-64
S100A8	3.1621e-12	69.5077	0.429	0.287	5.61494e-08
CCL4L2	8.93982e-11	53.9202	0.35	0.22	1.58744e-06
PTMA	8.34459e-05	-41.0773	0.999	0.999	1
HBB	7.41658e-117	39.9202	0.736	0.244	1.31696e-112
NFKBIA	0.00392954	36.659	0.962	0.914	1
HBA2	4.23136e-145	-31.0798	0.779	0.217	7.51363e-141
RPL13	8.2887e-09	-31.0798	0.996	1	0.000147182
HSPA6	8.95099e-43	31.062	0.339	0.082	1.58943e-38
PMAIP1	0.342023	-29.5581	0.437	0.446	1
HSPA1A	5.99217e-92	26.9197	0.78	0.368	1.06403e-87
RPL27A	1.33186e-13	-26.2085	0.991	0.996	2.36498e-09
TUBA1B	0.227272	-25.3613	0.444	0.478	1
B2M	8.57183e-36	24.9202	1	1	1.5221e-31
CCL4	7.8016e-19	22.9205	0.881	0.81	1.38533e-14
CCL3L1	0.0720827	21.7127	0.23	0.199	1
PPBP	0.01636	21.4361	0.159	0.12	1
CD74	8.45628e-06	20.1247	0.769	0.697	0.150158
MT-ND2	2.46897e-22	-19.5824	0.959	0.981	4.38415e-18
DUSP1	5.16631e-08	19.245	0.869	0.908	0.000917381
RPS2	9.85069e-32	-19.0021	0.984	0.997	1.74919e-27
RPL19	8.98347e-10	-18.9347	0.989	0.992	1.59519e-05
RPL41	0.00203962	-18.0796	0.998	0.996	1
IER2	4.54234e-25	17.8543	0.961	0.877	8.06582e-21
RGS2	2.11646e-38	17.6678	0.728	0.493	3.7582e-34
RPLP2	3.65318e-19	-16.6427	0.991	0.998	6.48694e-15
S100A4	1.92177e-19	15.5725	0.955	0.93	3.41249e-15
RPL28	1.34414e-30	-15.3939	0.991	0.998	2.3868e-26
RPL35A	0.0207367	-15.2629	0.989	0.987	1
TUBB	9.04225e-07	-15.0944	0.4	0.305	0.0160563
RPS9	0.000165974	-15.0579	0.983	0.983	1
HMGB1	9.36563e-08	-15.0102	0.846	0.89	0.00166305
PPP1R15A	0.000172638	-14.8744	0.748	0.801	1
HLA-DRA	0.000187379	14.1102	0.381	0.297	1
GNLY	0.000327806	-14.0798	0.946	0.944	1
RPS20	8.48867e-14	-13.7058	0.982	0.978	1.50733e-09
RPL15	0.00597519	13.1435	0.992	0.996	1
RPLP0	3.05301e-08	13.0417	0.842	0.897	0.000542123
RPS23	1.62943e-18	-12.9468	0.984	0.989	2.89338e-14
RPS16	7.34952e-29	-12.9291	0.977	0.988	1.30505e-24
FTH1	1.29153e-50	12.923	1	0.993	2.29336e-46
PFN1	8.33039e-51	12.8981	0.994	0.983	1.47923e-46
RPL39	1.02239e-06	-12.7612	0.991	0.975	0.0181545
RPS12	7.68231e-19	-12.2066	0.991	0.99	1.36415e-14
TMSB4X	7.88679e-12	11.9994	1	1	1.40046e-07
RPS4X	6.86378e-06	11.9135	0.992	0.989	0.12188
ZFP36L2	1.62044e-06	-11.5347	0.759	0.815	0.0287742
AC007952.4	2.47193e-81	-11.456	0.096	0.483	4.3894e-77
RPL23A	1.28516e-08	-11.0731	0.996	0.993	0.000228206
RPS27A	0.0152099	-11.0705	0.996	0.998	1
S100A6	1.93034e-14	-10.996	0.839	0.745	3.4277e-10
RPS15	0.0233094	-10.9342	0.991	0.988	1
CD69	6.11469e-11	-10.9296	0.874	0.792	1.08579e-06
HIST1H4C	3.39587e-07	-10.6116	0.187	0.281	0.00603004
FTL	7.25067e-05	10.5636	0.987	0.97	1
RPL11	0.0311842	-10.1942	0.993	0.997	1
RPS26	3.08352e-19	10.1258	0.846	0.744	5.47541e-15
RPS19	0.00945217	9.92057	0.997	0.997	1
IGKC	0.130199	9.92041	0.163	0.192	1
HSPA1B	9.9275e-103	9.90684	0.835	0.391	1.76283e-98
HLA-C	0.273877	9.66123	0.999	0.999	1
HSP90AA1	5.24241e-11	-9.24302	0.966	0.898	9.30895e-07
RPS29	8.47151e-08	-9.02561	0.983	0.99	0.00150429
SAT1	0.000263475	9.00276	0.718	0.667	1
LGALS1	1.27613e-11	8.72855	0.622	0.488	2.26603e-07
MT-ND3	5.06497e-18	-8.61963	0.748	0.85	8.99387e-14
RPL13A	8.55668e-12	-8.38663	0.999	0.999	1.51941e-07
RPS11	1.16505e-17	-8.3181	0.945	0.982	2.06877e-13
RPLP1	5.15322e-10	-8.26726	0.992	0.999	9.15057e-06
RPS25	2.07057e-06	-7.97953	0.98	0.987	0.0367671
RPL36	0.458872	7.95606	0.972	0.966	1
HERPUD1	1.07098e-08	7.93863	0.452	0.339	0.000190173
GADD45B	3.86667e-41	7.92022	0.943	0.789	6.86605e-37
RPS18	0.00138795	-7.91021	0.999	0.997	1
RPL14	3.13565e-13	-7.57309	0.978	0.975	5.56798e-09
UBA52	3.21719e-07	-7.52438	0.976	0.979	0.00571277
JUNB	0.00349823	7.49706	0.951	0.964	1
HMGB2	0.474452	-7.38904	0.438	0.424	1
MALAT1	4.49288e-08	-7.07991	1	1	0.000797801
RPL9	2.04407e-12	-7.02179	0.98	0.982	3.62966e-08
HLA-B	1.59948e-41	-7.00528	0.98	1	2.8402e-37
ISG15	9.97864e-12	6.91841	0.457	0.329	1.77191e-07
DNAJB1	9.08951e-53	6.71386	0.882	0.641	1.61402e-48
PF4	1.895e-06	6.66587	0.172	0.094	0.0336495
JUN	0.00034324	-6.65486	0.763	0.808	0.0134543
BTG1	3.51209e-25	6.58858	0.996	0.99	6.23642e-21
RPL10A	1.02419e-09	6.56033	0.951	0.966	1.81865e-05
RPL18	1.7442e-06	-6.50419	0.969	0.987	0.0309718
HSPA5	0.00158584	6.18251	0.646	0.621	1
FOS	0.00453435	-6.13378	0.584	0.82	1
RPS13	0.745909	-6.12281	0.981	0.978	1
RPL18A	0.464645	-6.06737	0.994	0.989	1
NR4A2	4.26873e-26	-6.0625	0.822	0.626	7.57998e-22
RPL7	0.0259383	-5.90007	0.988	0.99	1
RPS6	0.000124949	5.82294	0.994	0.998	1
RPS10	0.0770773	-5.80235	0.951	0.969	1
TPT1	3.36548e-19	-5.79239	0.976	0.988	5.97608e-15
CTSW	0.521463	-5.55873	0.91	0.911	1
SH3BGRL3	5.82483e-16	5.55596	0.892	0.846	1.03431e-11
IRF1	4.6965e-10	5.50302	0.829	0.71	8.33957e-06
RPL22	0.0594616	5.42349	0.915	0.916	1
RPL26	6.96662e-05	-5.39121	0.99	0.991	1
RPL21	0.113195	-5.37506	0.997	0.999	1
RPL37	6.88425e-19	-5.35125	0.97	0.983	1.22244e-14
NOP53	5.89382e-11	-5.30654	0.679	0.768	1.04657e-06
HNRNPA2B1	0.999646	-5.29362	0.831	0.824	1
RPS21	3.68257e-06	-5.20078	0.911	0.921	0.0653914
RPL8	7.91228e-06	-5.05661	0.971	0.987	0.140498
AL118516.1	0.00115604	4.91471	0.18	0.128	1
HAX1	0.891264	4.87787	0.13	0.131	1
RPL6	5.23716e-17	4.76537	0.977	0.983	9.29963e-13
CMC1	4.48815e-13	4.70654	0.754	0.602	7.9696e-09
CYBA	3.57548e-12	-4.69676	0.943	0.92	6.34899e-08
EEF1A1	5.30079e-16	4.68245	0.998	1	9.41261e-12
GZMB	0.00894484	-4.68023	0.915	0.91	1
RPS3A	0.000962736	4.66592	0.989	0.987	1
HSPA8	0.000318946	4.65246	0.827	0.77	1
SERTAD1	0.30067	-4.57661	0.558	0.517	1
MT-CO2	0.00177181	-4.5578	0.997	0.998	1
PTPRC	0.455343	-4.49994	0.635	0.836	1
LTB	0.0360963	-4.2857	0.234	0.191	1
BTG2	0.14554	-4.27771	0.746	0.715	1
INTS6	3.55979e-08	4.23088	0.488	0.37	0.000632111
RPL30	9.18577e-15	-4.08586	0.991	0.991	1.63112e-10
PTGDS	1.35149e-14	-4.07978	0.312	0.16	2.39984e-10
RPL10	2.02174e-06	-4.07977	0.998	1	0.0359
RPS14	0.00233872	-4.0773	0.998	0.993	1
RPL3	0.340856	-4.05492	0.998	0.999	1
EEF1B2	2.08791e-12	-3.9953	0.788	0.853	3.7075e-08
SUB1	3.29487e-12	3.98131	0.768	0.664	5.8507e-08
XCL2	0.760215	3.97795	0.403	0.402	1
AREG	2.33969e-35	3.94332	0.574	0.302	4.15458e-31
TNFSF9	2.64941e-19	3.91053	0.203	0.062	4.70456e-15
TUBA1A	2.61056e-24	-3.80926	0.113	0.301	4.63557e-20
CXCR4	0.159972	-3.75849	0.867	0.873	1
IER5	5.19299e-06	-3.67875	0.244	0.325	0.0922118
ANXA1	0.0026874	-3.64462	0.719	0.666	1
KLF6	1.0702e-33	-3.62489	0.334	0.575	1.90035e-29
ID2	0.458001	3.60729	0.761	0.762	1
HCST	0.374417	-3.58773	0.869	0.854	1
MT-CO1	4.73434e-06	3.57591	0.999	1	0.0840676
RPL38	1.05045e-07	-3.45574	0.927	0.939	0.00186528
CCL3	0.0150455	-3.44466	0.489	0.416	1
ZFP36	0.577649	3.35254	0.928	0.948	1
RPL35	0.00361012	-3.2859	0.971	0.983	1
TXNIP	2.66044e-08	-3.26267	0.576	0.677	0.000472414
HSPB1	2.43226e-16	3.2547	0.309	0.157	4.31897e-12
XCL1	9.0486e-07	3.24695	0.172	0.097	0.0160676
GZMK	0.103963	3.2058	0.17	0.143	1
RPL36A	0.112927	3.19264	0.844	0.814	1
BTF3	0.0735245	-3.18433	0.872	0.855	1
RPS8	5.15085e-18	3.1763	0.975	0.987	9.14637e-14
PNRC1	2.06817e-15	-3.13627	0.758	0.845	3.67245e-11
RPL17	1.14389e-11	3.12735	0.812	0.708	2.03121e-07
STMN1	0.269793	-3.12186	0.138	0.121	1
CST7	0.340332	-3.11011	0.916	0.923	1
RPL27	0.0010275	-3.08885	0.975	0.972	1
FOSB	0.00545356	-3.08065	0.152	0.449	1
RPL34	0.896889	-3.06764	0.993	0.993	1
CLIC3	0.255215	-3.05109	0.574	0.599	1
TRAC	0.978348	3.04351	0.115	0.114	1
MT-CO3	0.000535219	-3.0199	0.998	0.999	1
UBC	2.16754e-05	3.01521	0.976	0.976	0.384891
JAK1	0.0034324	-3.00157	0.573	0.746	1
RPL32	0.42516	-2.98786	0.996	0.994	1
PLIN2	0.904231	-2.96462	0.137	0.135	1
RPS5	3.2769e-13	-2.91326	0.94	0.961	5.8188e-09
RPS15A	1.0261e-09	2.90764	0.997	0.991	1.82204e-05
RACK1	0.0021222	-2.9046	0.945	0.954	1
LMNA	0.0130766	-2.88757	0.101	0.136	1
DDIT4	4.46995e-27	2.88424	0.745	0.549	7.93729e-23
H3F3A	6.79434e-23	-2.86704	0.556	0.731	1.20647e-18
RPS17	0.882178	2.85996	0.909	0.918	1
RPS24	1.9662e-19	-2.80598	0.987	0.99	3.49139e-15
MT-ND1	1.15724e-06	-2.78121	0.86	0.896	0.0205491
SRSF7	2.5987e-20	-2.78105	0.552	0.706	4.6145e-16
HNRNPA1	0.144532	-2.77276	0.946	0.956	1
REL	1.63864e-07	-2.76526	0.651	0.543	0.00290973
HOPX	0.0370824	-2.75939	0.73	0.692	1
EEF2	0.000293569	-2.72209	0.753	0.788	1
EGR1	3.61769e-07	-2.57281	0.108	0.186	0.00642393
TMSB10	9.05172e-18	-2.45786	0.999	1	1.60731e-13
FUS	2.74403e-28	-2.44431	0.528	0.727	4.87258e-24
FXYD5	0.928445	2.40735	0.71	0.698	1
SRGN	1.25783e-12	2.39408	0.956	0.96	2.23352e-08
PIK3R1	0.0546544	-2.36351	0.358	0.542	1
RGS16	0.000241144	2.33723	0.152	0.095	1
EMP3	8.74108e-16	2.33501	0.824	0.727	1.55215e-11
TMEM107	7.8451e-12	-2.27911	0.081	0.184	1.39306e-07
RPS4Y1	8.57393e-53	-2.26995	0.175	0.501	1.52247e-48
MAFF	2.69623e-17	2.23051	0.526	0.357	4.7877e-13
HIST1H1C	1.52318e-08	-2.21527	0.041	0.11	0.000270471
LDHA	6.90848e-13	2.21035	0.673	0.544	1.22674e-08
ACTB	1.28228e-06	-2.20682	0.996	0.998	0.0227695
NPM1	1.3067e-05	-2.20085	0.751	0.813	0.232032
RPSA	3.92331e-14	-2.19191	0.928	0.955	6.96662e-10
SMC4	0.000491916	-2.19037	0.068	0.114	1
CCL5	2.41421e-07	-2.1838	0.87	0.789	0.00428691
CDC42SE1	2.82145e-08	2.1834	0.508	0.403	0.000501005
CD247	0.0324023	-2.17172	0.808	0.835	1
PRF1	0.0753874	-2.15489	0.865	0.84	1
BHLHE40	5.19958e-19	2.14909	0.696	0.538	9.23289e-15
CFL1	1.85284e-10	2.14776	0.972	0.961	3.2901e-06
RPL7A	8.75056e-21	-2.12611	0.941	0.969	1.55384e-16
SRSF2	6.09737e-07	2.10289	0.694	0.632	0.0108271
FAU	3.05963e-08	-2.08637	0.981	0.979	0.000543299
TSC22D3	5.32835e-32	-2.08216	0.703	0.834	9.46154e-28
RPS3	4.16633e-06	-2.08069	0.993	0.997	0.0739815
AC020916.1	9.06043e-25	-2.06947	0.117	0.301	1.60886e-20
SELL	0.195161	2.04968	0.231	0.259	1
C1orf56	6.06614e-10	2.04857	0.407	0.291	1.07716e-05
NACA	0.00012749	-2.04161	0.922	0.949	1
FGFBP2	0.154016	2.0134	0.78	0.8	1
MYL12A	1.36435e-12	1.98821	0.939	0.905	2.42267e-08
CD52	0.0637491	1.98601	0.633	0.676	1
MT-ND5	4.46381e-25	-1.98259	0.541	0.735	7.92639e-21
HLA-A	1.62029e-09	-1.93959	1	0.998	2.87715e-05
RPS27	1.59177e-14	1.92055	0.994	0.998	2.82651e-10
FCGR3A	0.078981	1.91844	0.668	0.643	1
KLF2	1.295e-50	-1.91604	0.178	0.489	2.29953e-46
DDX18	0.221617	1.88191	0.209	0.232	1
EEF1D	0.00660274	-1.88103	0.908	0.932	1
RGCC	1.88268e-13	-1.87499	0.134	0.265	3.34307e-09
GPR183	0.643568	1.85734	0.103	0.11	1
HMGN2	0.100095	1.85441	0.556	0.521	1
SEPT7	6.3389e-21	-1.83175	0.712	0.807	1.1256e-16
CIRBP	6.12609e-16	-1.82723	0.612	0.745	1.08781e-11
RPS27L	3.22289e-06	1.81839	0.345	0.251	0.0572289
VIM	0.269534	-1.78081	0.427	0.435	1
GIMAP7	0.278062	1.77085	0.263	0.242	1
SOCS1	0.00637246	1.76822	0.298	0.238	1
PFDN5	0.775898	1.7543	0.915	0.907	1
ANP32B	0.0016452	-1.75159	0.314	0.378	1
ATP1B3	4.33551e-08	1.74947	0.337	0.228	0.000769857
ARPC3	5.90039e-07	1.68802	0.839	0.772	0.0104773
CD7	0.836663	-1.68698	0.872	0.857	1
RBM39	2.93217e-20	-1.65558	0.747	0.838	5.20666e-16
SRP14	0.579549	1.65334	0.787	0.779	1
CALR	0.0168789	-1.65081	0.481	0.535	1
S100A10	6.02449e-09	1.62418	0.717	0.617	0.000106977
GZMM	0.000908865	-1.62066	0.622	0.668	1
ILF3-DT	0.00133346	1.58193	0.182	0.244	1
MARCKSL1	0.00550936	1.56415	0.277	0.223	1
HNRNPU	2.35488e-08	-1.55752	0.4	0.514	0.000418155
SYNE2	2.18582e-39	-1.55517	0.317	0.572	3.88136e-35
ARPC2	0.360659	-1.52441	0.832	0.817	1
BCLAF1	1.65931e-52	-1.51493	0.232	0.55	2.94644e-48
CCNL1	5.44589e-32	-1.51045	0.458	0.677	9.67026e-28
SELENOK	6.33532e-15	1.50992	0.662	0.507	1.12496e-10
GAPDH	0.980264	1.4916	0.878	0.859	1
Z93241.1	3.19975e-32	-1.46097	0.019	0.18	5.68179e-28
S100A9	1.3174e-09	1.45736	0.552	0.422	2.33931e-05
COX4I1	0.21533	-1.45357	0.862	0.863	1
RPL4	3.08592e-09	-1.40599	0.892	0.914	5.47966e-05
FAM177A1	8.60577e-32	1.40237	0.474	0.23	1.52813e-27
CORO1A	0.204568	-1.3925	0.706	0.732	1
NCL	1.02632e-26	-1.38803	0.57	0.75	1.82244e-22
DNAJA1	1.99826e-10	1.37863	0.657	0.545	3.5483e-06
NFE2L2	4.30806e-35	1.36461	0.576	0.309	7.64982e-31
NEAT1	1.14812e-14	-1.34539	0.637	0.744	2.03871e-10
GADD45G	0.0614108	1.31768	0.111	0.085	1
BCL2A1	7.07612e-14	1.29219	0.198	0.08	1.25651e-09
IFITM2	1.05427e-14	1.28853	0.947	0.915	1.87207e-10
RPL29	4.69759e-10	1.27085	0.972	0.969	8.34151e-06
IFI6	0.00738815	-1.26635	0.159	0.116	1
ICAM1	6.76072e-21	1.24644	0.306	0.129	1.2005e-16
YWHAZ	1.36666e-11	-1.24601	0.54	0.66	2.42678e-07
TRDC	2.18068e-06	-1.24594	0.473	0.562	0.0387223
JUND	1.57702e-13	-1.24294	0.434	0.568	2.80032e-09
PNISR	2.59182e-15	-1.23498	0.397	0.563	4.60229e-11
CREM	2.55941e-89	1.2299	0.829	0.49	4.54474e-85
GPR65	1.03651e-17	1.22574	0.581	0.418	1.84053e-13
DDX3X	5.58393e-18	-1.20392	0.301	0.48	9.91539e-14
PIM3	4.75266e-11	1.19702	0.233	0.119	8.4393e-07
CDC42	0.493296	-1.19365	0.72	0.73	1
C12orf57	2.84024e-08	-1.16707	0.273	0.378	0.000504341
CARD16	5.2658e-06	1.15488	0.441	0.355	0.0935049
JMJD6	2.68666e-33	1.14649	0.468	0.217	4.7707e-29
NUCKS1	0.0028778	-1.13013	0.272	0.327	1
INSIG1	9.81628e-05	1.1296	0.27	0.196	1
HLA-DQB1	0.707862	1.11761	0.148	0.156	1
PRRC2C	8.5892e-24	-1.10696	0.413	0.609	1.52518e-19
YBX1	0.00023275	-1.10085	0.742	0.787	1
TYROBP	0.0106955	-1.09925	0.96	0.946	1
MYOM2	0.375297	-1.09012	0.282	0.264	1
RPL31	0.143461	-1.07902	0.985	0.983	1
EIF4A3	0.000139721	1.06923	0.31	0.231	1
SRSF5	2.90237e-16	-1.06592	0.575	0.714	5.15374e-12
S1PR5	4.67239e-14	1.04978	0.657	0.513	8.29677e-10
GSTP1	6.31564e-06	1.04493	0.676	0.596	0.112147
TAGAP	0.00196876	1.01496	0.136	0.186	1
RPL37A	2.50945e-21	-1.00897	0.968	0.975	4.45603e-17
CITED2	0.00156715	1.00641	0.33	0.391	1
CLIC1	2.44118e-05	-1.00263	0.675	0.734	0.43348
RPL24	1.32178e-05	-0.99887	0.948	0.955	0.234709
TRBC1	0.492411	0.977651	0.517	0.498	1
EIF3G	0.887796	0.977455	0.585	0.566	1
CKS2	3.05307e-19	0.975999	0.307	0.137	5.42134e-15
ARL4C	8.51387e-22	-0.971443	0.461	0.636	1.51181e-17
SFPQ	4.89948e-26	-0.946626	0.288	0.507	8.70001e-22
S100A11	1.36263e-16	0.944758	0.375	0.208	2.41962e-12
H3F3B	0.148903	-0.943506	0.994	0.989	1
RPS28	0.00251221	0.931034	0.983	0.996	1
PSME2	1.8018e-10	-0.927925	0.603	0.48	3.19946e-06
CD44	0.000809792	-0.927376	0.275	0.343	1
C12orf75	1.58055e-08	0.92043	0.549	0.429	0.000280658
TUBA4A	1.64006e-09	0.909174	0.325	0.208	2.91226e-05
COX7C	0.257619	-0.896362	0.756	0.762	1
RPL36AL	5.3613e-05	0.892899	0.884	0.851	0.952006
COX8A	2.5298e-05	0.884233	0.553	0.464	0.449217
PRR7	1.82316e-21	0.883326	0.289	0.116	3.23738e-17
MYL12B	3.74733e-10	0.876834	0.833	0.726	6.65414e-06
CHD1	0.0504978	-0.875886	0.427	0.455	1
TUBB4B	0.166987	0.866768	0.342	0.369	1
DDX5	0.000819002	-0.864002	0.893	0.924	1
RPL12	0.00417686	0.860338	0.976	0.975	1
EIF1	0.11592	-0.858773	0.998	0.999	1
MAP3K8	0.000146651	0.856873	0.623	0.535	1
MYL6	5.1624e-06	-0.854836	0.909	0.898	0.0916687
LITAF	0.459705	0.85412	0.652	0.679	1
IDI1	1.79376e-20	0.844367	0.476	0.287	3.18518e-16
CD83	3.69682e-08	0.837774	0.301	0.19	0.000656445
CHMP1B	5.92199e-07	0.835324	0.52	0.416	0.0105157
UTRN	1.27296e-27	-0.824776	0.202	0.423	2.2604e-23
MYADM	1.04063e-37	-0.822048	0.065	0.288	1.84785e-33
PPP1R10	1.15901e-27	-0.813913	0.099	0.294	2.05806e-23
XBP1	7.83357e-06	0.813105	0.42	0.336	0.139101
HLA-E	0.00195739	-0.808318	0.983	0.976	1
RORA	4.10729e-14	-0.802351	0.249	0.405	7.29331e-10
ZC3H12A	3.37508e-21	0.802342	0.419	0.223	5.99312e-17
LRRFIP1	0.000513631	-0.793183	0.311	0.38	1
SNHG8	0.309361	0.793063	0.325	0.309	1
UBB	3.19909e-14	0.791751	0.991	0.984	5.68063e-10
RGS1	4.55172e-24	-0.78663	0.661	0.464	8.08249e-20
MYLIP	0.0045018	-0.782016	0.24	0.294	1
PYHIN1	3.61554e-19	-0.78059	0.322	0.505	6.42011e-15
SOD1	0.2583	0.775754	0.496	0.465	1
IFITM3	5.16015e-15	-0.763598	0.487	0.31	9.16288e-11
RHOA	0.41789	0.759701	0.609	0.598	1
HSP90B1	1.65203e-07	-0.745334	0.454	0.553	0.00293351
B3GNT7	1.13182e-10	0.743799	0.286	0.166	2.00977e-06
RPS7	5.2597e-12	0.73998	0.981	0.982	9.33965e-08
RNF213	5.0483e-20	-0.735195	0.285	0.474	8.96426e-16
TAGLN2	0.928973	-0.72977	0.567	0.565	1
IFI16	3.20475e-09	-0.728152	0.231	0.349	5.69067e-05
RHOH	1.09187e-17	0.71617	0.406	0.229	1.93883e-13
SLC25A5	0.310517	-0.712027	0.551	0.532	1
ZEB2	4.69662e-20	-0.706743	0.253	0.441	8.33978e-16
SARAF	0.583125	0.698933	0.605	0.612	1
HIST3H2A	0.957272	0.690392	0.143	0.14	1
NR4A1	9.48395e-12	0.686753	0.37	0.227	1.68406e-07
CAPZB	0.00488121	0.685412	0.57	0.515	1
SNRPB	0.0130002	0.678304	0.551	0.511	1
NCR3	0.228329	0.675262	0.371	0.346	1
SF3B1	5.12711e-18	-0.667218	0.302	0.476	9.10421e-14
EFHD2	9.80341e-15	-0.665111	0.314	0.475	1.74079e-10
DYNLL1	2.93976e-08	0.663922	0.505	0.386	0.000522013
PRPF4B	1.72261e-29	-0.662141	0.158	0.379	3.05884e-25
IFITM1	1.8579e-15	-0.660306	0.275	0.442	3.29908e-11
IQGAP1	3.48622e-16	-0.657786	0.227	0.393	6.19048e-12
GNG5	0.000170423	0.657432	0.406	0.337	1
TMA7	4.75919e-08	0.65523	0.868	0.815	0.000845089
FYB1	2.03477e-05	-0.653117	0.342	0.419	0.361314
EIF1AX	0.00021717	0.652326	0.331	0.257	1
ARGLU1	2.75871e-09	-0.651849	0.479	0.588	4.89864e-05
ARF4	1.02195e-21	0.650723	0.382	0.19	1.81468e-17
DBI	1.5616e-10	0.644977	0.669	0.55	2.77293e-06
SPON2	0.0295636	-0.644716	0.652	0.667	1
TLE4	2.14777e-21	-0.642719	0.184	0.37	3.8138e-17
CACYBP	6.20079e-27	0.641818	0.405	0.182	1.10107e-22
DDX39B	7.34512e-55	-0.638957	0.046	0.321	1.30427e-50
RASGEF1B	0.285004	0.637032	0.124	0.11	1
NXT1	7.2561e-28	0.636697	0.421	0.193	1.28847e-23
ARHGDIB	1.57201e-08	-0.627826	0.922	0.892	0.000279141
TLN1	1.28486e-15	-0.624578	0.212	0.371	2.28153e-11
MORF4L1	9.36461e-15	-0.624548	0.383	0.536	1.66287e-10
TAX1BP1	4.56495e-12	-0.620841	0.354	0.496	8.10597e-08
TCF25	5.92663e-08	-0.620658	0.477	0.579	0.00105239
EIF5	0.643636	-0.616402	0.491	0.478	1
ARL5B	1.54369e-14	0.606944	0.325	0.174	2.74112e-10
ANKRD11	1.03064e-26	-0.603881	0.122	0.323	1.83011e-22
CEP78	3.28593e-19	-0.603081	0.193	0.369	5.83482e-15
BRD2	0.0235035	-0.602934	0.445	0.492	1
CHCHD2	0.0269175	0.59812	0.773	0.747	1
KCNQ1OT1	3.26005e-09	-0.595241	0.085	0.174	5.78888e-05
BZW1	0.423236	-0.591802	0.499	0.484	1
TPI1	2.41589e-05	0.590237	0.635	0.553	0.42899
GTF3C1	2.52489e-08	0.587908	0.291	0.189	0.000448345
GCC2	1.28383e-17	-0.587549	0.174	0.345	2.2797e-13
ALOX5AP	0.0853301	0.582347	0.418	0.387	1
LY6E	0.142796	0.57575	0.647	0.633	1
ETS1	9.4965e-16	-0.57426	0.19	0.341	1.68629e-11
MT-ND4L	9.6642e-32	-0.56323	0.082	0.288	1.71607e-27
SRRM1	1.47282e-14	-0.558216	0.421	0.581	2.61528e-10
NDUFS5	6.45985e-09	0.556293	0.558	0.46	0.000114708
COTL1	0.0813565	-0.553556	0.232	0.199	1
NDUFA4	4.10678e-05	0.55083	0.649	0.582	0.729241
SYNE1	3.69664e-20	-0.550142	0.191	0.375	6.56412e-16
LYZ	7.42728e-14	-0.547262	0.419	0.262	1.31886e-09
OAZ1	0.00349428	0.546426	0.75	0.704	1
ARL6IP1	0.00013014	-0.54569	0.44	0.36	1
NDUFB2	8.57678e-08	0.540056	0.523	0.413	0.00152298
PPDPF	5.84106e-05	0.538349	0.436	0.351	1
TNFAIP3	0.00393936	0.532025	0.679	0.612	1
FOSL2	5.85754e-16	0.529873	0.48	0.305	1.04012e-11
GNPTAB	1.42152e-13	-0.528223	0.2	0.347	2.5242e-09
CYCS	0.0259829	0.527848	0.591	0.566	1
UBE2D3	2.58473e-05	0.527209	0.656	0.576	0.45897
DDX6	3.60311e-06	-0.52135	0.219	0.305	0.0639804
RAC2	5.04078e-06	-0.513361	0.789	0.726	0.0895091
EIF3A	4.5398e-16	-0.512231	0.123	0.269	8.06132e-12
SRRM2	2.0311e-23	-0.511803	0.226	0.433	3.60662e-19
TRMT112	1.3779e-11	0.510566	0.517	0.378	2.44673e-07
LIMD2	0.654205	0.509675	0.535	0.539	1
NUCB2	0.527815	0.507221	0.237	0.226	1
OST4	0.000692231	0.504453	0.73	0.65	1
ATRX	1.89661e-20	-0.503557	0.21	0.401	3.36781e-16
ELF1	2.7449e-14	-0.500055	0.323	0.483	4.87413e-10
BRD7	4.90494e-09	-0.498124	0.08	0.167	8.7097e-05
MT-ATP6	1.62143e-14	-0.497629	0.96	0.983	2.87918e-10
MCL1	2.99682e-10	-0.496773	0.309	0.438	5.32145e-06
COX6C	0.000814566	0.495457	0.697	0.625	1
TPM3	0.754804	-0.494374	0.619	0.639	1
SUMO2	0.00525339	0.494169	0.723	0.7	1
CAST	5.69587e-09	-0.492619	0.338	0.46	0.000101141
NAP1L1	0.00112843	-0.491383	0.463	0.53	1
NEDD8	0.00153766	0.491292	0.511	0.449	1
TNRC6B	4.73627e-16	-0.490485	0.184	0.346	8.41019e-12
DDX24	6.72011e-06	-0.489145	0.43	0.531	0.119329
TNFRSF18	1.79539e-17	0.485888	0.208	0.072	3.18808e-13
SMCHD1	9.2854e-24	-0.48225	0.122	0.308	1.64881e-19
IDS	1.6903e-08	-0.480719	0.229	0.34	0.000300146
AHNAK	1.38478e-12	-0.479385	0.17	0.304	2.45895e-08
G0S2	5.06463e-16	0.478197	0.244	0.101	8.99327e-12
RHOB	0.0102398	0.478004	0.12	0.085	1
FNBP4	1.64762e-19	-0.474248	0.126	0.291	2.92568e-15
SAP18	4.30037e-08	0.474195	0.731	0.63	0.000763616
DDX17	3.48061e-13	-0.472533	0.211	0.354	6.18051e-09
YPEL3	5.07655e-15	-0.470421	0.109	0.246	9.01443e-11
ZFAS1	0.735103	0.47007	0.576	0.557	1
SLC2A3	0.00458522	0.466991	0.348	0.292	1
LAIR2	0.782763	0.466605	0.205	0.21	1
TOMM7	3.2317e-08	-0.464708	0.666	0.767	0.000573853
ZNF331	0.102182	0.462603	0.407	0.37	1
EPC1	2.65447e-14	-0.459795	0.236	0.393	4.71354e-10
PSMA2	7.3881e-07	0.459645	0.429	0.33	0.0131191
SON	4.17871e-13	-0.459631	0.454	0.598	7.42014e-09
IRF7	0.00270558	0.459577	0.154	0.108	1
TPR	2.86813e-07	-0.455438	0.184	0.278	0.00509295
PRR13	1.75822e-11	0.451585	0.559	0.415	3.12207e-07
VPS13C	9.0752e-18	-0.45007	0.088	0.231	1.61148e-13
SYTL2	2.29031e-07	-0.449419	0.066	0.138	0.00406691
TRA2B	1.60202e-09	-0.449073	0.273	0.401	2.84471e-05
OSER1	5.80335e-07	0.448018	0.424	0.325	0.010305
RBM38	4.69954e-12	-0.447	0.201	0.337	8.34498e-08
IL32	3.14187e-06	0.446749	0.37	0.486	0.0557901
HIST1H1E	2.77387e-34	-0.445786	0.007	0.163	4.92556e-30
UBL5	1.34653e-07	0.445632	0.584	0.462	0.00239104
ATM	4.57261e-16	-0.445558	0.226	0.388	8.11958e-12
ANP32E	0.00056301	-0.445047	0.175	0.24	1
EIF3E	0.00632628	-0.444935	0.513	0.565	1
ISG20	0.242394	0.443508	0.388	0.367	1
FAM43A	0.00150705	-0.442811	0.101	0.147	1
EDF1	0.298344	0.440803	0.626	0.599	1
DNAJB6	0.00031693	0.440715	0.566	0.503	1
KLF3	4.11507e-06	-0.440629	0.292	0.393	0.0730713
ABHD17A	7.91755e-09	-0.440562	0.183	0.293	0.000140592
COX6A1	1.86558e-07	0.438582	0.624	0.524	0.00331271
MBP	4.80553e-09	-0.433695	0.259	0.38	8.53318e-05
HEXIM1	6.05351e-07	-0.432699	0.198	0.292	0.0107492
SRSF11	0.250327	-0.432159	0.53	0.54	1
AKAP13	2.48665e-18	-0.43142	0.197	0.374	4.41555e-14
RSRP1	1.62984e-07	-0.430999	0.79	0.698	0.00289412
NINJ1	3.3466e-11	0.42851	0.239	0.122	5.94256e-07
ACTG1	1.0749e-11	-0.427262	0.804	0.864	1.9087e-07
FNBP1	1.46232e-21	-0.426644	0.117	0.293	2.59664e-17
MATK	0.003245	-0.425213	0.411	0.474	1
PDIA3	0.102978	-0.4243	0.581	0.614	1
MACF1	1.27601e-11	-0.423776	0.15	0.277	2.26581e-07
MT2A	1.63425e-05	0.42362	0.361	0.273	0.290194
PTP4A2	1.68682e-13	-0.423232	0.181	0.323	2.99528e-09
SLC38A1	1.47933e-15	-0.423135	0.204	0.369	2.62685e-11
TUT4	3.26052e-18	-0.421181	0.102	0.253	5.7897e-14
SYTL3	1.51768e-13	-0.421022	0.22	0.368	2.69495e-09
ARRDC3	2.05119e-05	0.420149	0.181	0.112	0.36423
MYO1F	4.88428e-12	-0.418875	0.453	0.596	8.67302e-08
RNMT	5.81262e-15	-0.416372	0.181	0.337	1.03215e-10
MYBL1	1.66166e-27	-0.415822	0.065	0.245	2.95061e-23
RBM3	0.013052	-0.414943	0.617	0.67	1
FYN	0.000170328	-0.413636	0.208	0.279	1
POMP	2.45518e-07	0.41235	0.547	0.441	0.00435966
SNHG15	4.98428e-11	0.412274	0.317	0.189	8.85058e-07
STK4	4.95141e-12	-0.410703	0.333	0.484	8.79222e-08
RIPOR2	7.92382e-09	-0.40989	0.225	0.338	0.000140703
SF1	1.00879e-11	-0.408686	0.259	0.402	1.79132e-07
CALM1	0.00496784	-0.407474	0.904	0.933	1
LYAR	0.000721955	-0.406062	0.359	0.428	1
VAMP8	1.08194e-07	0.404642	0.54	0.43	0.0019212
ELOB	0.000228335	0.402588	0.636	0.562	1
IL2RB	0.16411	-0.400934	0.337	0.359	1
UXT	0.120941	-0.400497	0.39	0.431	1
TAOK3	1.70589e-13	-0.399776	0.161	0.3	3.02915e-09
AKAP9	3.34644e-09	-0.398219	0.272	0.391	5.94227e-05
DDX46	1.05745e-10	-0.397478	0.179	0.303	1.87771e-06
DEK	0.00310569	-0.396231	0.305	0.367	1
CIB1	3.04036e-05	0.394244	0.493	0.413	0.539876
PSMB9	0.000364578	0.393409	0.554	0.477	1
ITGAX	0.326401	-0.392285	0.089	0.102	1
LEPROTL1	0.436241	-0.39205	0.361	0.373	1
CEMIP2	5.64208e-09	-0.391364	0.156	0.264	0.000100186
PSAP	0.00311244	0.39099	0.482	0.428	1
GPSM3	0.135687	-0.38946	0.466	0.48	1
PLEKHF1	2.13172e-10	0.38736	0.205	0.101	3.7853e-06
PRDX5	9.96734e-09	0.387293	0.503	0.383	0.00017699
ARHGAP9	3.81599e-07	-0.384202	0.215	0.312	0.00677605
BPTF	2.12738e-14	-0.383536	0.135	0.274	3.77758e-10
YTHDC1	4.79731e-12	-0.382137	0.137	0.262	8.51858e-08
TNFSF14	5.57351e-11	0.378747	0.187	0.083	9.89688e-07
ITGB1	9.13666e-06	-0.377167	0.203	0.287	0.16224
HNRNPH1	0.179196	-0.376365	0.407	0.384	1
PNN	7.28465e-10	-0.376201	0.306	0.435	1.29354e-05
SLC25A6	2.08773e-12	-0.375574	0.645	0.747	3.70718e-08
DDX3Y	1.18156e-23	-0.374004	0.026	0.158	2.0981e-19
IQGAP2	5.96244e-17	-0.373527	0.107	0.254	1.05875e-12
TENT5C	0.000107258	0.372983	0.298	0.219	1
SUMO1	6.80095e-10	0.372861	0.492	0.368	1.20764e-05
GOLGB1	4.459e-14	-0.372836	0.097	0.223	7.91785e-10
GOLGA4	6.18172e-12	-0.3701	0.18	0.312	1.09769e-07
PHF3	8.99118e-23	-0.369102	0.113	0.294	1.59656e-18
SLC25A3	0.224243	-0.368555	0.402	0.425	1
EIF4B	4.32154e-10	-0.368218	0.221	0.346	7.67377e-06
FAM107B	3.6334e-13	-0.367953	0.221	0.371	6.45182e-09
TCF7	3.68582e-08	-0.367629	0.08	0.162	0.000654491
EIF4G2	4.56138e-06	-0.366799	0.282	0.371	0.0809964
KIAA1551	2.38911e-13	-0.366643	0.114	0.239	4.24235e-09
RAP1B	0.000856117	0.365407	0.721	0.641	1
ITSN2	9.5095e-15	-0.36405	0.15	0.296	1.6886e-10
SCAF11	4.71318e-05	-0.363261	0.269	0.347	0.836919
FBL	0.00311215	-0.363083	0.259	0.319	1
CNBP	0.118022	0.362809	0.506	0.475	1
THRAP3	2.36207e-15	-0.361536	0.134	0.278	4.19432e-11
CCDC186	3.09289e-13	-0.361334	0.114	0.24	5.49204e-09
ARL6IP5	9.73507e-05	-0.36104	0.338	0.416	1
JPT1	0.000298523	0.3594	0.276	0.208	1
ARHGAP30	1.37554e-05	-0.359254	0.182	0.26	0.244254
GMFG	0.0103831	0.356835	0.701	0.644	1
RBM25	4.9392e-05	-0.356389	0.379	0.46	0.877053
ARID5B	2.20813e-10	-0.355831	0.075	0.169	3.92098e-06
KIF5B	9.49492e-14	-0.355574	0.108	0.233	1.68601e-09
MBNL1	7.48733e-11	-0.355028	0.289	0.433	1.32953e-06
HLA-F	0.303151	-0.35035	0.52	0.544	1
VPS29	3.85322e-12	0.348335	0.399	0.251	6.84217e-08
MSN	0.0244311	-0.347601	0.439	0.479	1
MZT2B	8.13743e-13	-0.345239	0.212	0.358	1.44496e-08
BIRC3	2.61778e-07	-0.345218	0.28	0.175	0.00464839
NKTR	2.75422e-05	-0.345137	0.291	0.37	0.489067
VPS37B	2.01797e-10	0.34465	0.399	0.268	3.58331e-06
BCAS2	1.34774e-08	0.344094	0.395	0.278	0.000239318
KLRD1	0.0963628	0.343345	0.789	0.763	1
CCT4	1.54862e-07	0.342324	0.324	0.222	0.00274988
MRPL18	5.79122e-11	0.341574	0.23	0.118	1.02835e-06
RAB2A	0.279703	-0.341125	0.223	0.242	1
DOK2	2.68104e-06	0.339297	0.458	0.363	0.0476073
KLRB1	0.000907905	-0.335892	0.88	0.908	1
RUNX3	0.00896044	-0.335256	0.372	0.424	1
NOP10	1.1778e-08	0.333863	0.362	0.241	0.000209141
CCNI	0.117245	-0.333061	0.542	0.577	1
TSPO	1.87246e-11	0.331934	0.425	0.29	3.32492e-07
ITM2B	0.394549	0.331212	0.803	0.79	1
H1FX	1.74943e-12	-0.329913	0.066	0.171	3.10646e-08
H2AFZ	0.245185	-0.328153	0.376	0.397	1
ZFP36L1	0.00842745	0.326693	0.276	0.227	1
ITGA4	3.26449e-12	-0.326675	0.112	0.231	5.79675e-08
GABARAP	2.11618e-10	0.325124	0.295	0.175	3.75769e-06
CD99	0.958414	0.325025	0.649	0.663	1
ABRACL	0.00125107	0.324873	0.31	0.244	1
BDP1	5.05106e-11	-0.324782	0.127	0.242	8.96917e-07
LUC7L3	0.0872808	-0.32451	0.224	0.253	1
TAF1D	0.00118368	-0.32426	0.294	0.365	1
ARPC5L	0.0267971	0.322965	0.393	0.343	1
ATF4	0.222868	-0.322857	0.435	0.458	1
SNU13	3.83298e-07	0.322126	0.461	0.356	0.00680623
ROCK1	2.6397e-09	-0.321525	0.196	0.31	4.68732e-05
APMAP	1.94002e-07	-0.32077	0.309	0.411	0.0034449
CD37	0.320748	0.320411	0.683	0.675	1
PPP1CA	0.00119008	-0.320096	0.297	0.367	1
SNRPE	0.370996	0.318481	0.35	0.333	1
CAP1	0.00799511	0.318191	0.497	0.455	1
MT-ND4	8.36246e-05	-0.31773	0.979	0.989	1
YWHAQ	0.643277	-0.315775	0.453	0.456	1
DDX39A	0.000248972	0.315388	0.301	0.231	1
RNF125	5.1085e-07	-0.314853	0.188	0.282	0.00907117
SETX	2.92876e-13	-0.314837	0.055	0.158	5.20061e-09
ATF7IP	1.18624e-16	-0.314778	0.072	0.201	2.10641e-12
NCOR1	3.29627e-05	-0.314563	0.254	0.333	0.585318
IK	0.00265843	-0.312607	0.258	0.315	1
CYLD	4.16457e-10	-0.312418	0.148	0.263	7.39503e-06
ARID5A	2.59179e-06	0.31179	0.328	0.233	0.0460225
CEBPD	9.09085e-16	-0.310654	0.086	0.218	1.61426e-11
POLR2J3.1	1.04123e-09	-0.310365	0.154	0.268	1.84892e-05
ARAP2	9.79882e-18	-0.310312	0.108	0.259	1.73998e-13
HSPH1	1.01787e-11	0.310122	0.308	0.175	1.80743e-07
HSP90AB1	0.0991696	0.309953	0.737	0.703	1
RTF1	0.00195003	-0.309783	0.211	0.267	1
H2AFX	0.00127066	-0.309278	0.227	0.287	1
AAK1	1.4922e-17	-0.306985	0.166	0.337	2.6497e-13
SMC3	1.81493e-14	-0.304383	0.099	0.229	3.22277e-10
RANBP1	0.0182673	0.30405	0.246	0.203	1
ARHGDIA	1.67703e-05	0.303606	0.444	0.357	0.29779
IFNGR1	0.00171977	0.303296	0.28	0.223	1
CHD4	2.54695e-08	-0.302678	0.128	0.226	0.000452261
GPX4	0.000372192	0.302382	0.428	0.355	1
TFDP2	2.18558e-08	-0.30235	0.172	0.277	0.000388093
SERPINB9	9.00383e-06	0.302299	0.196	0.123	0.159881
CD55	0.00787053	0.301923	0.344	0.293	1
KHDRBS1	1.85749e-07	-0.301642	0.19	0.291	0.00329834
SERBP1	0.829678	-0.301375	0.517	0.51	1
JMJD1C	7.23672e-16	-0.301325	0.088	0.221	1.28502e-11
EIF5A	2.29095e-05	-0.300449	0.301	0.393	0.406805
N4BP2L2	7.84611e-05	-0.300262	0.438	0.512	1
APOBEC3C	0.390008	-0.299784	0.188	0.203	1
TOMM20	9.80818e-05	-0.299487	0.207	0.281	1
PPIB	0.287958	-0.294776	0.604	0.63	1
PSIP1	7.63004e-06	-0.294166	0.174	0.255	0.135487
PAIP2	0.567548	-0.293297	0.487	0.485	1
DAZAP2	5.21597e-05	0.293236	0.468	0.384	0.9262
UBE2F	3.53726e-06	0.290919	0.384	0.294	0.0628111
HNRNPDL	0.0452957	-0.290688	0.83	0.845	1
CEBPB	0.793666	-0.290314	0.297	0.297	1
DEFA3	3.78282e-24	0.28952	0.134	0.01	6.71716e-20
POLR2L	0.0031439	0.288026	0.47	0.406	1
GZMH	3.27794e-05	0.287165	0.717	0.632	0.582064
PCSK7	2.75315e-06	-0.286499	0.275	0.375	0.0488876
C9orf78	0.443192	-0.286403	0.363	0.375	1
UQCR10	0.00113878	0.285461	0.377	0.304	1
PCM1	5.90978e-14	-0.285362	0.066	0.178	1.0494e-09
SSR4	0.642747	-0.285084	0.612	0.593	1
ZNF292	2.01518e-09	-0.28464	0.138	0.244	3.57835e-05
DEDD2	2.76502e-05	0.284588	0.252	0.177	0.490985
NIPBL	3.34452e-12	-0.284477	0.104	0.221	5.93886e-08
EPB41	7.86056e-14	-0.28285	0.117	0.249	1.3958e-09
TIMP1	0.0133688	0.281184	0.257	0.205	1
WASF2	1.17701e-08	-0.281062	0.234	0.349	0.000209002
TXN	2.23624e-05	0.281057	0.378	0.295	0.397089
SBDS	2.20598e-06	-0.280823	0.221	0.319	0.0391716
HP1BP3	4.79638e-08	-0.280686	0.247	0.357	0.000851694
HNRNPF	4.24639e-07	0.280648	0.425	0.32	0.00754032
TRA2A	4.10069e-05	-0.279892	0.206	0.283	0.72816
SS18L2	0.000273786	0.279011	0.253	0.186	1
GPATCH8	1.56453e-10	-0.278743	0.128	0.241	2.77813e-06
PIM2	4.33605e-09	0.278159	0.237	0.134	7.69953e-05
ATP5MC2	0.0882901	0.277319	0.718	0.719	1
UPP1	4.7399e-08	0.277207	0.309	0.199	0.000841665
BIN2	0.368845	-0.276244	0.633	0.618	1
SAR1A	8.30319e-06	0.276114	0.315	0.227	0.14744
RBX1	1.20858e-06	0.2757	0.342	0.24	0.0214608
ICAM3	3.1814e-05	-0.275157	0.324	0.416	0.564922
TSPYL2	0.881326	-0.274699	0.206	0.202	1
C1orf21	0.000417113	-0.273463	0.341	0.415	1
TNFRSF1B	0.116314	-0.272424	0.246	0.212	1
ATG2A	5.03047e-07	-0.272011	0.16	0.253	0.00893261
MTPN	2.4668e-08	-0.270242	0.131	0.228	0.000438029
BANF1	5.52963e-06	0.26919	0.366	0.275	0.0981896
RNF19A	9.46328e-13	-0.268834	0.107	0.23	1.68039e-08
TMF1	1.81589e-08	-0.267594	0.116	0.21	0.000322448
SEPT6	0.000500313	-0.26646	0.211	0.277	1
HLA-DRB1	0.438669	0.266236	0.213	0.229	1
OGA	6.80768e-08	-0.265615	0.225	0.334	0.00120884
NDUFA6	7.12977e-05	0.265501	0.341	0.26	1
BOD1L1	1.05697e-14	-0.2653	0.065	0.182	1.87687e-10
ARF6	1.61029e-06	-0.264742	0.339	0.442	0.028594
ELOC	2.32645e-09	0.264273	0.362	0.239	4.13108e-05
HNRNPD	2.96738e-05	-0.262885	0.176	0.253	0.526917
NSD3	2.05627e-11	-0.262723	0.172	0.301	3.65131e-07
PPP1CB	0.000218098	0.262137	0.359	0.279	1
KAT6B	7.22167e-14	-0.261732	0.078	0.195	1.28235e-09
SF3B2	4.28965e-05	-0.261653	0.305	0.388	0.761713
SCP2	0.000379066	0.261451	0.416	0.342	1
PCBP1	0.000545276	0.260569	0.435	0.37	1
ZNF644	1.05889e-07	-0.260252	0.15	0.245	0.00188027
KLF10	1.04653e-05	0.259515	0.28	0.195	0.185832
CSRNP1	2.58137e-08	0.25943	0.39	0.281	0.000458375
SUPT4H1	0.0386211	0.259027	0.29	0.251	1
MTDH	8.96671e-06	-0.258661	0.268	0.355	0.159222
PAK2	0.0534545	-0.258266	0.143	0.228	1
MIS18BP1	1.59443e-10	-0.258043	0.087	0.187	2.83123e-06
ATP1A1	0.258315	-0.256543	0.128	0.146	1
NDUFA12	7.53619e-05	0.256361	0.382	0.297	1
DYNC1H1	3.02301e-09	-0.255617	0.145	0.253	5.36796e-05
PPIA	0.0110079	-0.254581	0.774	0.823	1
TMEM59	0.00220611	0.254547	0.534	0.475	1
CALM2	0.00128842	0.253239	0.684	0.637	1
PRPF38B	0.0228841	-0.253048	0.391	0.432	1
YY1	3.27312e-07	-0.253034	0.155	0.249	0.00581208
UBE2N	9.62275e-07	0.252925	0.331	0.233	0.0170871
UQCRQ	2.33904e-05	0.252616	0.419	0.33	0.415343
DDIT3	0.227928	-0.252574	0.359	0.387	1
AMD1	1.47465e-11	-0.251908	0.103	0.215	2.61854e-07
MDM4	0.00329465	-0.25183	0.201	0.254	1
ATP6V1F	0.0025559	0.251298	0.39	0.329	1
RAB7A	0.0644347	0.251212	0.377	0.341	1
TBCB	0.000614989	0.250259	0.387	0.312	1

## Sheet: NK T_diff
gene_name	p_val	avg_logFC	pct.1	pct.2	p_val_adj
HBB	5.1726e-125	230.419	0.72	0.256	9.18498e-121
HBA2	7.1001e-155	197.058	0.748	0.218	1.26077e-150
HBA1	6.9053e-82	103.74	0.466	0.107	1.22617e-77
MALAT1	4.57978e-39	54.1399	1	1	8.13232e-35
IFIT2	0.00688649	-32.7649	0.07	0.102	1
GNLY	1.82051e-14	-27.8533	0.984	0.979	3.23268e-10
HSPA6	2.15585e-44	26.0554	0.347	0.107	3.82814e-40
RPL32	0.0023922	22.1332	0.999	0.999	1
RPS6	2.32235e-05	21.7422	1	1	0.412379
FTH1	1.41682e-27	20.8126	1	0.997	2.51585e-23
CCL4	6.15093e-32	20.1885	0.914	0.821	1.09222e-27
IER2	1.58496e-67	19.3692	0.944	0.797	2.81441e-63
RPS19	0.724378	-18.7646	1	0.999	1
RPS4X	1.8738e-05	18.0555	1	0.999	0.332731
RPL34	0.125102	18.0127	1	1	1
IL32	0.68135	17.1477	0.822	0.904	1
S100A4	4.20924e-25	-15.6961	0.989	0.985	7.47434e-21
PTGDS	0.26039	15.1198	0.176	0.159	1
IGKC	0.0417302	14.113	0.15	0.182	1
RPS27A	0.000155785	13.1399	1	1	1
DNAJB1	1.47779e-14	12.0495	0.859	0.759	2.62411e-10
ACTB	1.78476e-22	11.6845	0.998	0.991	3.16919e-18
RPS2	4.92229e-59	-11.5816	0.997	0.998	8.74051e-55
RPL27A	4.0377e-12	-11.1751	1	0.997	7.16975e-08
RPL35A	0.000650364	10.3261	0.998	0.999	1
RPS3	1.56461e-14	10.088	0.999	0.999	2.77828e-10
MT-ND2	4.16349e-18	-9.84533	0.951	0.984	7.39312e-14
PTMA	5.08505e-26	-9.80724	0.998	0.997	9.02953e-22
RGS2	1.07529e-08	9.70905	0.7	0.611	0.00019094
RPSA	5.09605e-26	-9.6935	0.936	0.974	9.04906e-22
RPS28	1.48396e-11	-9.65805	0.996	1	2.63506e-07
RPLP1	4.75049e-13	-9.64025	1	1	8.43544e-09
RPL23A	7.08392e-11	-9.45364	1	0.999	1.25789e-06
GADD45B	8.80748e-35	9.45299	0.906	0.763	1.56394e-30
B2M	1.36505e-26	9.14085	1	1	2.42392e-22
RPS27	9.39194e-19	9.09122	1	0.999	1.66773e-14
RPS18	4.14661e-12	9.0122	1	1	7.36313e-08
MT-ND1	0.000126219	-8.9286	0.871	0.883	1
RGS1	1.44611e-07	8.81258	0.571	0.464	0.00256785
RPL23	1.90718e-08	8.75942	0.935	0.942	0.000338658
CCL4L2	0.00014881	-8.17136	0.358	0.284	1
XCL2	1.68805e-07	8.12133	0.216	0.132	0.00299746
RPS13	0.175993	8.09949	0.994	0.993	1
PFN1	2.84468e-78	8.02547	0.997	0.986	5.0513e-74
RPL10	6.9848e-16	-7.87822	1	0.999	1.24029e-11
RPL3	1.49042e-06	7.79061	1	1	0.0264654
CXCR4	0.465187	-7.7857	0.937	0.939	1
AREG	7.46517e-13	7.62118	0.221	0.111	1.32559e-08
RPL19	3.93652e-28	7.3842	0.999	0.997	6.99007e-24
ISG15	0.0112751	-7.35719	0.412	0.367	1
SH3BGRL3	9.62401e-25	7.29413	0.972	0.954	1.70893e-20
HSPA1A	6.29728e-71	7.27627	0.794	0.473	1.11821e-66
RPS26	6.09901e-07	7.21162	0.873	0.828	0.01083
RPL11	2.85066e-13	7.13902	0.999	0.998	5.06192e-09
RPL30	1.95054e-29	7.13865	0.998	0.997	3.46358e-25
RPL13A	1.35121e-17	-6.90863	1	1	2.39934e-13
RPL37	3.98249e-42	-6.89224	0.991	0.997	7.0717e-38
HSP90AA1	7.62156e-05	-6.87711	0.954	0.955	1
RPS16	9.5519e-42	-6.70478	0.983	0.992	1.69613e-37
RPL15	6.4251e-07	-6.65125	0.998	0.998	0.0114091
RPL10A	6.15378e-11	-6.59281	0.98	0.985	1.09273e-06
RPL12	2.40604e-05	-6.40334	0.997	0.993	0.42724
IFNG	0.000214382	6.24079	0.362	0.293	1
RPL21	0.344294	6.13993	1	1	1
RPS3A	0.000637191	6.13986	0.995	0.997	1
RPL26	1.51962e-08	6.13772	1	0.997	0.00026984
RPL41	0.00715157	6.01219	1	1	1
MT-CO1	9.85092e-05	5.93772	1	0.997	1
PPP1R15A	1.05425e-06	-5.90504	0.516	0.642	0.0187202
RPS20	9.45159e-30	-5.8665	0.993	0.996	1.67832e-25
MT-CO3	0.0161027	-5.85687	0.995	0.997	1
RPS24	1.31342e-24	-5.84679	0.994	1	2.33224e-20
DUSP1	0.144074	5.83761	0.854	0.86	1
LTB	0.531811	5.77395	0.138	0.149	1
RPS11	2.11669e-39	-5.64533	0.972	0.991	3.7586e-35
RPS25	7.00581e-08	5.43127	0.995	0.998	0.00124402
MT-ND4	1.0475e-09	-5.42217	0.981	0.991	1.86005e-05
NKG7	0.932394	5.34722	1	1	1
HSPA1B	1.02426e-75	5.20715	0.838	0.526	1.81879e-71
CREM	1.11975e-66	5.18965	0.806	0.551	1.98834e-62
GZMB	1.91967e-07	5.1472	0.953	0.949	0.00340875
CD74	4.43288e-15	5.11901	0.821	0.717	7.87146e-11
PMAIP1	0.31209	-5.11472	0.327	0.338	1
KLF6	2.34198e-39	-5.0697	0.388	0.63	4.15865e-35
BTG2	0.493466	-4.96538	0.634	0.597	1
JUN	2.81902e-08	-4.91141	0.763	0.808	0.000500573
RPL31	0.233566	4.90846	0.999	0.994	1
CD52	0.62963	-4.89581	0.872	0.886	1
C1orf56	5.09876e-10	4.5834	0.366	0.256	9.05386e-06
RPL28	7.31267e-50	-4.43506	0.999	1	1.29851e-45
MT-ATP6	9.19172e-26	-4.21625	0.956	0.985	1.63217e-21
EEF2	3.58274e-09	-4.15771	0.724	0.802	6.36187e-05
TPT1	8.87513e-48	4.12919	0.988	0.992	1.57596e-43
HLA-C	0.142031	4.06288	1	1	1
MT-CO2	8.54843e-05	4.00769	0.993	0.997	1
BTG1	2.75565e-10	-3.96135	0.989	0.983	4.89321e-06
ACTG1	3.52277e-13	-3.94994	0.708	0.797	6.25539e-09
MT-CYB	0.34481	-3.8868	0.975	0.98	1
HLA-DRA	3.24308e-09	3.88144	0.492	0.381	5.75873e-05
RPS12	1.81698e-30	-3.87614	0.997	0.999	3.22641e-26
RPS8	5.16166e-30	-3.86789	0.991	0.997	9.16556e-26
TSC22D3	5.01334e-30	-3.82932	0.752	0.872	8.90219e-26
RPL8	0.000246268	3.79765	0.986	0.992	1
RPS9	9.68489e-05	3.73886	0.992	0.989	1
IFITM2	4.99835e-35	3.67258	0.93	0.836	8.87557e-31
HLA-A	0.295928	3.66235	0.999	1	1
TRGC1	9.32835e-12	-3.62709	0.172	0.286	1.65644e-07
RPL7	0.134519	-3.62496	0.999	0.998	1
CYBA	1.90147e-25	3.53664	0.978	0.955	3.37643e-21
FAU	2.09368e-10	-3.51009	0.993	0.998	3.71775e-06
MT-ND3	5.68484e-23	-3.31815	0.686	0.828	1.00946e-18
UBB	9.85663e-11	3.28915	0.993	0.982	1.75024e-06
RPL5	1.15704e-37	-3.24421	0.959	0.982	2.05456e-33
ANXA1	0.594573	3.2266	0.782	0.785	1
CMC1	6.92019e-09	-3.18267	0.693	0.571	0.000122882
TMSB4X	1.22216e-06	3.1408	1	1	0.021702
RPL13	4.02788e-21	3.13991	1	1	7.15231e-17
TRBC1	2.09509e-05	3.06105	0.643	0.704	0.372026
RPLP2	4.84715e-40	3.05762	1	0.999	8.60708e-36
RPL9	7.80006e-28	3.0492	0.993	0.997	1.38506e-23
RPLP0	1.75282e-22	-3.03798	0.876	0.924	3.11248e-18
INTS6	0.000397208	-2.97104	0.468	0.389	1
FOS	0.00546453	-2.95278	0.381	0.648	1
RPS14	0.0125103	-2.90651	1	1	1
TNFAIP3	0.631028	-2.9026	0.619	0.619	1
ID2	5.47633e-08	2.88911	0.835	0.759	0.000972432
RPS10	0.000248391	-2.86318	0.982	0.985	1
TMSB10	1.15743e-14	-2.86008	1	1	2.05525e-10
RPL6	4.91762e-17	-2.70302	0.986	0.996	8.73222e-13
MT2A	3.03061e-05	2.69347	0.432	0.357	0.538146
GAPDH	0.000634155	-2.67666	0.896	0.919	1
GZMH	0.367606	2.63489	0.955	0.953	1
RACK1	9.68658e-07	2.63473	0.958	0.974	0.0172005
TRBC2	0.962577	-2.57656	0.49	0.487	1
CYCS	0.0100522	2.47988	0.577	0.528	1
HLA-B	4.41516e-60	-2.46716	0.976	1	7.83999e-56
ARHGDIB	1.78018e-07	2.43229	0.947	0.91	0.00316107
RPL37A	1.04338e-25	-2.41416	0.991	0.991	1.85273e-21
TRGC2	0.023939	-2.4107	0.218	0.253	1
RPL36AL	0.000350497	2.30346	0.923	0.902	1
NR4A2	1.08172e-13	2.23828	0.729	0.61	1.9208e-09
BHLHE40	5.39018e-08	-2.1561	0.646	0.549	0.000957134
SAT1	3.07896e-07	2.13872	0.745	0.642	0.0054673
EIF1	9.08779e-12	2.13476	0.997	0.999	1.61372e-07
RPL18	2.87028e-15	2.12126	0.994	0.994	5.09676e-11
CCL5	0.0141166	2.11733	0.998	0.996	1
DDX5	0.0228287	-2.07671	0.887	0.893	1
PNRC1	7.7632e-25	-2.03345	0.773	0.892	1.37851e-20
PTPRC	0.0435666	-2.03084	0.705	0.885	1
FTL	0.00660737	-2.01966	0.989	0.989	1
CD69	2.98673e-11	2.00855	0.792	0.734	5.30354e-07
SYNE2	1.43239e-84	-1.88527	0.335	0.71	2.5435e-80
CDC42SE1	3.27321e-07	1.87565	0.457	0.372	0.00581224
LGALS1	3.23234e-06	-1.8571	0.794	0.72	0.0573967
RPL36	0.129716	-1.84693	0.982	0.991	1
RPS15	0.000370882	-1.81636	0.998	0.997	1
UBC	0.0022927	-1.80757	0.985	0.989	1
PIK3R1	0.000545435	-1.7685	0.323	0.536	1
JUNB	0.593859	1.76616	0.896	0.905	1
GIMAP7	0.230784	1.75495	0.281	0.263	1
ZFP36	0.442588	1.69166	0.824	0.807	1
S100A6	4.55284e-13	1.67398	0.977	0.94	8.08447e-09
RPL17	5.44524e-15	1.65716	0.859	0.791	9.66911e-11
GTF3C1	1.52233e-30	1.63438	0.605	0.378	2.70319e-26
RPS21	2.59007e-05	-1.62997	0.956	0.968	0.459918
COX7C	0.028468	-1.62611	0.795	0.808	1
SEPT7	1.35418e-33	-1.6111	0.674	0.827	2.40461e-29
NCL	4.89385e-61	-1.59462	0.495	0.768	8.69002e-57
ARPC3	1.93747e-06	1.5657	0.842	0.795	0.0344036
KLRB1	5.44898e-12	-1.55146	0.576	0.669	9.67575e-08
RPL18A	0.259736	-1.53673	1	0.997	1
PPP2R5C	0.382503	-1.52704	0.609	0.606	1
REL	0.241297	-1.52415	0.506	0.52	1
SRSF7	1.01198e-23	-1.4506	0.484	0.663	1.79697e-19
FGFBP2	0.177006	-1.42768	0.916	0.928	1
RPS4Y1	3.71546e-56	-1.4253	0.186	0.507	6.59754e-52
CYTIP	0.159235	1.42071	0.545	0.586	1
RPS5	8.1199e-18	-1.36	0.96	0.979	1.44185e-13
RPL22	1.31685e-07	-1.35846	0.947	0.96	0.00233833
HSPA8	4.52786e-07	1.33665	0.831	0.788	0.00804012
RBM39	1.16831e-16	-1.32578	0.71	0.8	2.07458e-12
KLF2	5.70301e-52	-1.31303	0.202	0.495	1.01268e-47
CCL3	4.04411e-10	1.3102	0.448	0.322	7.18113e-06
FUS	2.34132e-37	-1.28647	0.493	0.703	4.15748e-33
CST7	0.00071106	-1.2823	0.959	0.967	1
DYNLL1	1.602e-10	1.26972	0.542	0.448	2.84467e-06
CALR	8.3008e-08	-1.24924	0.461	0.562	0.00147397
VIM	1.00045e-09	-1.24742	0.536	0.644	1.77649e-05
MT-ND5	6.31219e-16	-1.23387	0.589	0.704	1.12086e-11
BCL2A1	1.42985e-11	1.23295	0.18	0.085	2.53898e-07
FOSB	0.000121443	-1.2256	0.106	0.368	1
EEF1B2	1.11736e-19	-1.20445	0.795	0.873	1.9841e-15
SERF2	1.34606e-05	1.18302	0.971	0.966	0.239021
CD3D	1.46168e-07	-1.18079	0.203	0.288	0.00259551
LDHA	2.8203e-06	1.17275	0.685	0.645	0.05008
RPL39	4.80242e-15	1.13733	0.997	0.997	8.52766e-11
SRSF3	0.0739084	-1.1371	0.68	0.695	1
RPL4	2.96195e-19	1.09767	0.913	0.96	5.25954e-15
PLIN2	0.0964576	-1.09244	0.173	0.201	1
KLRC2	0.0048037	-1.07908	0.346	0.412	1
TMA7	2.05664e-07	1.07583	0.899	0.852	0.00365198
DDIT4	1.61693e-11	1.06853	0.783	0.688	2.87119e-07
PAXX	0.652253	-1.06644	0.462	0.467	1
MYL12A	1.84992e-10	1.05495	0.958	0.917	3.28491e-06
DUSP2	0.0019907	1.04826	0.925	0.886	1
CLIC1	0.0157171	-1.03298	0.684	0.717	1
NAP1L1	0.000630607	-0.999002	0.483	0.539	1
ATP5MG	0.00906943	0.993145	0.84	0.816	1
RPL29	3.75554e-18	-0.991588	0.985	0.991	6.66871e-14
YBX1	3.49529e-05	-0.990059	0.765	0.807	0.620659
SERPINB9	2.06816e-20	0.981189	0.36	0.195	3.67243e-16
SAP18	0.493873	0.979597	0.682	0.695	1
CDC42	0.0226728	-0.977029	0.701	0.745	1
NR4A1	5.99423e-13	0.974156	0.271	0.149	1.06439e-08
RBM3	0.103316	-0.958525	0.642	0.647	1
RPL24	2.81388e-13	-0.957618	0.97	0.981	4.99661e-09
TXNIP	1.92059e-07	-0.954847	0.532	0.613	0.0034104
UBA52	3.66096e-21	-0.949535	0.987	0.992	6.50077e-17
MYL6	7.89841e-06	0.942963	0.927	0.909	0.140252
LY6E	0.0127875	0.941794	0.52	0.468	1
ATP5F1E	1.70738e-05	0.94056	0.93	0.915	0.303179
FCGR3A	0.0027376	0.939296	0.785	0.748	1
JAK1	2.79914e-32	-0.938612	0.406	0.631	4.97043e-28
RGCC	4.92254e-15	-0.937807	0.12	0.247	8.74095e-11
GPR65	9.33253e-20	0.935399	0.56	0.392	1.65718e-15
SFPQ	3.46796e-40	-0.93017	0.249	0.509	6.15806e-36
HSPB1	3.80918e-20	0.929201	0.387	0.222	6.76395e-16
AC007952.4	6.45595e-16	-0.914532	0.056	0.165	1.14638e-11
HNRNPC	3.346e-10	-0.901554	0.546	0.643	5.9415e-06
MYADM	4.36867e-43	-0.900521	0.092	0.338	7.75745e-39
CCNL1	4.30042e-31	-0.894764	0.392	0.607	7.63626e-27
RORA	7.77209e-26	-0.880612	0.298	0.503	1.38009e-21
GSTP1	0.000362431	0.876971	0.643	0.582	1
RPS23	5.01202e-22	-0.867074	0.993	0.997	8.89984e-18
HCST	0.259275	-0.866437	0.886	0.871	1
SUB1	0.00263872	-0.863178	0.782	0.754	1
CD7	7.3525e-07	0.862148	0.649	0.571	0.0130558
FCER1G	2.01698e-22	-0.833757	0.314	0.143	3.58156e-18
HNRNPH1	0.157576	0.820292	0.385	0.373	1
BCLAF1	5.07907e-44	-0.807305	0.205	0.475	9.01891e-40
SERTAD1	0.145148	-0.806954	0.578	0.584	1
JMJD6	5.99088e-21	0.798316	0.458	0.283	1.0638e-16
G0S2	1.0215e-14	0.793004	0.228	0.107	1.81388e-10
RPL27	1.1629e-11	0.779158	0.994	0.993	2.06496e-07
ITGB2	0.00460483	0.769219	0.745	0.689	1
HIST1H4C	3.30137e-06	-0.752845	0.17	0.248	0.0586224
RASGEF1B	0.448555	0.736452	0.107	0.097	1
SYNE1	1.39427e-36	-0.728936	0.175	0.415	2.4758e-32
RBM25	1.07504e-15	-0.728567	0.38	0.534	1.90894e-11
TAX1BP1	2.68555e-22	-0.725453	0.342	0.534	4.76873e-18
NPM1	6.91534e-14	0.720092	0.743	0.838	1.22796e-09
RPS15A	3.38125e-21	-0.717221	1	0.997	6.00409e-17
CITED2	0.904759	-0.711088	0.322	0.32	1
TOMM7	1.07766e-12	-0.710558	0.742	0.828	1.91359e-08
ARL4C	4.15189e-22	-0.709773	0.431	0.606	7.37251e-18
IDI1	1.67843e-16	0.707048	0.441	0.282	2.9804e-12
ELF1	4.45066e-13	-0.700494	0.339	0.479	7.90304e-09
HNRNPA2B1	0.328662	0.699803	0.813	0.792	1
TNFSF9	1.76588e-24	0.69545	0.266	0.102	3.13568e-20
PTP4A2	3.99447e-29	-0.693287	0.227	0.441	7.09298e-25
DNTTIP2	8.5409e-07	-0.692725	0.265	0.355	0.0151661
NOP53	6.66053e-17	-0.686272	0.696	0.798	1.18271e-12
SLC25A6	3.17131e-08	-0.685165	0.629	0.729	0.00056313
JUND	1.26257e-14	-0.684551	0.379	0.517	2.24194e-10
EFHD2	2.49168e-30	-0.682159	0.314	0.539	4.42447e-26
UQCRB	0.628614	0.675727	0.847	0.838	1
MYL12B	4.72844e-11	0.671277	0.875	0.807	8.39629e-07
SRSF5	8.22162e-07	-0.668976	0.532	0.619	0.0145991
LRRFIP1	0.000153931	-0.668129	0.344	0.412	1
SAMD9L	0.000130713	-0.667227	0.058	0.103	1
IFRD1	0.62083	-0.664019	0.172	0.179	1
ASCL2	4.70861e-07	0.662249	0.22	0.14	0.00836108
TRDC	7.96514e-05	-0.661201	0.673	0.744	1
RPL38	1.79974e-12	0.65842	0.963	0.979	3.1958e-08
PYHIN1	4.71746e-11	-0.657217	0.358	0.48	8.3768e-07
TYROBP	0.000853274	-0.65649	0.891	0.827	1
TPM3	1.78924e-06	-0.651346	0.616	0.686	0.0317716
DDX39B	1.63113e-73	-0.649736	0.037	0.35	2.8964e-69
MCL1	1.85233e-07	-0.645829	0.298	0.393	0.00328919
CEP78	3.23279e-29	-0.64561	0.188	0.397	5.74047e-25
KDM6B	0.000291831	-0.640803	0.212	0.152	1
KCNQ1OT1	2.69191e-05	-0.639323	0.099	0.158	0.478003
IRF1	0.000162628	-0.639193	0.787	0.743	1
CD3G	2.32712e-09	-0.635544	0.114	0.208	4.13226e-05
ZEB2	2.23113e-27	-0.634702	0.394	0.604	3.96181e-23
XBP1	1.43534e-05	0.632538	0.403	0.32	0.254872
PRRC2C	6.12227e-23	-0.624675	0.378	0.57	1.08713e-18
FAM177A1	2.49209e-15	0.620545	0.416	0.261	4.4252e-11
ITGB1	3.93583e-07	-0.616024	0.342	0.431	0.00698886
TUBA1A	5.49054e-18	-0.615985	0.165	0.322	9.74956e-14
SF3B1	2.01511e-21	-0.612521	0.314	0.499	3.57823e-17
HNRNPU	5.54366e-14	-0.60937	0.376	0.527	9.84387e-10
HLA-E	2.66426e-13	-0.60898	0.979	0.989	4.73093e-09
SLC2A3	0.735326	-0.607882	0.283	0.286	1
ZC3H12A	1.42657e-12	0.60367	0.302	0.179	2.53317e-08
CAST	5.98367e-14	-0.60114	0.364	0.503	1.06252e-09
DDX24	3.20908e-12	-0.594146	0.494	0.617	5.69837e-08
ATRX	1.41983e-16	-0.593937	0.204	0.355	2.52119e-12
HLA-DPB1	0.721087	-0.589019	0.634	0.629	1
GCC2	5.39817e-23	-0.585475	0.192	0.375	9.58553e-19
ITM2B	0.218995	-0.582268	0.828	0.842	1
PNISR	5.53318e-14	-0.579816	0.429	0.57	9.82527e-10
MORF4L1	1.61638e-15	-0.579095	0.379	0.534	2.87021e-11
DDX3X	4.11329e-16	-0.578245	0.237	0.388	7.30397e-12
N4BP2L2	0.000128036	-0.576437	0.458	0.527	1
YWHAZ	6.38614e-23	-0.575489	0.538	0.704	1.13399e-18
ILF3-DT	0.000296069	-0.574626	0.101	0.151	1
HSPE1	5.04682e-12	0.574347	0.544	0.417	8.96165e-08
NFE2L2	1.42403e-10	0.573969	0.454	0.326	2.52864e-06
ARGLU1	1.31169e-14	-0.572552	0.44	0.588	2.32916e-10
BSG	0.000335298	0.571939	0.433	0.361	1
TAF7	9.33995e-09	-0.571238	0.413	0.525	0.000165849
S100A11	2.17142e-14	0.567901	0.412	0.267	3.8558e-10
BTF3	0.373064	0.56369	0.9	0.926	1
RNF213	4.85994e-20	-0.561562	0.272	0.45	8.62979e-16
HMGB1	1.31198e-16	-0.55342	0.805	0.878	2.32969e-12
IER5	2.11192e-05	-0.551452	0.155	0.223	0.375013
SELENOK	1.02242e-08	0.549395	0.611	0.526	0.000181551
SRRM2	2.5101e-29	-0.54882	0.17	0.385	4.45718e-25
HLA-DPA1	0.0159387	0.54845	0.528	0.485	1
TLE4	8.72652e-14	-0.546327	0.167	0.299	1.54957e-09
OASL	0.0573379	-0.545838	0.13	0.103	1
GZMM	0.0775147	-0.544907	0.632	0.671	1
NEAT1	0.00242902	-0.540387	0.603	0.656	1
CACYBP	4.9269e-18	0.539756	0.436	0.269	8.7487e-14
CIRBP	1.22444e-05	-0.537566	0.587	0.649	0.217424
GOLGA4	6.21967e-20	-0.535702	0.174	0.342	1.10443e-15
KLRF1	6.8808e-10	0.533842	0.695	0.582	1.22182e-05
AHNAK	2.72737e-19	-0.531124	0.23	0.402	4.84299e-15
ANKRD12	1.02631e-05	-0.526219	0.42	0.502	0.182241
FYB1	1.08849e-08	-0.523148	0.304	0.418	0.000193284
IDS	1.2641e-17	-0.518074	0.244	0.409	2.24466e-13
RUNX3	1.62943e-13	-0.515504	0.289	0.436	2.89339e-09
PCSK7	7.84612e-10	-0.513129	0.288	0.399	1.39324e-05
RPS17	0.688748	-0.510133	0.956	0.947	1
GNPTAB	4.62524e-21	-0.509985	0.188	0.359	8.21305e-17
EPC1	1.29256e-23	-0.506742	0.225	0.424	2.29521e-19
AKAP13	2.40613e-17	-0.50647	0.194	0.354	4.27256e-13
SNHG15	1.28265e-14	0.50638	0.356	0.213	2.27759e-10
SRRM1	1.64023e-14	-0.503637	0.432	0.579	2.91255e-10
DNAJA1	0.000143952	0.500926	0.619	0.545	1
MT-ND4L	1.11742e-35	-0.497483	0.088	0.3	1.98421e-31
FOSL2	3.11783e-08	0.494643	0.34	0.239	0.000553632
C1orf21	7.72767e-15	-0.493039	0.304	0.454	1.3722e-10
NKTR	3.61086e-14	-0.49187	0.261	0.405	6.4118e-10
UBL5	2.80127e-06	0.484345	0.583	0.501	0.0497422
LYZ	6.88771e-13	0.480865	0.389	0.258	1.22305e-08
FNBP1	6.90473e-14	-0.476474	0.137	0.265	1.22607e-09
RSRC2	1.15309e-10	-0.471559	0.526	0.635	2.04755e-06
ANKRD11	2.41346e-20	-0.471251	0.092	0.24	4.28558e-16
NXT1	6.40083e-12	0.469658	0.368	0.24	1.13659e-07
GOLGB1	2.95693e-17	-0.469545	0.107	0.243	5.25061e-13
EIF5	5.74265e-05	-0.464409	0.429	0.497	1
NDUFS5	0.0115386	0.456873	0.568	0.539	1
HMGB2	0.00515067	-0.456743	0.477	0.531	1
PRR7	1.61733e-09	0.454076	0.199	0.109	2.87189e-05
MYBL1	2.7512e-28	-0.451042	0.053	0.216	4.88531e-24
PPP1CB	0.00360757	0.450365	0.316	0.266	1
SMCHD1	2.26077e-21	-0.448691	0.15	0.32	4.01445e-17
DBI	1.50805e-08	0.448542	0.655	0.554	0.000267784
SCAF11	7.81699e-14	-0.447236	0.251	0.391	1.38806e-09
UTRN	2.97142e-23	-0.442023	0.142	0.318	5.27635e-19
STK17A	3.15271e-07	-0.4318	0.365	0.458	0.00559826
NACA	1.5141e-15	-0.430787	0.958	0.973	2.68859e-11
ZBTB38	4.15839e-23	-0.430692	0.09	0.251	7.38405e-19
DDIT3	4.23213e-06	-0.427428	0.263	0.347	0.07515
TLN1	6.50762e-20	-0.426154	0.168	0.336	1.15556e-15
FNBP4	4.61167e-25	-0.425043	0.132	0.319	8.18894e-21
YWHAQ	0.209133	0.424697	0.485	0.497	1
PF4	4.53932e-05	0.421204	0.123	0.071	0.806046
MBP	9.41988e-12	-0.419445	0.271	0.401	1.67269e-07
CCNI	3.39526e-08	-0.418628	0.555	0.652	0.000602896
IGFBP7	2.37755e-08	0.411874	0.239	0.148	0.000422182
TMBIM6	2.10177e-07	0.40989	0.628	0.552	0.00373211
HERPUD1	5.47768e-05	0.409727	0.458	0.381	0.972671
ETS1	5.02435e-16	-0.409023	0.182	0.327	8.92175e-12
S100A8	5.45441e-26	0.408624	0.465	0.26	9.6854e-22
SYTL3	5.41107e-15	-0.408166	0.181	0.321	9.60844e-11
MACF1	6.90299e-23	-0.405013	0.109	0.272	1.22576e-18
TNFSF14	6.9353e-12	-0.399442	0.177	0.079	1.2315e-07
PRPF4B	2.18189e-17	-0.398693	0.187	0.346	3.87438e-13
MBNL1	1.35197e-10	-0.397669	0.287	0.405	2.4007e-06
SET	6.21085e-11	-0.396349	0.331	0.451	1.10286e-06
SON	8.0492e-08	-0.395217	0.465	0.563	0.0014293
TSPO	6.40166e-10	0.394833	0.479	0.357	1.13674e-05
HNRNPDL	0.000151713	-0.393946	0.801	0.841	1
PHF3	6.72307e-25	-0.392884	0.122	0.302	1.19382e-20
DSTN	1.02707e-08	0.392838	0.542	0.439	0.000182376
TRMT112	2.51395e-18	0.391575	0.583	0.412	4.46402e-14
HP1BP3	3.51363e-16	-0.39096	0.249	0.405	6.23915e-12
HLA-DRB1	0.0505854	-0.387779	0.427	0.478	1
CFL1	9.09701e-07	0.386321	0.98	0.964	0.0161536
IER3	0.00038626	-0.384781	0.213	0.152	1
MZT2B	1.7662e-10	-0.384675	0.242	0.358	3.13624e-06
TAGAP	6.52727e-23	-0.384223	0.089	0.247	1.15905e-18
MTDH	1.75515e-11	-0.380317	0.248	0.376	3.11663e-07
KLF3	8.43197e-08	-0.378967	0.291	0.396	0.00149727
NDUFB2	0.000161115	0.377935	0.503	0.437	1
TPR	1.76872e-11	-0.376581	0.181	0.302	3.14072e-07
SELL	0.0137568	-0.376	0.16	0.123	1
AAK1	4.54818e-15	-0.375865	0.189	0.332	8.07621e-11
PSME1	0.459014	0.372735	0.788	0.765	1
SQSTM1	0.162396	-0.370961	0.29	0.262	1
EIF3A	5.16345e-15	-0.368551	0.146	0.282	9.16875e-11
CLEC2D	1.52884e-06	-0.36796	0.3	0.394	0.0271476
PFDN5	0.626236	-0.367339	0.931	0.94	1
ATM	4.10213e-14	-0.36677	0.186	0.323	7.28416e-10
CD48	3.64529e-10	-0.366574	0.481	0.604	6.47294e-06
AKAP9	6.88519e-11	-0.363831	0.279	0.405	1.2226e-06
TERF2IP	9.37507e-08	-0.36345	0.382	0.473	0.00166473
ENC1	0.0120308	-0.363218	0.206	0.247	1
RNF19A	1.33453e-17	-0.360362	0.137	0.288	2.36972e-13
PABPC1	0.00200587	-0.360309	0.752	0.797	1
BDP1	4.70581e-15	-0.359954	0.131	0.265	8.35611e-11
HSP90B1	7.6819e-14	-0.358679	0.451	0.591	1.36408e-09
ARF1	0.25504	0.357906	0.571	0.549	1
AL021453.1	2.80274e-05	-0.35773	0.086	0.143	0.497682
TNRC6B	3.02335e-11	-0.355855	0.174	0.292	5.36856e-07
SLTM	5.99052e-11	-0.354636	0.18	0.3	1.06374e-06
ATP5F1B	3.15719e-07	0.352861	0.499	0.396	0.00560622
CCL3L1	0.417282	-0.352476	0.201	0.186	1
TPI1	4.03709e-06	0.351384	0.633	0.558	0.0716866
TAF1D	4.27934e-06	-0.351009	0.313	0.398	0.0759882
MYO1F	5.73692e-07	-0.350437	0.441	0.542	0.0101871
HNRNPA1	0.00110066	-0.346589	0.957	0.956	1
KTN1	3.08747e-09	-0.345267	0.175	0.277	5.48241e-05
C12orf75	6.34253e-10	0.344488	0.688	0.587	1.12624e-05
KMT2E	4.43922e-08	-0.343931	0.5	0.593	0.000788272
COX7A2	0.00731181	0.343334	0.626	0.585	1
CKS2	7.67927e-12	0.339935	0.311	0.19	1.36361e-07
PPP1R10	9.189e-18	-0.338766	0.07	0.195	1.63169e-13
DYNC1H1	1.15793e-11	-0.337797	0.138	0.253	2.05613e-07
ATF7IP	2.66365e-19	-0.334799	0.091	0.234	4.72984e-15
NSD3	1.45257e-09	-0.333677	0.208	0.32	2.57934e-05
ZNF292	2.11045e-15	-0.33322	0.127	0.26	3.74753e-11
WASF2	3.45677e-10	-0.332383	0.225	0.344	6.13819e-06
ARHGDIA	3.03765e-08	0.331425	0.453	0.345	0.000539396
S1PR4	2.4259e-07	0.329934	0.185	0.108	0.00430767
CUTA	0.238219	0.329044	0.471	0.463	1
S100A9	1.04447e-07	-0.328281	0.534	0.433	0.00185467
RNMT	1.78915e-19	-0.327715	0.151	0.314	3.17699e-15
GPSM3	0.00358299	-0.327688	0.424	0.479	1
FYN	2.36908e-11	-0.324831	0.202	0.322	4.20677e-07
NINJ1	7.30532e-10	0.32459	0.195	0.102	1.29721e-05
PLEK	0.00156807	-0.32411	0.364	0.424	1
PDIA3	0.00311231	-0.323546	0.534	0.584	1
PCBP2	0.2404	-0.323137	0.469	0.492	1
CD47	0.00046868	0.321949	0.457	0.381	1
EIF3E	0.000368745	-0.321812	0.542	0.603	1
PDE4D	2.40235e-09	-0.321638	0.164	0.267	4.26585e-05
RAN	0.000174123	0.320609	0.511	0.436	1
SERP1	0.998515	0.320571	0.464	0.467	1
EPB41	6.72419e-15	-0.320009	0.107	0.231	1.19402e-10
SRGN	6.77702e-06	0.3198	0.958	0.939	0.120339
ABHD17A	6.34529e-14	-0.318913	0.161	0.292	1.12673e-09
CD63	9.29015e-05	0.318614	0.581	0.497	1
UXT	0.00181531	-0.317921	0.39	0.451	1
COX4I1	0.702767	0.317109	0.885	0.878	1
GABARAP	5.94741e-20	0.314325	0.351	0.181	1.05608e-15
CHD1	1.63121e-08	-0.313868	0.349	0.456	0.000289654
CREBRF	3.38933e-12	-0.312387	0.176	0.301	6.01843e-08
CD247	4.61487e-07	-0.310212	0.771	0.824	0.00819462
IQGAP1	5.45971e-09	-0.309864	0.211	0.316	9.69481e-05
GADD45A	3.08313e-10	-0.309626	0.096	0.189	5.47471e-06
H1FX	8.86311e-17	-0.308567	0.058	0.174	1.57382e-12
TXN	1.68223e-06	0.308529	0.445	0.356	0.0298714
BBX	9.7056e-10	-0.307766	0.194	0.302	1.72342e-05
PCM1	4.64081e-18	-0.307617	0.065	0.191	8.24069e-14
PPIA	0.0987311	-0.307129	0.81	0.811	1
LINC01871	3.21633e-08	0.30576	0.27	0.175	0.000571123
PNN	2.46409e-07	-0.305127	0.314	0.413	0.00437549
DEDD2	5.19611e-07	0.30505	0.285	0.197	0.00922674
VPS13C	2.1538e-19	-0.304647	0.084	0.224	3.82451e-15
TUT4	2.47103e-17	-0.304512	0.072	0.197	4.38781e-13
TENT5A	0.00041848	-0.304326	0.166	0.222	1
ANKRD36C	9.09016e-23	-0.304103	0.06	0.205	1.61414e-18
SBDS	4.48673e-11	-0.303325	0.235	0.363	7.96709e-07
UBXN4	9.93313e-09	-0.303317	0.233	0.339	0.000176383
PSME2	0.00106317	0.302584	0.487	0.429	1
TAOK3	4.50808e-10	-0.301464	0.163	0.269	8.00499e-06
B4GALT1	0.0206051	0.300329	0.194	0.159	1
SLC38A1	1.62179e-11	-0.299557	0.166	0.286	2.87981e-07
MANF	0.000302196	0.298311	0.245	0.186	1
NDUFA4	0.133981	0.297277	0.659	0.62	1
ROCK1	1.62332e-13	-0.296683	0.208	0.35	2.88253e-09
COX6B1	0.0618453	0.294131	0.601	0.57	1
COX6A1	2.59679e-07	0.29353	0.649	0.543	0.00461112
TUBA4A	1.43897e-11	0.292929	0.409	0.279	2.55517e-07
ATP2B1	1.1386e-10	-0.291507	0.133	0.241	2.02182e-06
EIF4B	1.28016e-11	-0.290255	0.229	0.363	2.27318e-07
MYLIP	1.10823e-08	-0.290222	0.229	0.338	0.000196788
CCNH	0.00404676	-0.289527	0.254	0.302	1
CCSER2	4.78656e-13	-0.289457	0.174	0.303	8.49949e-09
PRR13	0.0077011	0.289245	0.509	0.471	1
ARL4A	1.90409e-10	-0.28882	0.084	0.177	3.38109e-06
PIM2	2.53147e-14	0.288354	0.192	0.082	4.49512e-10
IL2RG	4.04991e-08	0.28807	0.622	0.535	0.000719143
PRDX5	1.62276e-10	0.287611	0.455	0.323	2.88154e-06
HSH2D	1.00766e-13	0.287381	0.319	0.184	1.7893e-09
TMF1	2.24781e-16	-0.286778	0.087	0.214	3.99143e-12
BRD2	0.246947	-0.286495	0.406	0.413	1
AC004687.1	3.26776e-09	-0.285135	0.078	0.161	5.80257e-05
PSIP1	2.98154e-08	-0.284705	0.163	0.258	0.000529432
VAMP8	0.0032324	0.283316	0.545	0.491	1
EIF4G2	1.15493e-08	-0.282836	0.249	0.357	0.000205081
RASA2	7.72345e-09	-0.282352	0.089	0.173	0.000137145
GZMA	1.13856e-19	0.28194	0.898	0.807	2.02173e-15
BPTF	3.75609e-16	-0.281808	0.109	0.241	6.66969e-12
SEM1	0.0023051	0.280439	0.376	0.321	1
ASH1L	3.81244e-08	-0.278231	0.137	0.227	0.000676974
RHOH	3.01041e-06	0.277242	0.393	0.3	0.0534558
SH2D2A	1.96381e-06	0.276987	0.308	0.222	0.0348715
IFITM3	1.08209e-12	0.27645	0.2	0.094	1.92147e-08
MAFF	5.04948e-09	0.27634	0.263	0.164	8.96636e-05
EIF3F	6.376e-05	-0.276215	0.559	0.638	1
UCP2	8.2815e-05	0.276198	0.409	0.331	1
CD3E	0.0870112	-0.276052	0.514	0.567	1
FXYD5	6.10626e-05	0.275903	0.724	0.683	1
NDUFA13	0.000176288	0.275824	0.424	0.352	1
ARAP2	1.42947e-17	-0.274936	0.094	0.229	2.53832e-13
CDV3	4.16926e-17	-0.27378	0.093	0.226	7.40335e-13
CALM1	0.0016109	-0.273378	0.935	0.951	1
OAZ1	0.767097	0.273353	0.782	0.751	1
ARF4	6.61096e-06	0.272757	0.251	0.176	0.117391
FAM107B	4.71862e-06	-0.27274	0.222	0.303	0.0837885
VAMP2	0.935112	-0.271878	0.625	0.629	1
DRAP1	0.0121326	0.271738	0.485	0.437	1
AL118516.1	4.18358e-05	0.271634	0.164	0.106	0.742878
YTHDC1	1.22324e-12	-0.271392	0.14	0.261	2.17211e-08
CCDC186	1.56955e-11	-0.271268	0.14	0.253	2.78706e-07
DHX36	1.26969e-07	-0.270745	0.231	0.329	0.00225458
NDUFB7	0.000456509	0.270737	0.494	0.434	1
HIST1H1E	5.92214e-25	-0.269226	0.009	0.121	1.05159e-20
SF1	5.65059e-11	-0.269094	0.211	0.334	1.00338e-06
TMOD3	8.24167e-15	-0.268502	0.097	0.217	1.46347e-10
INSIG1	0.000107266	0.267672	0.274	0.204	1
SPON2	0.319061	0.267662	0.462	0.484	1
DDX17	1.56339e-06	-0.266871	0.218	0.306	0.0277612
KIAA1551	6.31725e-13	-0.266713	0.105	0.218	1.12175e-08
HMGN3	1.50238e-06	0.264945	0.421	0.33	0.0266778
ZFP36L2	0.00848492	0.264747	0.702	0.741	1
ZFAS1	0.364183	-0.264745	0.614	0.591	1
BOD1L1	5.29326e-15	-0.26415	0.056	0.162	9.39925e-11
TCEA1	7.26926e-08	-0.264066	0.235	0.335	0.0012908
HNRNPA0	1.02277e-06	-0.263012	0.382	0.477	0.0181613
MIS18BP1	8.99529e-15	-0.261239	0.071	0.182	1.59729e-10
LST1	4.80264e-14	0.261041	0.223	0.106	8.52806e-10
ELOC	2.56677e-07	0.260755	0.392	0.293	0.00455781
SNRPG	5.71185e-05	0.259961	0.507	0.433	1
TUBB	3.50333e-09	0.259831	0.425	0.313	6.22087e-05
CIR1	5.24597e-05	-0.259176	0.325	0.406	0.931526
TRA2B	5.55162e-08	-0.258798	0.223	0.323	0.000985801
IFITM1	7.28009e-07	-0.25688	0.23	0.323	0.0129273
ACTR2	8.75693e-05	-0.25334	0.276	0.356	1
SH3KBP1	0.0259946	-0.252757	0.269	0.306	1
IFI16	5.97914e-09	-0.252479	0.202	0.309	0.000106172
LSM8	0.00084022	-0.251813	0.32	0.382	1
DOK2	3.42375e-06	0.251649	0.494	0.402	0.0607955
SRSF10	6.74543e-11	-0.251621	0.228	0.352	1.19779e-06
SUN2	0.000775926	-0.251265	0.403	0.464	1
HNRNPD	4.60395e-14	-0.25078	0.131	0.26	8.17524e-10

[truncated: 6 more sheets: pDC_diff, CD8 TCM_diff, CD4 TEM_diff, CD8 TEM1_diff, CD8 TEM2_diff, unknown_diff]
