# Supplementary material for: Single-Cell RNA and ATAC Sequencing Reveal Hemodialysis-Related Immune Dysregulation of Circulating Immune Cell Subpopulations
Source: Front Immunol. 2022 May 26;13:878226. doi: 10.3389/fimmu.2022.878226 (PMC9205630; doi:10.3389/fimmu.2022.878226)
Supplement: Supplementary file 6 [file Table_5.xlsx]

## Sheet: Harmony Seurat
group_name	seqnames	start	end	FDR	MeanDiff
DC	chr10	113179230	113179730	0.00394165	1.17633
DC	chr11	47387997	47388497	0.00394165	1.28533
DC	chr2	16656940	16657440	0.00394165	1.46942
DC	chr4	81505170	81505670	0.00394165	1.08281
DC	chr8	33554727	33555227	0.00394165	1.08071
DC	chr9	136075959	136076459	0.00394165	1.16832
DC	chr9	136644938	136645438	0.00394165	1.36762
DC	chr16	83744538	83745038	0.0048761	0.972505
DC	chr10	104246784	104247284	0.00502632	1.34877
DC	chr12	89769075	89769575	0.00502632	1.10973
DC	chr17	7579315	7579815	0.00502632	1.06333
DC	chr22	35410106	35410606	0.00502632	1.30589
DC	chr7	44980698	44981198	0.00502632	0.962673
DC	chr2	28716105	28716605	0.00523143	1.11589
DC	chr12	52045839	52046339	0.00561809	1.16402
DC	chr11	47268855	47269355	0.00679327	0.942552
DC	chr15	70507870	70508370	0.00679327	1.29063
DC	chr15	92803796	92804296	0.00679327	1.45925
DC	chr17	63641630	63642130	0.00679327	1.05105
DC	chr19	54208096	54208596	0.00679327	1.24872
DC	chr8	55930390	55930890	0.00679327	0.994385
DC	chr2	144660944	144661444	0.00698152	1.29029
DC	chr12	93773054	93773554	0.00764506	0.664724
DC	chr7	151851083	151851583	0.00764506	1.10768
DC	chr7	100368982	100369482	0.0077644	1.20002
DC	chr10	113170099	113170599	0.00907196	0.744987
DC	chr3	149145291	149145791	0.00907196	1.0497
DC	chr1	12132977	12133477	0.00967855	1.09103
DC	chr12	98408688	98409188	0.00981728	1.12398
DC	chr10	113151344	113151844	0.0100211	1.0501
DC	chr17	78890519	78891019	0.0120808	1.16617
DC	chr19	42199654	42200154	0.0126426	1.28266
DC	chr7	2529633	2530133	0.0138939	1.05213
DC	chr13	30713074	30713574	0.01507	0.889162
DC	chr21	33374384	33374884	0.01507	0.80073
DC	chr7	20199348	20199848	0.01507	0.792563
DC	chr17	19386380	19386880	0.0150998	0.763521
DC	chr17	68602964	68603464	0.0150998	0.999223
DC	chr9	129777119	129777619	0.0150998	1.1106
DC	chr10	102646130	102646630	0.0164229	1.04524
DC	chr11	47378299	47378799	0.0164229	0.772238
DC	chr14	92386661	92387161	0.0164229	0.935461
DC	chr15	51576896	51577396	0.0164229	0.976442
DC	chr16	50281848	50282348	0.0164229	0.704115
DC	chr16	85062884	85063384	0.0164229	0.61039
DC	chr16	85291528	85292028	0.0164229	0.805883
DC	chr17	19398500	19399000	0.0164229	0.934476
DC	chr17	45413397	45413897	0.0164229	0.967909
DC	chr19	12786174	12786674	0.0164229	1.24373
DC	chr19	18171511	18172011	0.0164229	0.728895
DC	chr19	18173020	18173520	0.0164229	0.847102
DC	chr19	18397465	18397965	0.0164229	0.957947
DC	chr20	50259836	50260336	0.0164229	0.884097
DC	chr21	38831347	38831847	0.0164229	0.947729
DC	chr3	101898605	101899105	0.0164229	0.741621
DC	chr3	132317138	132317638	0.0164229	1.05017
DC	chr3	149145864	149146364	0.0164229	1.30663
DC	chr3	195900558	195901058	0.0164229	0.900287
DC	chr5	54772705	54773205	0.0164229	0.829429
DC	chr7	44977260	44977760	0.0164229	1.09176
DC	chr7	76507906	76508406	0.0164229	0.698564
DC	chr17	78198861	78199361	0.0166021	1.12211
DC	chr2	231604665	231605165	0.017132	0.945217
DC	chr4	2801120	2801620	0.0177514	1.17409
DC	chr20	50274794	50275294	0.0177736	1.21329
DC	chr1	207205029	207205529	0.019156	0.953476
DC	chr16	17360786	17361286	0.019156	1.12715
DC	chr20	40497999	40498499	0.019156	1.0761
DC	chr10	102452775	102453275	0.020772	0.935099
DC	chr11	326808	327308	0.020772	1.01163
DC	chr14	100341395	100341895	0.020772	0.716582
DC	chr16	82192689	82193189	0.020772	1.13777
DC	chr17	1607317	1607817	0.020772	1.35464
DC	chr18	47985775	47986275	0.020772	0.85869
DC	chr2	38831999	38832499	0.020772	0.752884
DC	chr3	16876023	16876523	0.020772	0.98689
DC	chr3	46934818	46935318	0.020772	0.687329
DC	chr3	125633018	125633518	0.020772	0.822431
DC	chr6	14910643	14911143	0.020772	0.876962
DC	chr6	113631022	113631522	0.020772	0.759033
DC	chr6	159117525	159118025	0.020772	0.83104
DC	chr7	75856456	75856956	0.020772	1.07157
DC	chr9	129773576	129774076	0.020772	0.997518
DC	chr14	75283210	75283710	0.0214972	0.768302
DC	chr6	14121777	14122277	0.0217438	0.936186
DC	chr6	13407632	13408132	0.0217448	0.821674
DC	chr1	27626032	27626532	0.021947	0.897835
DC	chr10	71638076	71638576	0.0237288	0.798502
DC	chr15	75043524	75044024	0.0237288	0.977585
DC	chr22	50304336	50304836	0.0237288	0.816021
DC	chr7	99380073	99380573	0.0237288	1.00435
DC	chr5	139775338	139775838	0.0240983	0.780254
DC	chr15	38069008	38069508	0.0241582	0.696573
DC	chr1	247440088	247440588	0.0249405	0.848988
DC	chr16	73154006	73154506	0.0249405	0.741716
DC	chr19	7657039	7657539	0.0249405	0.996817
DC	chr20	50272068	50272568	0.0249405	0.832601
DC	chr12	4215310	4215810	0.025024	1.18114
DC	chr10	5291652	5292152	0.0265613	0.886031
DC	chr1	28111040	28111540	0.0270977	0.673955
DC	chr1	155219670	155220170	0.0270977	0.656365
DC	chr11	64655124	64655624	0.0270977	0.554292
DC	chr15	75042928	75043428	0.0270977	1.16243
DC	chr16	85982431	85982931	0.0270977	0.695788
DC	chr17	50918163	50918663	0.0270977	0.848573
DC	chr17	83155379	83155879	0.0270977	0.844537
DC	chr19	14785062	14785562	0.0270977	1.02042
DC	chr19	47389091	47389591	0.0270977	0.953566
DC	chr2	174600245	174600745	0.0270977	0.542733
DC	chr3	72310306	72310806	0.0270977	0.722255
DC	chr5	54774709	54775209	0.0270977	0.63281
DC	chr7	106858894	106859394	0.0270977	0.594711
DC	chr9	136644369	136644869	0.0270977	0.976822
DC	chrX	154368719	154369219	0.0270977	0.584644
DC	chr21	41678942	41679442	0.0275461	0.876895
DC	chr17	74512583	74513083	0.0285871	0.679118
DC	chr14	76768335	76768835	0.0287224	0.941849
DC	chr10	102815991	102816491	0.0290828	0.680265
DC	chr12	131860787	131861287	0.0311847	0.811074
DC	chr19	1213815	1214315	0.0313116	0.764904
DC	chr12	111393690	111394190	0.0321111	0.544731
DC	chr14	94384955	94385455	0.0321111	0.791732
DC	chr1	27885019	27885519	0.0331201	0.75877
DC	chr2	102227573	102228073	0.0333082	1.30764
DC	chr10	23413658	23414158	0.0357334	0.684399
DC	chr11	61972546	61973046	0.0357334	0.904525
DC	chr11	114154472	114154972	0.0357334	0.694409
DC	chr14	102565270	102565770	0.0357334	0.618803
DC	chr15	90059491	90059991	0.0357334	0.890353
DC	chr19	14571855	14572355	0.0357334	0.738639
DC	chr2	85706511	85707011	0.0357334	0.764002
DC	chr22	21937928	21938428	0.0357334	1.05045
DC	chr3	101873449	101873949	0.0357334	0.61503
DC	chr5	56415266	56415766	0.0357334	0.561044
DC	chr5	154708812	154709312	0.0357334	0.770982
DC	chr7	2772883	2773383	0.0357334	0.812881
DC	chr17	611066	611566	0.0358904	0.569416
DC	chr1	226034507	226035007	0.0362725	0.767004
DC	chr10	71598112	71598612	0.0362725	0.74722
DC	chr11	60951963	60952463	0.0362725	0.712612
DC	chr12	121278403	121278903	0.0362725	0.747674
DC	chr14	52327157	52327657	0.0362725	0.625378
DC	chr14	93967651	93968151	0.0362725	0.727359
DC	chr19	17765076	17765576	0.0362725	0.604399
DC	chr2	20618006	20618506	0.0362725	0.528218
DC	chr2	240960875	240961375	0.0362725	0.635227
DC	chr20	33724338	33724838	0.0362725	0.554632
DC	chr3	48558592	48559092	0.0362725	0.884509
DC	chr5	56669895	56670395	0.0362725	0.764772
DC	chr8	55924388	55924888	0.0362725	0.634941
DC	chr9	107615195	107615695	0.0362725	0.817242
DC	chr3	117036317	117036817	0.0365175	0.693212
DC	chr7	30237235	30237735	0.0365175	0.655911
DC	chr2	64852903	64853403	0.0365977	0.998829
DC	chr2	70029865	70030365	0.0365977	0.921196
DC	chr3	48465491	48465991	0.0365977	0.898924
DC	chr20	32052665	32053165	0.0366765	0.819505
DC	chr4	2787279	2787779	0.0390694	0.665423
DC	chr17	60305078	60305578	0.0393654	0.680665
DC	chr17	2399475	2399975	0.0395666	1.28114
DC	chr21	43345853	43346353	0.040805	1.14733
DC	chr2	37635491	37635991	0.0428877	1.24657
DC	chr19	39398346	39398846	0.0429528	1.21996
DC	chr2	118016729	118017229	0.0436447	0.714678
DC	chr5	115544655	115545155	0.0436447	0.880215
DC	chr7	157854158	157854658	0.0439825	1.16346
DC	chr17	1587097	1587597	0.0441607	0.89367
DC	chr1	182147072	182147572	0.0443098	0.696235
DC	chr15	58526583	58527083	0.0447053	0.745553
DC	chr19	14434973	14435473	0.0447053	0.711594
DC	chr7	39949398	39949898	0.0447053	0.987112
DC	chr1	41727374	41727874	0.0462859	0.765323
DC	chr1	153566369	153566869	0.0462859	0.814204
DC	chr1	161561236	161561736	0.0462859	0.567426
DC	chr10	118792486	118792986	0.0462859	0.636885
DC	chr11	62033358	62033858	0.0462859	0.644312
DC	chr12	8452952	8453452	0.0462859	0.663001
DC	chr12	11746075	11746575	0.0462859	0.394443
DC	chr12	49233706	49234206	0.0462859	0.86837
DC	chr12	64699594	64700094	0.0462859	0.540364
DC	chr13	110471678	110472178	0.0462859	0.64267
DC	chr14	68733079	68733579	0.0462859	0.688952
DC	chr15	51629581	51630081	0.0462859	0.554905
DC	chr17	1782659	1783159	0.0462859	0.540708
DC	chr17	8806965	8807465	0.0462859	0.829361
DC	chr17	28549591	28550091	0.0462859	0.792368
DC	chr17	64840903	64841403	0.0462859	0.554781
DC	chr2	12168987	12169487	0.0462859	0.588797
DC	chr2	16625167	16625667	0.0462859	0.90849
DC	chr2	43240113	43240613	0.0462859	0.702487
DC	chr2	173898063	173898563	0.0462859	0.666294
DC	chr2	218333342	218333842	0.0462859	0.564859
DC	chr20	47727521	47728021	0.0462859	0.90104
DC	chr22	21939372	21939872	0.0462859	0.562028
DC	chr22	50301987	50302487	0.0462859	0.436833
DC	chr3	39255588	39256088	0.0462859	0.870254
DC	chr5	180820828	180821328	0.0462859	0.836775
DC	chr6	87719037	87719537	0.0462859	1.12393
DC	chr6	148657040	148657540	0.0462859	0.613789
DC	chr6	162184331	162184831	0.0462859	0.681722
DC	chr6	163667573	163668073	0.0462859	0.858769
DC	chr7	5680094	5680594	0.0462859	0.614247
DC	chr8	81161120	81161620	0.0462859	0.699952
DC	chr8	118108648	118109148	0.0462859	0.432987
DC	chr10	71817947	71818447	0.0475132	0.787121
DC	chr19	3548603	3549103	0.0475132	0.631172
DC	chr17	68237732	68238232	0.0475733	0.699956
DC	chr1	39540649	39541149	0.0482039	0.578189
DC	chr11	503291	503791	0.0491274	0.660047
DC	chr17	81346056	81346556	0.0491566	0.734431
DC	chr20	40506556	40507056	0.0491566	1.13063
DC	chr9	133862705	133863205	0.0491566	0.954387
Memory B	chr10	48671521	48672021	3.55667e-05	1.27034
Memory B	chr6	150622939	150623439	6.21691e-05	1.22213
Memory B	chr3	13110618	13111118	0.000332152	1.39308
Memory B	chr19	41876875	41877375	0.000537768	1.21727
Memory B	chr22	41936078	41936578	0.000537768	1.21241
Memory B	chr9	37409239	37409739	0.000633594	1.78965
Memory B	chr2	231672525	231673025	0.000863766	1.07514
Memory B	chr12	92172704	92173204	0.000900415	1.63919
Memory B	chr16	21360068	21360568	0.000900415	1.43121
Memory B	chr19	2681492	2681992	0.000900415	1.33529
Memory B	chr5	172849926	172850426	0.00103761	1.32637
Memory B	chr8	11491889	11492389	0.00134334	1.75085
Memory B	chr1	206050691	206051191	0.00141975	1.16543
Memory B	chr11	44611714	44612214	0.00141975	1.17796
Memory B	chr12	113075180	113075680	0.00141975	0.864038
Memory B	chr19	2664072	2664572	0.00141975	1.05675
Memory B	chr19	50415647	50416147	0.00141975	1.2181
Memory B	chr20	43682053	43682553	0.00141975	0.870312
Memory B	chr20	57680260	57680760	0.00141975	1.08413
Memory B	chr7	44059031	44059531	0.00141975	0.877037
Memory B	chr10	48667964	48668464	0.00234933	0.721574
Memory B	chr17	57551348	57551848	0.00271085	1.00087
Memory B	chr9	37370980	37371480	0.00271085	0.95423
Memory B	chr10	124601379	124601879	0.00284344	1.06451
Memory B	chr11	95715809	95716309	0.00301976	0.971571
Memory B	chr16	88045863	88046363	0.00306472	1.28466
Memory B	chr12	76511080	76511580	0.00315085	0.829767
Memory B	chr3	194691563	194692063	0.00315085	0.892956
Memory B	chr8	38957431	38957931	0.00315085	1.27147
Memory B	chr5	88827086	88827586	0.00342694	1.1005
Memory B	chr19	2710271	2710771	0.00433604	0.959892
Memory B	chr2	47724351	47724851	0.0046349	0.888736
Memory B	chr2	136206583	136207083	0.0046349	0.731878
Memory B	chr5	56588858	56589358	0.0046349	1.07276
Memory B	chr6	159094367	159094867	0.00473997	0.854894
Memory B	chr6	90375704	90376204	0.00647429	1.17041
Memory B	chr6	167113982	167114482	0.00647429	0.990671
Memory B	chr2	25210260	25210760	0.00714793	0.859612
Memory B	chr3	13087873	13088373	0.00714793	0.809249
Memory B	chr3	114213741	114214241	0.00714793	0.977737
Memory B	chr5	59562762	59563262	0.00714793	0.850242
Memory B	chr17	40599112	40599612	0.00742893	1.14863
Memory B	chr9	37027579	37028079	0.010722	0.900908
Memory B	chr10	12264397	12264897	0.0116046	0.92645
Memory B	chr3	72163840	72164340	0.0116046	0.883129
Memory B	chr16	17301602	17302102	0.0130472	0.875076
Memory B	chr8	12765227	12765727	0.0132314	0.728025
Memory B	chr12	107736871	107737371	0.0144591	0.974432
Memory B	chr2	223835957	223836457	0.0144591	0.955343
Memory B	chr5	139636086	139636586	0.0144591	1.33561
Memory B	chr16	29339135	29339635	0.0148992	0.883842
Memory B	chr14	64235865	64236365	0.0154295	0.59348
Memory B	chr19	13104171	13104671	0.0154295	0.684037
Memory B	chr2	60840736	60841236	0.0154295	0.699745
Memory B	chr2	100247415	100247915	0.0154295	0.731736
Memory B	chr5	163914938	163915438	0.0154295	0.65763
Memory B	chr7	47670631	47671131	0.0154295	0.739159
Memory B	chr7	94049987	94050487	0.0154295	0.608376
Memory B	chr8	128267546	128268046	0.0154295	0.815853
Memory B	chr7	2978323	2978823	0.0155404	0.83494
Memory B	chr16	88069382	88069882	0.0188895	0.817532
Memory B	chr16	89487772	89488272	0.0188895	0.75996
Memory B	chr5	134902091	134902591	0.0188895	0.712105
Memory B	chr7	1024321	1024821	0.0188895	0.825157
Memory B	chr3	186534134	186534634	0.0197828	0.72256
Memory B	chr1	157806674	157807174	0.0212211	0.911447
Memory B	chr12	40226199	40226699	0.0216678	0.591673
Memory B	chr14	89383977	89384477	0.0216678	0.523244
Memory B	chr15	41115382	41115882	0.0216678	0.794779
Memory B	chr15	74396328	74396828	0.0216678	0.882371
Memory B	chr2	230447657	230448157	0.0216678	0.475812
Memory B	chr22	17594521	17595021	0.0216678	0.541079
Memory B	chr22	23752329	23752829	0.0216678	0.486187
Memory B	chr3	31952158	31952658	0.0216678	0.668166
Memory B	chr7	1062173	1062673	0.0216678	0.714351
Memory B	chr12	92444754	92445254	0.0217235	0.973724
Memory B	chr13	40445505	40446005	0.0228739	0.719438
Memory B	chr1	160789659	160790159	0.0265032	0.966018
Memory B	chr11	60455414	60455914	0.0265032	0.588441
Memory B	chr14	105818067	105818567	0.0265032	0.921585
Memory B	chr3	13332167	13332667	0.0265032	0.652468
Memory B	chr8	24387376	24387876	0.0265032	0.67917
Memory B	chr8	11545578	11546078	0.0272055	0.56466
Memory B	chr10	132422174	132422674	0.027277	0.826934
Memory B	chr3	196643141	196643641	0.027469	0.85206
Memory B	chr1	30754664	30755164	0.0277527	0.781328
Memory B	chr1	159068199	159068699	0.0277527	0.921268
Memory B	chr10	62000147	62000647	0.0277527	0.713927
Memory B	chr11	64851763	64852263	0.0277527	0.42324
Memory B	chr11	111378961	111379461	0.0277527	0.533611
Memory B	chr12	31636261	31636761	0.0277527	0.438959
Memory B	chr14	51844448	51844948	0.0277527	0.709696
Memory B	chr16	87810283	87810783	0.0277527	0.769964
Memory B	chr17	81517527	81518027	0.0277527	0.460547
Memory B	chr19	2332331	2332831	0.0277527	0.615155
Memory B	chr19	17776493	17776993	0.0277527	0.698318
Memory B	chr2	105776247	105776747	0.0277527	0.885536
Memory B	chr2	164761174	164761674	0.0277527	1.10044
Memory B	chr3	169940374	169940874	0.0277527	0.764881
Memory B	chr5	179544436	179544936	0.0277527	0.627326
Memory B	chr7	47725300	47725800	0.0277527	0.827924
Memory B	chr9	36993792	36994292	0.0277527	0.851387
Memory B	chr11	128552962	128553462	0.0304817	0.690241
Memory B	chr11	83063100	83063600	0.0310308	0.769219
Memory B	chr17	82871129	82871629	0.03479	0.568522
Memory B	chr9	127983818	127984318	0.0349168	0.626342
Memory B	chr6	150599652	150600152	0.0358915	1.37272
Memory B	chr19	49340164	49340664	0.0373213	0.699055
Memory B	chr5	99027246	99027746	0.0373213	0.77572
Memory B	chr6	167112864	167113364	0.0373213	0.887098
Memory B	chr1	15696875	15697375	0.037799	0.634388
Memory B	chr1	30750755	30751255	0.037799	0.558731
Memory B	chr1	55260057	55260557	0.037799	0.845537
Memory B	chr1	204453016	204453516	0.037799	1.0959
Memory B	chr10	96726772	96727272	0.037799	0.576637
Memory B	chr11	44609303	44609803	0.037799	0.670172
Memory B	chr11	73152902	73153402	0.037799	1.14308
Memory B	chr12	121534389	121534889	0.037799	0.556734
Memory B	chr15	70240014	70240514	0.037799	0.907198
Memory B	chr2	151771563	151772063	0.037799	0.619239
Memory B	chr2	231671733	231672233	0.037799	0.724916
Memory B	chr22	22422710	22423210	0.037799	0.578272
Memory B	chr22	35367388	35367888	0.037799	0.631713
Memory B	chr22	46587607	46588107	0.037799	1.2853
Memory B	chr3	122576055	122576555	0.037799	0.727592
Memory B	chr4	38761541	38762041	0.037799	0.903294
Memory B	chr5	150419524	150420024	0.037799	0.610803
Memory B	chr6	14094096	14094596	0.037799	1.07916
Memory B	chr6	36682790	36683290	0.037799	0.713442
Memory B	chr7	20238682	20239182	0.037799	0.465881
Memory B	chr8	52294138	52294638	0.037799	0.527357
Memory B	chr9	37324174	37324674	0.037799	0.663061
Memory B	chr3	108125517	108126017	0.0380635	1.74743
Memory B	chr1	110011571	110012071	0.0384452	0.517913
Memory B	chr17	3914204	3914704	0.0386187	0.530322
Memory B	chr1	178605928	178606428	0.0398316	0.601969
Memory B	chr15	38671607	38672107	0.0405234	0.979728
Memory B	chr17	40615205	40615705	0.0406404	0.484244
Memory B	chr3	52225491	52225991	0.0445668	0.598494
Memory B	chr12	26156195	26156695	0.0464047	0.837957
Memory B	chr10	7471929	7472429	0.046659	0.793451
Memory B	chr2	68789485	68789985	0.046659	0.709056
Memory B	chr4	101790448	101790948	0.046659	0.668541
Memory B	chr7	20217231	20217731	0.0477694	0.780242
Memory B	chr6	150004311	150004811	0.0480511	0.463156
Memory B	chr13	99542730	99543230	0.0481214	0.79818
Memory B	chr2	233354173	233354673	0.048368	0.549968
Memory B	chr2	201208779	201209279	0.0494941	0.621853
Memory B	chr1	48793749	48794249	0.049689	0.683486
Memory B	chr11	9745547	9746047	0.049689	0.458531
Memory B	chr11	47857735	47858235	0.049689	0.419067
Memory B	chr11	48109740	48110240	0.049689	0.404419
Memory B	chr11	118883517	118884017	0.049689	0.66919
Memory B	chr13	46377405	46377905	0.049689	0.528946
Memory B	chr13	99376040	99376540	0.049689	1.0292
Memory B	chr14	50756217	50756717	0.049689	0.479131
Memory B	chr14	61503218	61503718	0.049689	0.741827
Memory B	chr14	61568499	61568999	0.049689	0.732115
Memory B	chr15	52233344	52233844	0.049689	0.446066
Memory B	chr15	59412888	59413388	0.049689	0.524324
Memory B	chr15	69979776	69980276	0.049689	0.482669
Memory B	chr15	88656700	88657200	0.049689	0.531965
Memory B	chr16	85756249	85756749	0.049689	0.485026
Memory B	chr19	14604007	14604507	0.049689	0.631845
Memory B	chr19	17526915	17527415	0.049689	0.550256
Memory B	chr21	14763043	14763543	0.049689	0.519123
Memory B	chr3	187015839	187016339	0.049689	0.466516
Memory B	chr4	81562065	81562565	0.049689	0.726903
Memory B	chr4	86998008	86998508	0.049689	0.73055
Memory B	chr5	151124087	151124587	0.049689	0.628545
Memory B	chr5	156402588	156403088	0.049689	0.377332
Memory B	chr6	113854796	113855296	0.049689	0.650474
Memory B	chr7	18566810	18567310	0.049689	0.53409
Memory B	chr7	102441522	102442022	0.049689	0.424249
Memory B	chr7	106057826	106058326	0.049689	0.410755
Memory B	chr9	35719100	35719600	0.049689	0.40055
Memory B	chr9	81655923	81656423	0.049689	0.454868
Memory B	chr9	99235875	99236375	0.049689	0.445322
Mono DC	chr15	55250422	55250922	0.0231334	0.274936
Mono DC	chr1	27631488	27631988	0.0356419	0.340045
Mono DC	chr1	66395472	66395972	0.0356419	0.323265
Mono DC	chr9	33159625	33160125	0.0356419	0.492025
Monocytes	chr9	129777119	129777619	1.76238e-14	1.33933
Monocytes	chr8	141137855	141138355	7.92598e-14	1.36542
Monocytes	chr20	50274794	50275294	2.72687e-13	1.2294
Monocytes	chr10	69065624	69066124	1.03756e-12	1.00749
Monocytes	chr14	75283839	75284339	1.40234e-12	1.30915
Monocytes	chr1	212485857	212486357	1.47376e-12	0.972213
Monocytes	chr2	47072777	47073277	1.59504e-12	1.07792
Monocytes	chr14	50038561	50039061	2.15525e-12	1.31829
Monocytes	chr20	32155160	32155660	3.94437e-12	1.07041
Monocytes	chr17	78442586	78443086	1.03772e-11	1.22473
Monocytes	chr10	78756692	78757192	1.7616e-11	0.819835
Monocytes	chr12	29242024	29242524	1.7616e-11	1.02503
Monocytes	chr17	36196663	36197163	1.7616e-11	0.949258
Monocytes	chr5	170307483	170307983	4.65107e-11	1.12534
Monocytes	chr19	11323922	11324422	5.14448e-11	1.17258
Monocytes	chr15	92803796	92804296	8.94139e-11	1.16954
Monocytes	chr1	158285743	158286243	1.06123e-10	1.09709
Monocytes	chr17	10063677	10064177	1.19657e-10	0.98741
Monocytes	chr17	1577125	1577625	1.30315e-10	1.12411
Monocytes	chr20	47740641	47741141	1.35946e-10	1.2178
Monocytes	chr19	2168795	2169295	1.39618e-10	1.2524
Monocytes	chr12	54383060	54383560	1.49851e-10	0.939038
Monocytes	chr22	22928665	22929165	1.655e-10	1.13694
Monocytes	chr1	234657147	234657647	1.77743e-10	1.12789
Monocytes	chr6	35370125	35370625	1.77743e-10	0.857875
Monocytes	chr7	101717645	101718145	1.83236e-10	0.68972
Monocytes	chr17	78198861	78199361	1.85334e-10	1.05971
Monocytes	chr20	40688928	40689428	1.9294e-10	0.895382
Monocytes	chr19	12786174	12786674	2.57501e-10	1.13089
Monocytes	chr19	46529867	46530367	3.12085e-10	0.974581
Monocytes	chr22	44068748	44069248	3.12085e-10	0.900842
Monocytes	chr6	15066721	15067221	3.16227e-10	0.886265
Monocytes	chr1	66395472	66395972	5.08591e-10	0.745295
Monocytes	chr19	47370073	47370573	6.98375e-10	1.14672
Monocytes	chr6	13302639	13303139	6.98375e-10	0.973288
Monocytes	chr6	14877065	14877565	6.98375e-10	0.98753
Monocytes	chr9	127561815	127562315	1.04797e-09	0.846855
Monocytes	chr5	139664260	139664760	1.2238e-09	0.828885
Monocytes	chr1	233112916	233113416	1.54762e-09	0.818843
Monocytes	chr19	6057174	6057674	1.55452e-09	0.838575
Monocytes	chr17	51121624	51122124	1.66211e-09	0.685293
Monocytes	chr5	170312618	170313118	2.07944e-09	0.973814
Monocytes	chr2	69985637	69986137	2.24928e-09	0.868129
Monocytes	chr16	8632573	8633073	2.50034e-09	0.710804
Monocytes	chr17	78592333	78592833	2.50034e-09	1.06144
Monocytes	chr5	172881886	172882386	2.50034e-09	0.962093
Monocytes	chr9	297403	297903	2.50034e-09	0.78116
Monocytes	chr5	135456150	135456650	2.91222e-09	0.650294
Monocytes	chr5	140321768	140322268	2.91222e-09	0.738191
Monocytes	chr6	11323514	11324014	2.91222e-09	0.93749
Monocytes	chr5	172133174	172133674	3.12649e-09	0.933085
Monocytes	chr2	156405506	156406006	3.47234e-09	0.895191
Monocytes	chr20	36808808	36809308	4.13975e-09	1.02518
Monocytes	chr2	218370519	218371019	4.23621e-09	0.650222
Monocytes	chr22	30270754	30271254	4.52715e-09	1.115
Monocytes	chr19	54208096	54208596	4.69484e-09	1.23688
Monocytes	chr20	2301083	2301583	4.69484e-09	0.794639
Monocytes	chr2	68387462	68387962	4.73325e-09	0.96023
Monocytes	chr4	73731930	73732430	5.02238e-09	0.592272
Monocytes	chr5	140611958	140612458	5.18594e-09	0.861716
Monocytes	chr8	1755523	1756023	6.07569e-09	0.87903
Monocytes	chr7	50356390	50356890	6.14722e-09	0.972169
Monocytes	chr19	39398346	39398846	6.63605e-09	1.00193
Monocytes	chr12	111393690	111394190	7.52801e-09	0.972568
Monocytes	chr15	70507870	70508370	7.52801e-09	1.0221
Monocytes	chr13	76879470	76879970	9.27089e-09	0.604144
Monocytes	chr12	98439923	98440423	1.00374e-08	0.74877
Monocytes	chr12	113040621	113041121	1.03691e-08	0.706287
Monocytes	chr12	124727252	124727752	1.19911e-08	0.835822
Monocytes	chr19	51784944	51785444	1.19911e-08	0.744117
Monocytes	chr12	89769075	89769575	1.23117e-08	0.877809
Monocytes	chr19	50329158	50329658	1.39748e-08	1.24986
Monocytes	chr6	41271893	41272393	1.39748e-08	0.769037
Monocytes	chr22	35301470	35301970	1.46843e-08	0.754504
Monocytes	chr6	14123645	14124145	1.59218e-08	0.730767
Monocytes	chr12	49233706	49234206	1.6116e-08	0.888472
Monocytes	chr1	150552196	150552696	1.818e-08	0.650735
Monocytes	chr19	2168233	2168733	1.818e-08	0.92241
Monocytes	chr22	31230578	31231078	1.818e-08	0.668939
Monocytes	chr3	12999371	12999871	1.818e-08	0.716873
Monocytes	chr4	40577057	40577557	1.818e-08	0.923483
Monocytes	chr6	137846712	137847212	1.818e-08	0.856076
Monocytes	chr12	9118033	9118533	1.89552e-08	0.633255
Monocytes	chr10	88759556	88760056	1.90748e-08	0.797321
Monocytes	chr15	93236061	93236561	1.90748e-08	0.757695
Monocytes	chr3	57983732	57984232	1.90748e-08	0.807526
Monocytes	chr1	27863075	27863575	2.07476e-08	0.748823
Monocytes	chr19	18173020	18173520	2.16349e-08	0.903999
Monocytes	chr3	48465491	48465991	2.18924e-08	0.963762
Monocytes	chr8	55972880	55973380	2.39482e-08	1.06757
Monocytes	chr1	27631488	27631988	2.39955e-08	0.849764
Monocytes	chr6	137790313	137790813	2.58884e-08	0.837986
Monocytes	chr13	30713074	30713574	2.71626e-08	0.894349
Monocytes	chr2	112839362	112839862	2.72119e-08	0.866049
Monocytes	chr7	100372167	100372667	3.0967e-08	0.75874
Monocytes	chr8	125512962	125513462	3.16417e-08	0.725077
Monocytes	chr1	26542207	26542707	3.28555e-08	0.9721
Monocytes	chr6	113634666	113635166	3.55685e-08	0.779741
Monocytes	chr19	44747290	44747790	3.56517e-08	1.30083
Monocytes	chr19	47389091	47389591	3.56517e-08	0.729626
Monocytes	chr2	127064799	127065299	3.56517e-08	0.748119
Monocytes	chr6	11207054	11207554	3.56517e-08	0.800789
Monocytes	chr10	30494086	30494586	3.84921e-08	0.979699
Monocytes	chr3	45133783	45134283	3.84921e-08	0.779609
Monocytes	chr6	36291038	36291538	3.88616e-08	0.728338
Monocytes	chr2	227370614	227371114	3.93164e-08	0.601495
Monocytes	chr4	2801120	2801620	4.03579e-08	0.710077
Monocytes	chr3	194527106	194527606	4.16341e-08	0.718036
Monocytes	chr15	70462981	70463481	4.24532e-08	0.831032
Monocytes	chr2	68832064	68832564	4.24532e-08	0.698305
Monocytes	chr5	172800122	172800622	4.30981e-08	0.98215
Monocytes	chr1	246961938	246962438	4.38415e-08	0.572537
Monocytes	chr4	184856212	184856712	4.3952e-08	0.594023
Monocytes	chr15	40334062	40334562	5.02683e-08	0.611122
Monocytes	chr5	1479494	1479994	5.86085e-08	0.763364
Monocytes	chr3	129233523	129234023	5.8923e-08	0.957118
Monocytes	chr11	117842008	117842508	5.92599e-08	0.562674
Monocytes	chr1	30756598	30757098	6.28694e-08	0.908383
Monocytes	chr7	5423944	5424444	6.50329e-08	0.83205
Monocytes	chr9	133112628	133113128	6.58893e-08	0.732803
Monocytes	chr9	107489564	107490064	6.67809e-08	0.884081
Monocytes	chr5	177510629	177511129	7.00734e-08	0.776738
Monocytes	chr19	35909253	35909753	7.23961e-08	1.10652
Monocytes	chr1	21337856	21338356	7.40322e-08	0.70614
Monocytes	chr11	61971839	61972339	7.53897e-08	0.709733
Monocytes	chr19	35448557	35449057	7.61581e-08	0.577379
Monocytes	chr20	32112808	32113308	7.67549e-08	0.593142
Monocytes	chr20	5065875	5066375	7.79472e-08	0.547299
Monocytes	chr20	2288829	2289329	7.84165e-08	0.714226
Monocytes	chr22	28799190	28799690	8.01144e-08	0.64193
Monocytes	chr10	28402569	28403069	8.02627e-08	0.747308
Monocytes	chr12	124774044	124774544	8.02627e-08	0.539635
Monocytes	chr3	72082348	72082848	8.4249e-08	0.672376
Monocytes	chr5	149680756	149681256	8.56125e-08	0.8912
Monocytes	chr2	229283040	229283540	8.62008e-08	0.646449
Monocytes	chr5	172886975	172887475	8.64402e-08	0.799962
Monocytes	chr1	12184144	12184644	8.93522e-08	0.853754
Monocytes	chr7	66758858	66759358	9.81431e-08	0.636375
Monocytes	chr1	153566369	153566869	9.87244e-08	0.799651
Monocytes	chr11	76629369	76629869	1.02951e-07	0.674689
Monocytes	chr12	11836288	11836788	1.04695e-07	0.748111
Monocytes	chr19	4539897	4540397	1.09193e-07	0.655839
Monocytes	chr22	17243456	17243956	1.10605e-07	0.547322
Monocytes	chr10	20003587	20004087	1.15558e-07	0.79559
Monocytes	chr1	27885552	27886052	1.17348e-07	0.584897
Monocytes	chr5	135399047	135399547	1.19759e-07	0.792232
Monocytes	chr22	38953862	38954362	1.24472e-07	0.786567
Monocytes	chr9	72305059	72305559	1.25473e-07	0.778215
Monocytes	chr3	40971639	40972139	1.2634e-07	0.664651
Monocytes	chr20	37336543	37337043	1.26341e-07	0.751645
Monocytes	chr9	127519202	127519702	1.26341e-07	0.673915
Monocytes	chr12	6138817	6139317	1.34847e-07	0.658813
Monocytes	chr19	15210193	15210693	1.36532e-07	0.725574
Monocytes	chr21	35932306	35932806	1.3701e-07	0.669619
Monocytes	chr17	78412911	78413411	1.3797e-07	0.83314
Monocytes	chr14	75283210	75283710	1.45807e-07	0.676245
Monocytes	chr3	15805653	15806153	1.48233e-07	0.507503
Monocytes	chr10	79295498	79295998	1.67788e-07	0.501109
Monocytes	chr10	128064128	128064628	1.67788e-07	0.876545
Monocytes	chr6	41286521	41287021	1.67788e-07	0.693862
Monocytes	chr2	144660944	144661444	1.71654e-07	0.751724
Monocytes	chr17	1587097	1587597	1.73127e-07	0.810893
Monocytes	chr1	221000440	221000940	1.78744e-07	0.605691
Monocytes	chr12	116551882	116552382	1.79447e-07	0.480735
Monocytes	chr16	73154006	73154506	1.79447e-07	0.664824
Monocytes	chr6	146543399	146543899	1.81258e-07	0.817153
Monocytes	chr1	154407325	154407825	1.94109e-07	0.569083
Monocytes	chr9	136046103	136046603	1.94408e-07	0.567943
Monocytes	chr7	73587670	73588170	1.96856e-07	0.917434
Monocytes	chr16	31354826	31355326	2.00489e-07	0.663368
Monocytes	chr10	123997496	123997996	2.01679e-07	0.650578
Monocytes	chr11	73218013	73218513	2.01679e-07	0.548304
Monocytes	chr2	8534759	8535259	2.01679e-07	0.805571
Monocytes	chr7	99380073	99380573	2.01679e-07	0.702294
Monocytes	chr12	14980960	14981460	2.10929e-07	0.848986
Monocytes	chr2	227818510	227819010	2.15184e-07	0.780375
Monocytes	chr14	103118981	103119481	2.16061e-07	0.85314
Monocytes	chr17	7579315	7579815	2.40628e-07	0.753404
Monocytes	chr8	133919427	133919927	2.40628e-07	0.622019
Monocytes	chr1	212488524	212489024	2.45689e-07	0.561969
Monocytes	chr12	64625313	64625813	2.45997e-07	0.596443
Monocytes	chr9	104873084	104873584	2.50448e-07	0.726785
Monocytes	chr4	73704546	73705046	2.63334e-07	0.630542
Monocytes	chr12	131860787	131861287	2.64425e-07	0.807777
Monocytes	chr2	239465182	239465682	2.73934e-07	0.538185
Monocytes	chr14	92724423	92724923	2.84737e-07	0.57692
Monocytes	chr1	212671204	212671704	3.03987e-07	0.758966
Monocytes	chr12	122720308	122720808	3.07309e-07	0.516462
Monocytes	chr2	142874218	142874718	3.08025e-07	0.697248
Monocytes	chr11	122856610	122857110	3.10497e-07	0.632022
Monocytes	chr17	1039419	1039919	3.10497e-07	0.591919
Monocytes	chr1	27626032	27626532	3.11786e-07	0.6694
Monocytes	chr7	31812009	31812509	3.20927e-07	0.436757
Monocytes	chr19	48967508	48968008	3.24032e-07	0.585584
Monocytes	chr6	87719037	87719537	3.29711e-07	0.808281
Monocytes	chr20	40497999	40498499	3.39552e-07	0.640173
Monocytes	chr9	105007017	105007517	3.39552e-07	0.470977
Monocytes	chr9	114958045	114958545	3.42351e-07	0.568531
Monocytes	chr2	236871448	236871948	3.43628e-07	0.581768
Monocytes	chr1	226034507	226035007	3.56759e-07	0.74018
Monocytes	chr8	651566	652066	3.57181e-07	0.505754
Monocytes	chr19	47315208	47315708	3.58823e-07	0.773045
Monocytes	chr5	6766468	6766968	3.6883e-07	0.63774
Monocytes	chr11	61347914	61348414	3.69995e-07	0.589103
Monocytes	chr7	106424836	106425336	3.70323e-07	0.680291
Monocytes	chr4	147831714	147832214	3.83274e-07	0.48242
Monocytes	chr1	17629945	17630445	3.86384e-07	0.627432
Monocytes	chr7	36283625	36284125	3.87903e-07	0.642391
Monocytes	chr18	77131254	77131754	3.913e-07	0.599754
Monocytes	chr18	46009400	46009900	4.01482e-07	0.600559
Monocytes	chr11	64239990	64240490	4.05088e-07	0.497362
Monocytes	chr5	160268899	160269399	4.06118e-07	0.659594
Monocytes	chr5	170358101	170358601	4.06118e-07	0.55972
Monocytes	chr1	168504032	168504532	4.07562e-07	0.711895
Monocytes	chr9	89388268	89388768	4.14472e-07	0.49272
Monocytes	chrX	1239711	1240211	4.18565e-07	0.848505
Monocytes	chr10	79321020	79321520	4.21477e-07	0.614165
Monocytes	chr17	10156830	10157330	4.21477e-07	0.673291
Monocytes	chr14	92704263	92704763	4.26573e-07	0.523519
Monocytes	chr22	35376949	35377449	4.26573e-07	0.552802
Monocytes	chr8	28708295	28708795	4.27188e-07	0.685141
Monocytes	chr17	81393840	81394340	4.29168e-07	0.576043
Monocytes	chr15	75043524	75044024	4.29682e-07	0.668636
Monocytes	chr17	78645835	78646335	4.34698e-07	0.629986
Monocytes	chr1	161083379	161083879	4.38927e-07	0.712451
Monocytes	chr1	161216857	161217357	4.38927e-07	0.650107
Monocytes	chr10	79266538	79267038	4.53298e-07	0.644489
Monocytes	chr14	21071249	21071749	4.57225e-07	0.597583
Monocytes	chr22	29310963	29311463	4.57225e-07	0.642349
Monocytes	chr5	36657567	36658067	4.57225e-07	0.472842
Monocytes	chr12	128857296	128857796	4.67517e-07	0.558155
Monocytes	chr17	74786399	74786899	4.67517e-07	0.554323
Monocytes	chr19	7657039	7657539	4.94964e-07	0.622066
Monocytes	chr20	44664154	44664654	4.94964e-07	0.629094
Monocytes	chr19	40579934	40580434	4.96044e-07	0.674261
Monocytes	chr8	47627670	47628170	4.96044e-07	0.540358
Monocytes	chr19	4976258	4976758	5.02963e-07	0.494687
Monocytes	chr2	207311364	207311864	5.1846e-07	0.594363
Monocytes	chr9	133121469	133121969	5.324e-07	0.687226
Monocytes	chr7	106344779	106345279	5.36377e-07	0.593081
Monocytes	chr12	121276913	121277413	5.48801e-07	0.724095
Monocytes	chr1	182149301	182149801	5.60377e-07	0.54559
Monocytes	chr11	61164213	61164713	5.676e-07	0.634479
Monocytes	chr14	75144948	75145448	5.676e-07	0.529641
Monocytes	chr22	50304336	50304836	5.73651e-07	0.835011
Monocytes	chr1	32992364	32992864	5.77556e-07	0.815066
Monocytes	chr6	46772667	46773167	5.80866e-07	0.907956
Monocytes	chr19	2549768	2550268	5.81272e-07	0.534034
Monocytes	chr6	32437277	32437777	5.81272e-07	0.715173
Monocytes	chr11	63871894	63872394	6.13855e-07	0.773815
Monocytes	chr12	8619053	8619553	6.17059e-07	0.562118
Monocytes	chr15	89825175	89825675	6.40355e-07	0.618319
Monocytes	chr3	159929484	159929984	6.40355e-07	0.552474
Monocytes	chr11	130123989	130124489	6.40464e-07	0.891702
Monocytes	chr22	38967731	38968231	6.46727e-07	0.661818
Monocytes	chr3	50242765	50243265	6.46727e-07	0.510673
Monocytes	chr4	1301003	1301503	6.61712e-07	0.709474
Monocytes	chr9	129773576	129774076	6.61712e-07	0.812328
Monocytes	chr8	143545716	143546216	6.62421e-07	0.604002
Monocytes	chr16	10628893	10629393	7.18018e-07	0.536637
Monocytes	chr5	126762223	126762723	7.34569e-07	0.583023
Monocytes	chr7	20219691	20220191	7.41893e-07	0.706466
Monocytes	chr7	2529024	2529524	7.43235e-07	0.556621
Monocytes	chr9	93119796	93120296	7.69925e-07	0.717867
Monocytes	chr1	28112701	28113201	8.1911e-07	0.573237
Monocytes	chr17	74569491	74569991	8.48942e-07	0.642252
Monocytes	chr20	1946603	1947103	8.48942e-07	0.579264
Monocytes	chr15	58248192	58248692	8.65549e-07	0.426703
Monocytes	chr22	17242049	17242549	8.75804e-07	0.476277
Monocytes	chr3	72100695	72101195	8.79688e-07	1.10983
Monocytes	chr20	32052665	32053165	8.80702e-07	0.838456
Monocytes	chr3	45972538	45973038	8.80702e-07	0.536615
Monocytes	chr10	71359297	71359797	8.848e-07	0.5117
Monocytes	chr1	58883358	58883858	8.9002e-07	0.703249
Monocytes	chr1	229129932	229130432	8.9002e-07	0.520973
Monocytes	chr8	133150310	133150810	8.90582e-07	0.817
Monocytes	chr4	2787279	2787779	9.05414e-07	0.769994
Monocytes	chr1	27001761	27002261	9.45973e-07	0.559402
Monocytes	chr12	121144302	121144802	9.45973e-07	0.419565
Monocytes	chr3	52244260	52244760	9.45973e-07	0.42063
Monocytes	chr3	46089223	46089723	9.65412e-07	0.573485
Monocytes	chr20	63686738	63687238	9.65698e-07	0.530918
Monocytes	chr14	35365423	35365923	9.70528e-07	0.650695
Monocytes	chr11	1760422	1760922	9.97741e-07	0.575738
Monocytes	chr11	61972546	61973046	1.00878e-06	0.535286
Monocytes	chr12	6167704	6168204	1.03754e-06	0.693345
Monocytes	chr19	11293648	11294148	1.04039e-06	0.583028
Monocytes	chr6	14921762	14922262	1.06308e-06	0.424794
Monocytes	chr1	39934230	39934730	1.07867e-06	0.427405
Monocytes	chr1	27885019	27885519	1.0873e-06	0.57036
Monocytes	chr10	5291652	5292152	1.09726e-06	0.609414
Monocytes	chr2	70029865	70030365	1.11071e-06	0.550176
Monocytes	chr2	8583411	8583911	1.11385e-06	0.6187
Monocytes	chr3	46100748	46101248	1.11825e-06	0.59331
Monocytes	chr19	43674186	43674686	1.1214e-06	0.511204
Monocytes	chr2	32484795	32485295	1.12235e-06	0.559996
Monocytes	chr20	47727521	47728021	1.13482e-06	1.07415
Monocytes	chr3	12193407	12193907	1.15081e-06	0.601964
Monocytes	chr19	51735977	51736477	1.16255e-06	0.620577
Monocytes	chr21	33216000	33216500	1.16791e-06	0.651457
Monocytes	chr13	50635451	50635951	1.17128e-06	0.585014
Monocytes	chr8	58396598	58397098	1.17128e-06	0.590518
Monocytes	chr6	87732224	87732724	1.17632e-06	0.532211
Monocytes	chr3	149145864	149146364	1.20354e-06	0.635126
Monocytes	chr20	836523	837023	1.27146e-06	0.635088
Monocytes	chr6	154139779	154140279	1.28738e-06	0.520799
Monocytes	chr1	234980889	234981389	1.29162e-06	0.542213
Monocytes	chr21	38831347	38831847	1.29162e-06	0.790303
Monocytes	chr6	11318161	11318661	1.3228e-06	0.796051
Monocytes	chr1	152048015	152048515	1.32658e-06	1.10132
Monocytes	chr12	124568513	124569013	1.32658e-06	0.423889
Monocytes	chr17	74512583	74513083	1.40149e-06	0.540539
Monocytes	chr1	112466153	112466653	1.42393e-06	0.504054
Monocytes	chr17	74520116	74520616	1.42393e-06	0.412737
Monocytes	chr17	2396760	2397260	1.43467e-06	0.773812
Monocytes	chr10	71817947	71818447	1.44283e-06	0.468724
Monocytes	chr19	11568138	11568638	1.4454e-06	0.745579
Monocytes	chr17	78174183	78174683	1.45581e-06	0.410215
Monocytes	chr15	64883925	64884425	1.45926e-06	0.530255
Monocytes	chr20	40571715	40572215	1.45926e-06	0.473812
Monocytes	chr19	35318970	35319470	1.47926e-06	0.516575
Monocytes	chr1	12153073	12153573	1.48677e-06	0.757086
Monocytes	chr2	46470208	46470708	1.48713e-06	0.540562
Monocytes	chr1	209659955	209660455	1.49287e-06	0.809946
Monocytes	chr10	71829048	71829548	1.49287e-06	0.491463
Monocytes	chr6	144150048	144150548	1.49287e-06	0.906498
Monocytes	chr20	5535162	5535662	1.51225e-06	0.491309
Monocytes	chr17	8069024	8069524	1.51827e-06	0.360993
Monocytes	chr18	63236288	63236788	1.51827e-06	0.736681
Monocytes	chr4	184896930	184897430	1.51827e-06	0.548022
Monocytes	chr5	172150514	172151014	1.52235e-06	0.576272
Monocytes	chr5	83368339	83368839	1.62444e-06	0.594845
Monocytes	chr2	26008831	26009331	1.63445e-06	0.532989
Monocytes	chr12	108332949	108333449	1.65848e-06	0.589745
Monocytes	chr20	46545035	46545535	1.65848e-06	0.515777
Monocytes	chr1	212234521	212235021	1.66078e-06	0.47464
Monocytes	chr19	45442670	45443170	1.69189e-06	0.806739
Monocytes	chr8	47600650	47601150	1.69189e-06	0.602705
Monocytes	chr17	73142959	73143459	1.70213e-06	0.37254
Monocytes	chr8	125430020	125430520	1.73435e-06	0.840101
Monocytes	chr6	11712636	11713136	1.77869e-06	0.589098
Monocytes	chr19	10780280	10780780	1.78138e-06	0.416709
Monocytes	chr2	7773266	7773766	1.80226e-06	0.429922
Monocytes	chr16	67244353	67244853	1.81195e-06	0.535344
Monocytes	chr1	183590355	183590855	1.85293e-06	0.574441
Monocytes	chr17	38700807	38701307	1.86837e-06	0.709646
Monocytes	chr6	2854410	2854910	1.86837e-06	0.6625
Monocytes	chr1	28111040	28111540	1.8841e-06	0.678078
Monocytes	chr14	101121034	101121534	1.89046e-06	0.353661
Monocytes	chr1	27012764	27013264	1.90612e-06	0.579513
Monocytes	chr1	234841697	234842197	1.91476e-06	0.985983
Monocytes	chr1	109822276	109822776	1.92917e-06	0.551922
Monocytes	chr22	30263270	30263770	1.93271e-06	0.618493
Monocytes	chr11	78424727	78425227	1.95458e-06	0.532257
Monocytes	chr1	27116623	27117123	1.97511e-06	0.453402
Monocytes	chr15	39411513	39412013	1.99468e-06	0.512046
Monocytes	chr10	58322446	58322946	2.0294e-06	0.52481
Monocytes	chr11	4455385	4455885	2.0294e-06	0.512203
Monocytes	chr8	41544710	41545210	2.0294e-06	0.469438
Monocytes	chr20	40506556	40507056	2.03688e-06	0.452872
Monocytes	chr7	36192082	36192582	2.07969e-06	0.459839
Monocytes	chr16	72203370	72203870	2.08967e-06	0.440225
Monocytes	chr1	9163873	9164373	2.18022e-06	0.673698
Monocytes	chr22	17771545	17772045	2.21219e-06	0.653112
Monocytes	chr2	42118107	42118607	2.24754e-06	0.692825
Monocytes	chr19	51751680	51752180	2.25808e-06	0.512006
Monocytes	chr2	37828992	37829492	2.25808e-06	0.494232
Monocytes	chr9	107637578	107638078	2.28092e-06	0.588437
Monocytes	chr12	121143777	121144277	2.29611e-06	0.531579
Monocytes	chr11	6201441	6201941	2.30238e-06	0.513987
Monocytes	chr7	104960999	104961499	2.35325e-06	0.562196
Monocytes	chr15	89974421	89974921	2.39298e-06	0.399661
Monocytes	chr17	81285360	81285860	2.39688e-06	0.512407
Monocytes	chr13	28468094	28468594	2.40574e-06	0.538932
Monocytes	chr16	84806147	84806647	2.47866e-06	0.389266
Monocytes	chr8	89777037	89777537	2.51804e-06	0.373147
Monocytes	chr5	177416306	177416806	2.54568e-06	0.487482
Monocytes	chr7	36119213	36119713	2.59733e-06	0.440927
Monocytes	chr10	5852346	5852846	2.61203e-06	0.518068
Monocytes	chr7	6424323	6424823	2.62433e-06	0.454298
Monocytes	chr13	110520406	110520906	2.63869e-06	0.454819
Monocytes	chr12	54411311	54411811	2.6848e-06	0.752235
Monocytes	chr17	1607317	1607817	2.69542e-06	0.841057
Monocytes	chr1	109615780	109616280	2.70778e-06	0.736457
Monocytes	chr21	41678942	41679442	2.71617e-06	0.500807
Monocytes	chr3	126472205	126472705	2.72945e-06	0.567611
Monocytes	chr12	121214867	121215367	2.73343e-06	0.481259
Monocytes	chr8	11858611	11859111	2.7517e-06	0.629522
Monocytes	chr21	38289618	38290118	2.76276e-06	0.593343
Monocytes	chr14	68397305	68397805	2.77674e-06	0.617899
Monocytes	chr7	75905922	75906422	2.7884e-06	0.607416
Monocytes	chr16	11743502	11744002	2.83592e-06	0.491127
Monocytes	chr12	104649929	104650429	2.87449e-06	0.414786
Monocytes	chr3	41117458	41117958	2.88532e-06	0.812951
Monocytes	chr3	72102054	72102554	2.97664e-06	0.71047
Monocytes	chr19	18180856	18181356	2.97824e-06	0.512188
Monocytes	chr8	18083172	18083672	3.10314e-06	0.763067
Monocytes	chr5	56159445	56159945	3.12398e-06	0.629077
Monocytes	chr3	10173847	10174347	3.13873e-06	0.643694
Monocytes	chrX	1505062	1505562	3.15604e-06	0.46648
Monocytes	chr15	45456601	45457101	3.17316e-06	0.543277
Monocytes	chr1	202952790	202953290	3.18806e-06	0.653611
Monocytes	chr6	7697967	7698467	3.18806e-06	0.492957
Monocytes	chr8	55885577	55886077	3.18829e-06	0.722882
Monocytes	chr19	18677933	18678433	3.20153e-06	0.477303
Monocytes	chr9	105064404	105064904	3.29541e-06	0.374517
Monocytes	chr7	928557	929057	3.30764e-06	0.73686
Monocytes	chr2	71071888	71072388	3.35452e-06	0.557646
Monocytes	chr9	133855640	133856140	3.36097e-06	0.413937
Monocytes	chr7	20466391	20466891	3.41595e-06	0.546951
Monocytes	chr4	184851074	184851574	3.42615e-06	0.645048
Monocytes	chr3	143443758	143444258	3.48123e-06	0.580858
Monocytes	chr6	87756871	87757371	3.51732e-06	0.599106
Monocytes	chr16	73068466	73068966	3.55211e-06	0.379611
Monocytes	chr3	12681778	12682278	3.55537e-06	0.460539
Monocytes	chr16	55444770	55445270	3.57193e-06	0.466472
Monocytes	chr7	100368982	100369482	3.60541e-06	1.02572
Monocytes	chr5	95861240	95861740	3.61288e-06	0.517463
Monocytes	chr3	125633018	125633518	3.69655e-06	0.730902
Monocytes	chr1	58618237	58618737	3.78848e-06	0.632025
Monocytes	chr11	65776169	65776669	3.78848e-06	0.461857
Monocytes	chr19	54247916	54248416	3.78848e-06	0.902958
Monocytes	chr2	179265034	179265534	3.78848e-06	0.348475
Monocytes	chr7	77410097	77410597	3.78848e-06	0.510977
Monocytes	chr19	53824136	53824636	3.83538e-06	0.647997
Monocytes	chr2	60515552	60516052	3.83538e-06	0.503138
Monocytes	chr8	20189096	20189596	3.92847e-06	0.57851
Monocytes	chr15	75047007	75047507	3.94522e-06	0.48661
Monocytes	chr2	74831859	74832359	3.98598e-06	0.44708
Monocytes	chr14	90087415	90087915	3.99162e-06	0.595131
Monocytes	chr21	41366583	41367083	3.99162e-06	0.596684
Monocytes	chr7	41777942	41778442	3.99162e-06	0.404716
Monocytes	chr4	153655956	153656456	4.01875e-06	0.48366
Monocytes	chr19	7674255	7674755	4.09546e-06	0.393045
Monocytes	chr20	20780364	20780864	4.19329e-06	0.38027
Monocytes	chr18	48896752	48897252	4.23239e-06	0.721226
Monocytes	chr4	153652382	153652882	4.26049e-06	0.512882
Monocytes	chr5	56155984	56156484	4.32884e-06	0.508114
Monocytes	chr2	229330853	229331353	4.53307e-06	0.448459
Monocytes	chr1	199859374	199859874	4.54037e-06	0.508813
Monocytes	chr19	555840	556340	4.57565e-06	0.717751
Monocytes	chr17	74532108	74532608	4.70216e-06	0.639073
Monocytes	chr19	4430689	4431189	4.77373e-06	0.629732
Monocytes	chr5	134249717	134250217	4.8023e-06	0.617226
Monocytes	chr15	33154651	33155151	4.87467e-06	0.688322
Monocytes	chr20	63873346	63873846	4.87467e-06	0.54366
Monocytes	chr3	5657027	5657527	4.87467e-06	0.54836
Monocytes	chr3	146544522	146545022	4.87467e-06	0.710474
Monocytes	chr22	35410106	35410606	4.91214e-06	0.689054
Monocytes	chr1	17635689	17636189	5.02551e-06	0.570414
Monocytes	chr10	71889958	71890458	5.09467e-06	0.577727
Monocytes	chr14	68932628	68933128	5.09467e-06	0.623052
Monocytes	chr12	63918033	63918533	5.1781e-06	0.621748
Monocytes	chr15	41930365	41930865	5.22473e-06	0.483554
Monocytes	chr3	46406453	46406953	5.23468e-06	0.458568
Monocytes	chr7	102064662	102065162	5.2671e-06	0.669335
Monocytes	chr1	201714579	201715079	5.28306e-06	0.400566
Monocytes	chr3	11289010	11289510	5.32114e-06	0.602227
Monocytes	chr5	175689463	175689963	5.43033e-06	0.475563
Monocytes	chr17	4130640	4131140	5.44982e-06	0.352157
Monocytes	chr12	124626196	124626696	5.48527e-06	0.771279
Monocytes	chr19	45515029	45515529	5.50449e-06	0.803099
Monocytes	chr19	41409553	41410053	5.62581e-06	0.490291
Monocytes	chr5	151215188	151215688	5.70379e-06	0.617988
Monocytes	chr1	9900335	9900835	5.80071e-06	0.380736
Monocytes	chr19	46619662	46620162	5.81754e-06	0.505348
Monocytes	chr4	184813287	184813787	5.84496e-06	0.606221
Monocytes	chr15	93178998	93179498	5.87553e-06	0.504197
Monocytes	chr3	33791658	33792158	5.91598e-06	0.436895
Monocytes	chr3	117036317	117036817	5.91598e-06	0.550677
Monocytes	chr5	83368866	83369366	5.91598e-06	0.344401
Monocytes	chr5	95261522	95262022	5.96786e-06	0.409926
Monocytes	chr1	151611246	151611746	5.98729e-06	0.5778
Monocytes	chr12	10167606	10168106	5.98729e-06	0.447463
Monocytes	chr17	4845066	4845566	5.98729e-06	0.516364
Monocytes	chr6	34284731	34285231	5.98729e-06	0.410331
Monocytes	chr7	73581971	73582471	5.98729e-06	0.343783
Monocytes	chr9	113151787	113152287	5.98729e-06	0.479239
Monocytes	chr3	46017660	46018160	6.04318e-06	0.388582
Monocytes	chr2	127411994	127412494	6.131e-06	0.581158
Monocytes	chr20	32068652	32069152	6.16291e-06	0.48566
Monocytes	chr12	109828138	109828638	6.3237e-06	0.60972
Monocytes	chr19	41810944	41811444	6.3237e-06	0.577982
Monocytes	chr2	43109216	43109716	6.41325e-06	0.459033
Monocytes	chr2	173997262	173997762	6.42553e-06	0.532415
Monocytes	chr16	88599121	88599621	6.48027e-06	0.520846
Monocytes	chr13	46340938	46341438	6.54535e-06	0.370157
Monocytes	chr19	18392398	18392898	6.54535e-06	0.438856
Monocytes	chr4	102760258	102760758	6.647e-06	0.71173
Monocytes	chr17	7114833	7115333	6.83977e-06	0.423848
Monocytes	chrX	15676810	15677310	6.83977e-06	0.353167
Monocytes	chr12	89756682	89757182	6.86223e-06	0.502462
Monocytes	chr10	132588600	132589100	6.86942e-06	0.701221
Monocytes	chr20	50033790	50034290	6.9224e-06	0.518717
Monocytes	chr5	172361472	172361972	6.98438e-06	0.618188
Monocytes	chr2	196242273	196242773	6.99898e-06	0.86514
Monocytes	chr12	22538980	22539480	7.02253e-06	0.638816
Monocytes	chr17	18257980	18258480	7.21296e-06	0.40896
Monocytes	chr19	14661291	14661791	7.21296e-06	0.460292
Monocytes	chr20	20259422	20259922	7.21704e-06	0.584056
Monocytes	chr15	45447920	45448420	7.43352e-06	0.879566
Monocytes	chr5	1480227	1480727	7.43589e-06	0.503131
Monocytes	chr1	41739083	41739583	7.44479e-06	0.631083
Monocytes	chr16	57893853	57894353	7.44941e-06	0.345153
Monocytes	chr6	30496527	30497027	7.44941e-06	0.552093
Monocytes	chr9	87479658	87480158	7.49365e-06	0.502141
Monocytes	chr22	37590390	37590890	7.50474e-06	0.642331
Monocytes	chr7	134174684	134175184	7.50474e-06	0.459873
Monocytes	chr13	40402330	40402830	7.53484e-06	0.51755
Monocytes	chr14	100375382	100375882	7.53484e-06	0.667208
Monocytes	chr15	67149981	67150481	7.53484e-06	0.5225
Monocytes	chr17	8966882	8967382	7.53484e-06	0.518185
Monocytes	chr16	85061547	85062047	7.5909e-06	0.516257
Monocytes	chr9	128098177	128098677	7.60762e-06	0.610009
Monocytes	chr8	125342170	125342670	7.65783e-06	0.478281
Monocytes	chr1	33433733	33434233	7.75077e-06	0.391918
Monocytes	chr10	3720531	3721031	7.86273e-06	0.505577
Monocytes	chr17	78862229	78862729	7.90545e-06	0.482486
Monocytes	chr10	944392	944892	7.95486e-06	0.62256
Monocytes	chr11	35303706	35304206	7.95486e-06	0.579546
Monocytes	chr15	51622741	51623241	7.95486e-06	0.568985
Monocytes	chr17	74639822	74640322	7.95486e-06	0.434863
Monocytes	chr17	78337478	78337978	7.95486e-06	0.587049
Monocytes	chr20	31523549	31524049	7.95486e-06	0.448085
Monocytes	chr22	42889205	42889705	7.95486e-06	0.439331
Monocytes	chr1	212608385	212608885	8.06052e-06	0.80063
Monocytes	chr15	67109526	67110026	8.13233e-06	0.525008
Monocytes	chr5	17118597	17119097	8.13233e-06	1.00509
Monocytes	chr5	140251464	140251964	8.17475e-06	0.50962
Monocytes	chr5	80125980	80126480	8.3076e-06	0.616845
Monocytes	chr10	102815991	102816491	8.34213e-06	0.606238
Monocytes	chr17	74690344	74690844	8.38796e-06	0.681942
Monocytes	chr22	42931310	42931810	8.49882e-06	0.433219
Monocytes	chr14	100341395	100341895	8.53755e-06	0.502569
Monocytes	chr22	21936320	21936820	8.53755e-06	0.493487
Monocytes	chr3	14410632	14411132	8.53755e-06	0.641583
Monocytes	chr13	80168390	80168890	8.56185e-06	0.396471
Monocytes	chr7	151088674	151089174	8.56185e-06	0.480329
Monocytes	chr6	14910643	14911143	8.6529e-06	0.543302
Monocytes	chr6	108565834	108566334	8.6529e-06	0.550515
Monocytes	chr13	99312482	99312982	8.66617e-06	0.603812
Monocytes	chr3	172129764	172130264	8.67646e-06	0.646131
Monocytes	chr8	133139396	133139896	8.71314e-06	0.623156
Monocytes	chr10	102818910	102819410	8.76958e-06	0.545564
Monocytes	chr20	19934770	19935270	8.76958e-06	0.442747
Monocytes	chr20	32040198	32040698	8.8035e-06	0.624238
Monocytes	chr5	163916331	163916831	8.82495e-06	0.369256
Monocytes	chr8	27408771	27409271	8.84682e-06	0.591587
Monocytes	chr10	124721595	124722095	8.86174e-06	0.48744
Monocytes	chr12	122716580	122717080	8.88561e-06	0.435285
Monocytes	chr20	37270531	37271031	8.88561e-06	0.54499
Monocytes	chr9	128053500	128054000	8.88561e-06	0.48881
Monocytes	chr2	144671742	144672242	8.91601e-06	0.392608
Monocytes	chr2	70019116	70019616	8.97756e-06	0.540463
Monocytes	chr2	37635491	37635991	9.01328e-06	0.739031
Monocytes	chr1	39540649	39541149	9.09398e-06	0.353841
Monocytes	chr4	107838283	107838783	9.21436e-06	0.526369
Monocytes	chr17	64326385	64326885	9.37067e-06	0.463692
Monocytes	chrX	119685175	119685675	9.56456e-06	0.431584
Monocytes	chr19	7492091	7492591	9.63645e-06	0.66848
Monocytes	chrX	1274757	1275257	9.76644e-06	0.220477
Monocytes	chr3	171813993	171814493	9.9077e-06	0.571164
Monocytes	chr21	38805597	38806097	1.01547e-05	0.540139
Monocytes	chr2	58107762	58108262	1.01992e-05	0.621837
Monocytes	chr11	66970800	66971300	1.02077e-05	0.352282
Monocytes	chr12	11746075	11746575	1.02077e-05	0.475347
Monocytes	chr22	49966760	49967260	1.02415e-05	0.635105
Monocytes	chr16	69539360	69539860	1.02481e-05	0.315434
Monocytes	chr17	78541711	78542211	1.0368e-05	0.449997
Monocytes	chr5	78529383	78529883	1.03889e-05	0.441953
Monocytes	chr15	75042928	75043428	1.05105e-05	0.785312
Monocytes	chr1	31523649	31524149	1.06362e-05	0.6367
Monocytes	chr19	39430636	39431136	1.06362e-05	0.756512
Monocytes	chr20	45998336	45998836	1.06362e-05	0.350779
Monocytes	chr3	131361485	131361985	1.07029e-05	0.562176
Monocytes	chr1	247407123	247407623	1.0705e-05	0.697008
Monocytes	chr6	137240110	137240610	1.07522e-05	0.518487
Monocytes	chr10	104351214	104351714	1.08026e-05	0.520189
Monocytes	chr16	72931621	72932121	1.08026e-05	0.47138
Monocytes	chr9	134371761	134372261	1.08026e-05	0.594263
Monocytes	chr22	27134378	27134878	1.0819e-05	0.418107
Monocytes	chr12	121190392	121190892	1.09186e-05	0.634277
Monocytes	chr10	118792486	118792986	1.09517e-05	0.445509
Monocytes	chr16	11640159	11640659	1.09517e-05	0.633229
Monocytes	chr15	78988508	78989008	1.09612e-05	0.517404
Monocytes	chr8	23559106	23559606	1.10288e-05	0.552296
Monocytes	chr5	177307018	177307518	1.11004e-05	0.43972
Monocytes	chr20	62728167	62728667	1.111e-05	0.440385
Monocytes	chr12	108723374	108723874	1.12314e-05	0.426641
Monocytes	chr15	85580201	85580701	1.12314e-05	0.517337
Monocytes	chr1	167601302	167601802	1.13073e-05	0.509379
Monocytes	chr13	48144372	48144872	1.13556e-05	0.472144
Monocytes	chr2	173043395	173043895	1.13556e-05	0.459427
Monocytes	chr15	58139898	58140398	1.13737e-05	0.452639
Monocytes	chr2	109213584	109214084	1.16306e-05	0.588132
Monocytes	chr3	49345007	49345507	1.16306e-05	0.462926
Monocytes	chr2	218733585	218734085	1.17561e-05	0.45343
Monocytes	chr3	195101182	195101682	1.18332e-05	0.388375
Monocytes	chr4	184859995	184860495	1.18332e-05	0.368716
Monocytes	chr2	43212907	43213407	1.1873e-05	0.36368
Monocytes	chr6	36685974	36686474	1.1873e-05	0.303539
Monocytes	chr17	50290059	50290559	1.19999e-05	0.444027
Monocytes	chr9	94649102	94649602	1.19999e-05	0.391432
Monocytes	chr20	1537660	1538160	1.21515e-05	0.508706
Monocytes	chr5	172775475	172775975	1.21679e-05	0.544081
Monocytes	chr12	124713025	124713525	1.22211e-05	0.408013
Monocytes	chr22	50541664	50542164	1.24662e-05	0.481605
Monocytes	chr2	11701831	11702331	1.24914e-05	0.595076
Monocytes	chr2	64859190	64859690	1.2525e-05	0.436708
Monocytes	chr1	235971706	235972206	1.26011e-05	0.536889
Monocytes	chr6	32439566	32440066	1.26077e-05	0.601412
Monocytes	chr5	140633133	140633633	1.26488e-05	0.441088
Monocytes	chr22	36164640	36165140	1.2808e-05	0.48542
Monocytes	chr14	92657415	92657915	1.28579e-05	0.580695
Monocytes	chr4	26218070	26218570	1.2931e-05	0.418435
Monocytes	chr17	78916088	78916588	1.31643e-05	0.367627
Monocytes	chr1	183580175	183580675	1.33216e-05	0.484049
Monocytes	chr10	112852240	112852740	1.33216e-05	0.45533
Monocytes	chr19	54873950	54874450	1.33715e-05	0.387516
Monocytes	chr8	22704831	22705331	1.33715e-05	0.983332
Monocytes	chr1	206464512	206465012	1.35612e-05	0.658184
Monocytes	chr10	79467656	79468156	1.36067e-05	0.334029
Monocytes	chr11	6200924	6201424	1.36428e-05	0.544911
Monocytes	chr6	161369217	161369717	1.38051e-05	0.477566
Monocytes	chr11	65492824	65493324	1.38367e-05	0.284666
Monocytes	chr2	174032022	174032522	1.39191e-05	0.443548
Monocytes	chr1	116380615	116381115	1.39379e-05	0.297305
Monocytes	chr1	157106332	157106832	1.39379e-05	0.330526
Monocytes	chr2	28717400	28717900	1.39638e-05	0.37022
Monocytes	chr3	168095759	168096259	1.39809e-05	0.561678
Monocytes	chr1	12196591	12197091	1.41e-05	0.41354
Monocytes	chr2	142873297	142873797	1.41267e-05	0.37489
Monocytes	chr5	1501947	1502447	1.41267e-05	0.614965
Monocytes	chr6	30781683	30782183	1.42126e-05	0.339936
Monocytes	chr1	173122963	173123463	1.42151e-05	0.587343
Monocytes	chr1	15684581	15685081	1.43152e-05	0.31768
Monocytes	chr12	54385084	54385584	1.43152e-05	0.300851
Monocytes	chr22	17781597	17782097	1.4473e-05	0.558136
Monocytes	chr15	45445310	45445810	1.45122e-05	0.45253
Monocytes	chr5	61275826	61276326	1.45144e-05	0.476685
Monocytes	chr5	83306564	83307064	1.45144e-05	0.646537
Monocytes	chr10	32318388	32318888	1.47404e-05	0.534884
Monocytes	chr14	69042964	69043464	1.5003e-05	0.374294
Monocytes	chr10	71868142	71868642	1.5532e-05	0.498014
Monocytes	chr6	158667060	158667560	1.5564e-05	0.639723
Monocytes	chr10	124035740	124036240	1.56887e-05	0.64516
Monocytes	chr20	20254997	20255497	1.56887e-05	0.352835
Monocytes	chr22	42994979	42995479	1.57367e-05	0.400235
Monocytes	chr9	72586734	72587234	1.59578e-05	0.504131
Monocytes	chr20	50003164	50003664	1.62556e-05	0.344139
Monocytes	chr9	98129339	98129839	1.64645e-05	0.411265
Monocytes	chr9	87792726	87793226	1.65086e-05	0.646524
Monocytes	chr12	94172853	94173353	1.65713e-05	0.493504
Monocytes	chr3	52891680	52892180	1.66769e-05	0.405831
Monocytes	chr13	99280141	99280641	1.6885e-05	0.539936
Monocytes	chr17	8922307	8922807	1.70153e-05	0.603527
Monocytes	chr12	52197849	52198349	1.70458e-05	0.425259
Monocytes	chr2	98748912	98749412	1.70727e-05	0.486553
Monocytes	chr10	124291292	124291792	1.70835e-05	0.457301
Monocytes	chr19	14672171	14672671	1.71937e-05	0.553633
Monocytes	chr2	207166009	207166509	1.71937e-05	0.99479
Monocytes	chr20	5647918	5648418	1.74049e-05	0.336287
Monocytes	chr13	48783198	48783698	1.75224e-05	0.552764
Monocytes	chr19	1180396	1180896	1.75224e-05	0.445616
Monocytes	chr22	17706410	17706910	1.75224e-05	0.410135
Monocytes	chr5	157107106	157107606	1.75668e-05	0.400071
Monocytes	chr19	44738704	44739204	1.78236e-05	0.439904
Monocytes	chr10	30493473	30493973	1.78941e-05	0.431495
Monocytes	chr22	27113139	27113639	1.78941e-05	0.355875
Monocytes	chr6	159983694	159984194	1.78941e-05	0.612035
Monocytes	chr9	137032853	137033353	1.79733e-05	0.396702
Monocytes	chr12	111406929	111407429	1.79734e-05	0.614404
Monocytes	chr4	8167746	8168246	1.80188e-05	0.438642
Monocytes	chr2	229300848	229301348	1.80371e-05	0.409009
Monocytes	chr2	239937147	239937647	1.81799e-05	0.314508
Monocytes	chr2	108594043	108594543	1.82261e-05	0.308159
Monocytes	chr19	18514785	18515285	1.82592e-05	0.491799
Monocytes	chr10	104246784	104247284	1.8476e-05	0.643666
Monocytes	chr2	239500873	239501373	1.85181e-05	0.445413
Monocytes	chr17	81735564	81736064	1.86246e-05	0.612443
Monocytes	chr6	37189686	37190186	1.87141e-05	0.682088
Monocytes	chr9	93115927	93116427	1.87172e-05	0.708348
Monocytes	chr1	220879077	220879577	1.87278e-05	0.465102
Monocytes	chr17	2083664	2084164	1.91704e-05	0.531504
Monocytes	chr9	33226919	33227419	1.91747e-05	0.320161
Monocytes	chr3	151871585	151872085	1.9201e-05	0.49671
Monocytes	chr1	41768400	41768900	1.93984e-05	0.402731
Monocytes	chr1	247445817	247446317	1.95435e-05	0.373419
Monocytes	chr19	43670045	43670545	1.95562e-05	0.506337
Monocytes	chr2	143068453	143068953	1.99709e-05	0.491557
Monocytes	chr1	33338761	33339261	2.00189e-05	0.539254
Monocytes	chr3	4474789	4475289	2.04957e-05	0.512944
Monocytes	chr10	124145100	124145600	2.06312e-05	0.615774
Monocytes	chr12	122400433	122400933	2.06312e-05	0.448691
Monocytes	chr15	90019941	90020441	2.06312e-05	0.360594
Monocytes	chr16	81478864	81479364	2.06312e-05	0.489484
Monocytes	chr2	8234163	8234663	2.06312e-05	0.38518
Monocytes	chr3	5186004	5186504	2.06312e-05	0.406145
Monocytes	chr4	119103205	119103705	2.06312e-05	0.40841
Monocytes	chr10	5284370	5284870	2.0681e-05	0.443917
Monocytes	chr20	8394282	8394782	2.07831e-05	0.414965
Monocytes	chr6	159701435	159701935	2.08038e-05	0.345242
Monocytes	chr7	91264072	91264572	2.10892e-05	0.606489
Monocytes	chr3	127591845	127592345	2.11025e-05	0.391038
Monocytes	chr9	136644938	136645438	2.11025e-05	0.512411
Monocytes	chr2	65064978	65065478	2.11597e-05	0.559238
Monocytes	chr2	218381877	218382377	2.11853e-05	0.5505
Monocytes	chr19	53851746	53852246	2.12132e-05	0.392734
Monocytes	chr7	30184994	30185494	2.12132e-05	0.381934
Monocytes	chr19	51651432	51651932	2.14981e-05	0.408764
Monocytes	chr8	141119560	141120060	2.15391e-05	0.519754
Monocytes	chr20	2218134	2218634	2.15434e-05	0.417991
Monocytes	chr4	168881193	168881693	2.15434e-05	0.419597
Monocytes	chr12	113416135	113416635	2.16027e-05	0.39017
Monocytes	chr2	68391069	68391569	2.16027e-05	0.544392
Monocytes	chr12	8540754	8541254	2.18137e-05	0.363162
Monocytes	chr8	37900266	37900766	2.20104e-05	0.572833
Monocytes	chr21	44968088	44968588	2.22021e-05	0.545311
Monocytes	chr22	35602158	35602658	2.23512e-05	0.545221
Monocytes	chr6	105880116	105880616	2.23512e-05	0.624708
Monocytes	chr7	75842821	75843321	2.25374e-05	0.541044
Monocytes	chr16	17259232	17259732	2.26314e-05	0.432377
Monocytes	chr11	73461856	73462356	2.2703e-05	0.573038
Monocytes	chr11	59273334	59273834	2.30387e-05	0.422484
Monocytes	chr16	86018483	86018983	2.30387e-05	0.653902
Monocytes	chr20	23125557	23126057	2.3062e-05	0.693676
Monocytes	chr10	71638076	71638576	2.31823e-05	0.570498
Monocytes	chr14	55117949	55118449	2.32103e-05	0.419968
Monocytes	chr3	138915381	138915881	2.35084e-05	0.529326
Monocytes	chr11	65150705	65151205	2.3652e-05	0.428065
Monocytes	chr18	21163835	21164335	2.3652e-05	0.478058
Monocytes	chr19	4808162	4808662	2.3652e-05	0.374861
Monocytes	chr17	68312567	68313067	2.38258e-05	0.56103
Monocytes	chr3	101898605	101899105	2.39673e-05	0.623503
Monocytes	chr7	72805824	72806324	2.39673e-05	0.475176
Monocytes	chr22	35328384	35328884	2.39723e-05	0.515034
Monocytes	chr1	121511481	121511981	2.40467e-05	0.498038
Monocytes	chr16	21626565	21627065	2.42148e-05	0.714331
Monocytes	chr17	27244469	27244969	2.42795e-05	0.428228
Monocytes	chr17	83199636	83200136	2.42795e-05	0.569378
Monocytes	chr6	56542602	56543102	2.4447e-05	0.745222
Monocytes	chr6	89034458	89034958	2.4454e-05	0.589944
Monocytes	chr12	106248922	106249422	2.45311e-05	0.606521
Monocytes	chr10	30542455	30542955	2.47259e-05	0.51057
Monocytes	chr10	71753450	71753950	2.47259e-05	0.440779
Monocytes	chr7	106365258	106365758	2.47355e-05	0.599812
Monocytes	chr16	4515725	4516225	2.47567e-05	0.404294
Monocytes	chr1	151992394	151992894	2.48088e-05	0.582884
Monocytes	chr1	86137395	86137895	2.48239e-05	0.445827
Monocytes	chr12	124681284	124681784	2.48239e-05	0.383445
Monocytes	chr15	90915719	90916219	2.48239e-05	0.664512
Monocytes	chr22	44026693	44027193	2.48591e-05	0.693575
Monocytes	chr12	31749120	31749620	2.5092e-05	0.5681
Monocytes	chr11	2933323	2933823	2.50982e-05	0.584841
Monocytes	chr1	32339491	32339991	2.51042e-05	0.368986
Monocytes	chr2	218745149	218745649	2.51328e-05	0.473169
Monocytes	chr7	151806132	151806632	2.53216e-05	0.623701
Monocytes	chr12	124506394	124506894	2.54445e-05	0.26224
Monocytes	chr17	4766106	4766606	2.54445e-05	0.428008
Monocytes	chr15	39326942	39327442	2.54862e-05	0.515612
Monocytes	chr14	92675894	92676394	2.58006e-05	0.399899
Monocytes	chr18	58535243	58535743	2.58006e-05	0.532898
Monocytes	chr3	129238850	129239350	2.58006e-05	0.408405
Monocytes	chr11	10581569	10582069	2.65147e-05	0.327111
Monocytes	chr1	46373592	46374092	2.65906e-05	0.615589
Monocytes	chr1	153357496	153357996	2.66629e-05	0.330863
Monocytes	chr2	8544932	8545432	2.67555e-05	0.558231
Monocytes	chr11	61963073	61963573	2.67814e-05	0.627087
Monocytes	chr5	172412694	172413194	2.67814e-05	0.41162
Monocytes	chr19	13102989	13103489	2.70034e-05	0.510455
Monocytes	chr1	166902194	166902694	2.71031e-05	0.328165
Monocytes	chr20	23147814	23148314	2.71031e-05	0.42016
Monocytes	chr22	50542521	50543021	2.71682e-05	0.464477
Monocytes	chr6	24743226	24743726	2.73339e-05	0.300757
Monocytes	chr1	244353661	244354161	2.7377e-05	0.375626
Monocytes	chr16	660648	661148	2.7377e-05	0.546331
Monocytes	chr17	15927978	15928478	2.74794e-05	0.476253
Monocytes	chr22	27150377	27150877	2.74794e-05	0.40098
Monocytes	chr6	149259625	149260125	2.74794e-05	0.439835
Monocytes	chr9	72396546	72397046	2.74794e-05	0.389456
Monocytes	chr8	23538838	23539338	2.8033e-05	0.43367
Monocytes	chr7	2637414	2637914	2.81425e-05	0.4312
Monocytes	chr16	31259697	31260197	2.81974e-05	0.534328
Monocytes	chr1	17431447	17431947	2.85487e-05	0.469255
Monocytes	chr21	44880830	44881330	2.89262e-05	0.382182
Monocytes	chr15	91921424	91921924	2.93655e-05	0.423191
Monocytes	chr6	90537693	90538193	2.93655e-05	0.470605
Monocytes	chr19	2094351	2094851	2.94587e-05	0.385572
Monocytes	chr7	98284295	98284795	2.94784e-05	0.718283
Monocytes	chr22	50308495	50308995	2.97733e-05	0.449504
Monocytes	chr2	144703873	144704373	3.00482e-05	0.647272
Monocytes	chr8	26572054	26572554	3.02276e-05	0.603004
Monocytes	chr4	26288495	26288995	3.03739e-05	0.368422
Monocytes	chr1	150160352	150160852	3.04501e-05	0.585126
Monocytes	chr4	38857550	38858050	3.04501e-05	0.45019
Monocytes	chr22	21942243	21942743	3.10541e-05	0.389724
Monocytes	chr10	6399381	6399881	3.12433e-05	0.391338
Monocytes	chr12	56320911	56321411	3.13127e-05	0.379296
Monocytes	chr7	115461	115961	3.1338e-05	0.332419
Monocytes	chr19	47324364	47324864	3.1774e-05	0.461447
Monocytes	chrX	150200950	150201450	3.1774e-05	0.422753
Monocytes	chr10	88853137	88853637	3.18548e-05	0.340807
Monocytes	chr11	46237024	46237524	3.18548e-05	0.496469
Monocytes	chr11	73214434	73214934	3.18548e-05	0.450242
Monocytes	chr14	71341120	71341620	3.18548e-05	0.342944
Monocytes	chr19	17107886	17108386	3.18548e-05	0.486288
Monocytes	chr1	155102216	155102716	3.18817e-05	0.360897
Monocytes	chr19	6100203	6100703	3.19634e-05	0.360016
Monocytes	chr6	14665748	14666248	3.19952e-05	0.692159
Monocytes	chr20	40323440	40323940	3.21966e-05	0.33381
Monocytes	chr8	26595540	26596040	3.22919e-05	0.360317
Monocytes	chr13	31951105	31951605	3.26143e-05	0.827797
Monocytes	chr17	1095021	1095521	3.26143e-05	0.257102
Monocytes	chr2	74845348	74845848	3.26591e-05	0.364795
Monocytes	chr4	168509623	168510123	3.26591e-05	0.369387
Monocytes	chr10	71860408	71860908	3.28303e-05	0.396212
Monocytes	chr2	68857815	68858315	3.28303e-05	0.514844
Monocytes	chr2	117980828	117981328	3.28303e-05	0.419727
Monocytes	chr20	32034482	32034982	3.28303e-05	0.51739
Monocytes	chr6	21856740	21857240	3.28641e-05	0.309823
Monocytes	chr10	97689486	97689986	3.30796e-05	0.524558
Monocytes	chr21	38277368	38277868	3.30959e-05	0.339759
Monocytes	chr13	46338920	46339420	3.31253e-05	0.425545
Monocytes	chr9	114995715	114996215	3.31463e-05	0.355466
Monocytes	chr18	379588	380088	3.32869e-05	0.464748
Monocytes	chr17	78388441	78388941	3.35465e-05	0.774776
Monocytes	chr2	215728490	215728990	3.35733e-05	0.426818
Monocytes	chr19	18397465	18397965	3.35917e-05	0.494219
Monocytes	chrX	44012613	44013113	3.40636e-05	0.473878
Monocytes	chr14	92492145	92492645	3.41307e-05	0.441303
Monocytes	chr9	131598048	131598548	3.41307e-05	0.645843
Monocytes	chr15	51576896	51577396	3.41926e-05	0.51086
Monocytes	chr11	72807804	72808304	3.43869e-05	0.366304
Monocytes	chr16	31351867	31352367	3.44679e-05	0.625447
Monocytes	chr3	53748688	53749188	3.44679e-05	0.472861
Monocytes	chr1	150162977	150163477	3.46582e-05	0.649961
Monocytes	chr15	77004172	77004672	3.48049e-05	0.477101
Monocytes	chr20	19915461	19915961	3.48049e-05	0.428896
Monocytes	chr1	36374604	36375104	3.48401e-05	0.664384
Monocytes	chr11	68010038	68010538	3.49077e-05	0.511489
Monocytes	chr1	41727374	41727874	3.51014e-05	0.564814
Monocytes	chr10	5234039	5234539	3.51014e-05	0.32773
Monocytes	chr10	104324229	104324729	3.51014e-05	0.746725
Monocytes	chr11	61967943	61968443	3.51014e-05	0.337133
Monocytes	chr11	102727843	102728343	3.51014e-05	0.390286
Monocytes	chr14	92460786	92461286	3.51014e-05	0.274995
Monocytes	chr15	40388861	40389361	3.51014e-05	0.431455
Monocytes	chr16	29736722	29737222	3.51014e-05	0.426041
Monocytes	chr19	6062212	6062712	3.51014e-05	0.421875
Monocytes	chr8	133645146	133645646	3.51014e-05	0.569903
Monocytes	chr9	5569348	5569848	3.51014e-05	0.287159
Monocytes	chr9	134929120	134929620	3.51014e-05	0.443424
Monocytes	chr5	140261653	140262153	3.51165e-05	0.404185
Monocytes	chr1	212636529	212637029	3.51465e-05	0.3629
Monocytes	chr1	206467906	206468406	3.52969e-05	0.631425
Monocytes	chr2	229313519	229314019	3.55181e-05	0.44865
Monocytes	chr2	20439514	20440014	3.55861e-05	0.357797
Monocytes	chr6	137233909	137234409	3.60077e-05	0.426986
Monocytes	chr20	40494125	40494625	3.60985e-05	0.452868
Monocytes	chr8	144012501	144013001	3.61763e-05	0.445746
Monocytes	chr19	4562017	4562517	3.63071e-05	0.624695
Monocytes	chr14	75427641	75428141	3.65485e-05	0.707271
Monocytes	chr13	110536355	110536855	3.71453e-05	0.516331
Monocytes	chr15	91861178	91861678	3.71453e-05	0.372225
Monocytes	chr20	50283833	50284333	3.71453e-05	0.62589
Monocytes	chr20	19759709	19760209	3.74841e-05	0.41344
Monocytes	chr12	11750240	11750740	3.75173e-05	0.380638
Monocytes	chr8	81161120	81161620	3.75519e-05	0.490242
Monocytes	chr3	37979987	37980487	3.76931e-05	0.449183
Monocytes	chr11	110027101	110027601	3.77815e-05	0.415531
Monocytes	chr16	11597114	11597614	3.78317e-05	0.341507
Monocytes	chr3	149448243	149448743	3.79309e-05	0.519293
Monocytes	chr5	135387138	135387638	3.80456e-05	0.436851
Monocytes	chr12	29428652	29429152	3.81141e-05	0.393492
Monocytes	chr19	14114814	14115314	3.81141e-05	0.491871
Monocytes	chr1	41740849	41741349	3.81783e-05	0.44569
Monocytes	chr22	37674912	37675412	3.82007e-05	0.377047
Monocytes	chr1	59367610	59368110	3.85831e-05	0.346426
Monocytes	chr7	112080381	112080881	3.88271e-05	0.484359
Monocytes	chr2	64644255	64644755	3.88448e-05	0.496939
Monocytes	chr17	8955484	8955984	3.92065e-05	0.3401
Monocytes	chr9	134407097	134407597	3.92726e-05	0.574896
Monocytes	chr16	30903592	30904092	3.95774e-05	0.566298
Monocytes	chr1	39890223	39890723	3.96112e-05	0.391056
Monocytes	chr9	113187924	113188424	3.96112e-05	0.516246
Monocytes	chr14	90630354	90630854	4.00228e-05	0.459882
Monocytes	chr20	37366065	37366565	4.0102e-05	0.347644
Monocytes	chr6	11350293	11350793	4.0102e-05	0.587615
Monocytes	chr1	209657139	209657639	4.03259e-05	0.651242
Monocytes	chr11	58573432	58573932	4.03833e-05	0.431785
Monocytes	chr11	125070630	125071130	4.04741e-05	0.414799
Monocytes	chr1	247360072	247360572	4.05756e-05	0.50439
Monocytes	chr11	1850486	1850986	4.07611e-05	0.880908
Monocytes	chr10	97365593	97366093	4.14077e-05	0.615311
Monocytes	chr11	65487507	65488007	4.17525e-05	0.326659
Monocytes	chr1	28115161	28115661	4.20505e-05	0.38358
Monocytes	chr11	3837694	3838194	4.20505e-05	0.281787
Monocytes	chr2	16656940	16657440	4.20505e-05	0.541584
Monocytes	chr17	81050175	81050675	4.22589e-05	0.385721
Monocytes	chrX	1316530	1317030	4.22589e-05	0.48606
Monocytes	chr20	34876232	34876732	4.23754e-05	0.92345
Monocytes	chr5	139661058	139661558	4.25536e-05	0.442727
Monocytes	chr17	82604112	82604612	4.27715e-05	0.654508
Monocytes	chr18	13566846	13567346	4.3391e-05	0.454522
Monocytes	chr16	11669618	11670118	4.35844e-05	0.505372
Monocytes	chr14	89479818	89480318	4.3901e-05	0.439337
Monocytes	chr16	31128771	31129271	4.42008e-05	0.660897
Monocytes	chr3	52498675	52499175	4.43652e-05	0.3498
Monocytes	chr10	71888613	71889113	4.44334e-05	0.810065
Monocytes	chr3	15287572	15288072	4.49733e-05	0.426361
Monocytes	chr22	30606963	30607463	4.50501e-05	0.454499
Monocytes	chr6	163356276	163356776	4.50501e-05	0.489687
Monocytes	chr12	55847814	55848314	4.54542e-05	0.391784
Monocytes	chr19	703615	704115	4.56856e-05	0.603037
Monocytes	chr8	1746037	1746537	4.56914e-05	0.592605
Monocytes	chr2	203811580	203812080	4.58922e-05	0.644807
Monocytes	chr6	41723442	41723942	4.62672e-05	0.529536
Monocytes	chr11	47394624	47395124	4.64916e-05	0.492841
Monocytes	chr17	78883144	78883644	4.67474e-05	0.512529
Monocytes	chr6	137873173	137873673	4.68317e-05	0.552613
Monocytes	chr20	47735633	47736133	4.68777e-05	0.417116
Monocytes	chr9	111078313	111078813	4.68777e-05	0.473422
Monocytes	chr5	151556684	151557184	4.70368e-05	0.289111
Monocytes	chr1	219088877	219089377	4.70689e-05	0.400058
Monocytes	chr22	44068210	44068710	4.70756e-05	0.259275
Monocytes	chr11	72387982	72388482	4.71944e-05	0.342271
Monocytes	chr5	88883056	88883556	4.71944e-05	0.401392
Monocytes	chr14	20715363	20715863	4.72518e-05	0.480613
Monocytes	chr5	157567015	157567515	4.72518e-05	0.403381
Monocytes	chr6	7255085	7255585	4.72518e-05	0.381842
Monocytes	chr1	183471448	183471948	4.72656e-05	0.870263
Monocytes	chr16	50709202	50709702	4.72656e-05	0.39691
Monocytes	chr3	50254815	50255315	4.72656e-05	0.432342
Monocytes	chr3	183244196	183244696	4.76022e-05	0.35525
Monocytes	chr15	70264184	70264684	4.7631e-05	0.351988
Monocytes	chr12	52045839	52046339	4.7684e-05	0.549181
Monocytes	chr5	68331130	68331630	4.7684e-05	0.383086
Monocytes	chr5	135999331	135999831	4.78422e-05	0.354233
Monocytes	chr3	99895781	99896281	4.79622e-05	0.446743
Monocytes	chr5	132295119	132295619	4.80202e-05	0.518262
Monocytes	chr19	45456206	45456706	4.80664e-05	0.507252
Monocytes	chr1	155989893	155990393	4.81835e-05	0.417906
Monocytes	chr17	10018323	10018823	4.91825e-05	0.362492
Monocytes	chr2	108637240	108637740	4.91825e-05	0.353738
Monocytes	chr20	25324374	25324874	4.91825e-05	0.317308
Monocytes	chr20	50292471	50292971	4.91825e-05	0.370444
Monocytes	chr22	30610207	30610707	4.91825e-05	0.369087
Monocytes	chr3	119637790	119638290	4.91825e-05	0.252562
Monocytes	chr6	3139273	3139773	4.91825e-05	0.426042
Monocytes	chr8	118285298	118285798	4.91825e-05	0.244098
Monocytes	chr9	91197189	91197689	4.91825e-05	0.412844
Monocytes	chr2	42752286	42752786	4.93576e-05	0.643759
Monocytes	chr8	96887976	96888476	4.94471e-05	0.30341
Monocytes	chr13	76885286	76885786	4.983e-05	0.297753
Monocytes	chr8	47431319	47431819	5.01847e-05	0.33085
Monocytes	chr6	12208191	12208691	5.02063e-05	0.448003
Monocytes	chr14	68757603	68758103	5.03017e-05	0.592109
Monocytes	chr1	183363951	183364451	5.04168e-05	0.695545
Monocytes	chr3	5139548	5140048	5.04168e-05	0.344426
Monocytes	chr19	10270818	10271318	5.05764e-05	0.626396
Monocytes	chr1	185375505	185376005	5.06741e-05	0.485505
Monocytes	chr1	150611448	150611948	5.06851e-05	0.944057
Monocytes	chr15	40047598	40048098	5.06851e-05	0.46558
Monocytes	chr11	60389410	60389910	5.07993e-05	0.48055
Monocytes	chr2	231666297	231666797	5.08228e-05	0.41865
Monocytes	chr15	79978594	79979094	5.10233e-05	0.493999
Monocytes	chr5	10631961	10632461	5.10233e-05	0.42442
Monocytes	chr19	4431651	4432151	5.1916e-05	0.53212
Monocytes	chr7	5693417	5693917	5.20009e-05	0.738614
Monocytes	chr19	4633214	4633714	5.22771e-05	0.469792
Monocytes	chr3	188431585	188432085	5.22771e-05	0.457862
Monocytes	chr14	75297313	75297813	5.31195e-05	0.261026
Monocytes	chr20	38298725	38299225	5.31195e-05	0.460813
Monocytes	chr5	140602855	140603355	5.31195e-05	0.353635
Monocytes	chr8	128167721	128168221	5.335e-05	0.446862
Monocytes	chr17	76597807	76598307	5.35096e-05	0.395705
Monocytes	chr8	26467239	26467739	5.35096e-05	0.380606
Monocytes	chr4	40722601	40723101	5.36496e-05	0.498286
Monocytes	chr8	128049060	128049560	5.38326e-05	0.532172
Monocytes	chr19	11074466	11074966	5.39211e-05	0.370707
Monocytes	chr10	133305739	133306239	5.44322e-05	0.367031
Monocytes	chr2	46985001	46985501	5.45506e-05	0.50905
Monocytes	chr4	87896195	87896695	5.4627e-05	0.451899
Monocytes	chr10	79293707	79294207	5.47385e-05	0.496072
Monocytes	chr4	153651542	153652042	5.55209e-05	0.382654
Monocytes	chr22	38941635	38942135	5.59073e-05	0.466304
Monocytes	chr11	76335721	76336221	5.60416e-05	0.384396
Monocytes	chr10	89327743	89328243	5.67738e-05	0.384261
Monocytes	chr10	103241620	103242120	5.69536e-05	0.359877
Monocytes	chr12	124869270	124869770	5.69536e-05	0.326281
Monocytes	chr20	1954388	1954888	5.71947e-05	0.32699
Monocytes	chr5	170300595	170301095	5.71947e-05	0.354056
Monocytes	chr2	46461722	46462222	5.73554e-05	0.41097
Monocytes	chrX	47579441	47579941	5.73554e-05	0.389233
Monocytes	chr8	47591656	47592156	5.76963e-05	0.415965
Monocytes	chr3	50627385	50627885	5.78142e-05	0.312441
Monocytes	chr6	134373390	134373890	5.78142e-05	0.347377
Monocytes	chr1	212542826	212543326	5.80749e-05	0.530096
Monocytes	chr2	108585331	108585831	5.80749e-05	0.380786
Monocytes	chr22	44172293	44172793	5.80749e-05	0.338806
Monocytes	chr8	58172787	58173287	5.80749e-05	0.724475
Monocytes	chr2	40471334	40471834	5.81257e-05	0.447876
Monocytes	chr5	80399478	80399978	5.81257e-05	0.64872
Monocytes	chr3	194737156	194737656	5.84263e-05	0.364439
Monocytes	chr3	45064869	45065369	5.85101e-05	0.344225
Monocytes	chr4	15702874	15703374	5.922e-05	0.493353
Monocytes	chr3	183298758	183299258	5.97485e-05	0.353093
Monocytes	chr8	144074166	144074666	5.97531e-05	0.348066
Monocytes	chr22	29303563	29304063	5.98522e-05	0.321304
Monocytes	chr8	102567893	102568393	6.0046e-05	0.381747
Monocytes	chr7	41870042	41870542	6.06777e-05	0.299419
Monocytes	chr1	234866286	234866786	6.08734e-05	0.405106
Monocytes	chr2	101961307	101961807	6.09879e-05	0.312694
Monocytes	chr6	105872230	105872730	6.09879e-05	0.389119
Monocytes	chr1	198664263	198664763	6.11118e-05	0.376877
Monocytes	chr9	124218616	124219116	6.11538e-05	0.375185
Monocytes	chr3	53249909	53250409	6.11609e-05	0.404591
Monocytes	chr2	46548082	46548582	6.23833e-05	0.396767
Monocytes	chr1	201551692	201552192	6.36144e-05	0.379548
Monocytes	chr8	143547218	143547718	6.37349e-05	0.54019
Monocytes	chr11	60377673	60378173	6.43446e-05	0.343925
Monocytes	chr22	25563685	25564185	6.45516e-05	0.40635
Monocytes	chr12	89160567	89161067	6.49055e-05	0.544782
Monocytes	chr3	58335041	58335541	6.49244e-05	0.509208
Monocytes	chr2	229287769	229288269	6.52634e-05	0.466917
Monocytes	chr13	24254143	24254643	6.53695e-05	0.670027
Monocytes	chr5	176994539	176995039	6.53695e-05	0.418574
Monocytes	chr4	3372834	3373334	6.57846e-05	0.48156
Monocytes	chr7	121396189	121396689	6.71434e-05	0.613391
Monocytes	chr1	11736624	11737124	6.73101e-05	0.376137
Monocytes	chr16	69563832	69564332	6.73962e-05	0.430917
Monocytes	chr10	17216180	17216680	6.84764e-05	0.61509
Monocytes	chr18	21117794	21118294	6.90971e-05	0.350436
Monocytes	chr15	101455496	101455996	6.92872e-05	0.287705
Monocytes	chr11	64207421	64207921	6.96695e-05	0.483079
Monocytes	chr3	194089454	194089954	7.01015e-05	0.653098
Monocytes	chr2	121197788	121198288	7.01092e-05	0.362314
Monocytes	chr22	42937392	42937892	7.04982e-05	0.399683
Monocytes	chr1	8104491	8104991	7.09458e-05	0.36961
Monocytes	chr14	31090743	31091243	7.13968e-05	0.323402
Monocytes	chr7	135151458	135151958	7.15933e-05	0.290139
Monocytes	chr1	153790904	153791404	7.20887e-05	0.68258
Monocytes	chr4	184889621	184890121	7.20887e-05	0.428174
Monocytes	chr7	75861559	75862059	7.20887e-05	0.341647
Monocytes	chr1	87869636	87870136	7.21997e-05	0.432247
Monocytes	chr10	124341058	124341558	7.26547e-05	0.39077
Monocytes	chr7	40268786	40269286	7.28629e-05	0.351746
Monocytes	chr9	133862705	133863205	7.30227e-05	0.471902
Monocytes	chr8	20186938	20187438	7.30614e-05	0.304835
Monocytes	chr1	150613458	150613958	7.3269e-05	0.460612
Monocytes	chr12	4472084	4472584	7.3269e-05	0.318921
Monocytes	chr22	46754342	46754842	7.3269e-05	0.451961
Monocytes	chr6	41228637	41229137	7.33448e-05	0.343154
Monocytes	chr11	65440734	65441234	7.33657e-05	0.373968
Monocytes	chr15	93862710	93863210	7.33657e-05	0.370364
Monocytes	chr16	88971705	88972205	7.33736e-05	0.414847
Monocytes	chr22	45226543	45227043	7.33736e-05	0.319542
Monocytes	chr6	119146920	119147420	7.33736e-05	0.33149
Monocytes	chr18	7273668	7274168	7.35699e-05	0.313569
Monocytes	chr18	463825	464325	7.41e-05	0.270484
Monocytes	chr4	40486535	40487035	7.43359e-05	0.336391
Monocytes	chr11	35035869	35036369	7.4353e-05	0.535341
Monocytes	chr11	107928009	107928509	7.45828e-05	0.684181
Monocytes	chr3	122233462	122233962	7.4584e-05	0.61641
Monocytes	chr7	75617767	75618267	7.56225e-05	0.762864
Monocytes	chr2	151363606	151364106	7.56441e-05	0.387903
Monocytes	chr18	11857319	11857819	7.59755e-05	0.438178
Monocytes	chr3	119562194	119562694	7.61745e-05	0.335902
Monocytes	chr3	13012261	13012761	7.62846e-05	0.614119
Monocytes	chr8	16632216	16632716	7.62846e-05	0.316037
Monocytes	chr10	69061461	69061961	7.70213e-05	0.555947
Monocytes	chr1	207205029	207205529	7.75828e-05	0.446817
Monocytes	chr8	141164677	141165177	7.81845e-05	0.590915
Monocytes	chr10	124306772	124307272	7.87954e-05	0.303423
Monocytes	chr15	90571068	90571568	7.88747e-05	0.512929
Monocytes	chr7	151089288	151089788	7.88747e-05	0.309444
Monocytes	chr1	111200046	111200546	7.9e-05	0.525224
Monocytes	chr7	192208	192708	7.92888e-05	0.3689
Monocytes	chr14	77659724	77660224	7.97692e-05	0.42945
Monocytes	chr1	25233024	25233524	7.99174e-05	0.376614
Monocytes	chr20	50029737	50030237	7.99675e-05	0.499003
Monocytes	chr1	115727876	115728376	8.05211e-05	0.382531
Monocytes	chr12	52203109	52203609	8.05211e-05	0.378028
Monocytes	chr17	15959107	15959607	8.05211e-05	0.33635
Monocytes	chr7	75876297	75876797	8.05211e-05	0.344663
Monocytes	chr11	503291	503791	8.08554e-05	0.40595
Monocytes	chr1	86788705	86789205	8.09975e-05	0.27239
Monocytes	chr1	206012101	206012601	8.09975e-05	0.485563
Monocytes	chr12	124381723	124382223	8.09975e-05	0.374051
Monocytes	chr13	50208809	50209309	8.09975e-05	0.210565
Monocytes	chr16	11208832	11209332	8.09975e-05	0.252744
Monocytes	chr17	74545873	74546373	8.09975e-05	0.372292
Monocytes	chr20	20002932	20003432	8.09975e-05	0.331775
Monocytes	chr20	47360072	47360572	8.09975e-05	0.216439
Monocytes	chr3	187968893	187969393	8.09975e-05	0.285966
Monocytes	chr6	14682053	14682553	8.09975e-05	0.260357
Monocytes	chr7	75951417	75951917	8.09975e-05	0.43259
Monocytes	chr9	35112163	35112663	8.09975e-05	0.276363
Monocytes	chr9	98250950	98251450	8.09975e-05	0.283656
Monocytes	chrX	38803740	38804240	8.09975e-05	0.408144
Monocytes	chr5	1563956	1564456	8.11718e-05	0.472516
Monocytes	chr6	83467694	83468194	8.15602e-05	0.335139
Monocytes	chr1	201715804	201716304	8.16676e-05	0.429454
Monocytes	chr14	68577843	68578343	8.30099e-05	0.354481
Monocytes	chr6	13407632	13408132	8.30099e-05	0.477127
Monocytes	chr9	36154159	36154659	8.30099e-05	0.368374
Monocytes	chr7	151796378	151796878	8.31506e-05	0.365402
Monocytes	chr12	96177014	96177514	8.32941e-05	0.44248
Monocytes	chr21	33011351	33011851	8.32941e-05	0.370557
Monocytes	chr3	48558592	48559092	8.32941e-05	0.783819
Monocytes	chr7	141945307	141945807	8.32941e-05	0.421722
Monocytes	chr19	54901059	54901559	8.34405e-05	0.377144
Monocytes	chr21	38751604	38752104	8.41932e-05	0.437358
Monocytes	chr10	73865709	73866209	8.49277e-05	0.619505
Monocytes	chr2	43305576	43306076	8.51823e-05	0.421405
Monocytes	chr21	29196288	29196788	8.52316e-05	0.525204
Monocytes	chr19	2315783	2316283	8.54359e-05	0.391817
Monocytes	chr7	139230869	139231369	8.61339e-05	0.441417
Monocytes	chr3	53269760	53270260	8.63922e-05	0.359788
Monocytes	chr6	14121777	14122277	8.66033e-05	0.323121
Monocytes	chr2	43293625	43294125	8.6613e-05	0.418657
Monocytes	chr9	86766820	86767320	8.6619e-05	0.301413
Monocytes	chr1	235917332	235917832	8.68001e-05	0.466945
Monocytes	chr1	241551961	241552461	8.68001e-05	0.364537
Monocytes	chr14	35375535	35376035	8.68001e-05	0.338952
Monocytes	chr14	102565270	102565770	8.68001e-05	0.4436
Monocytes	chr20	48773943	48774443	8.68001e-05	0.256188
Monocytes	chr7	909960	910460	8.68001e-05	0.609617
Monocytes	chr9	21832005	21832505	8.68001e-05	0.336271
Monocytes	chr6	137224788	137225288	8.73326e-05	0.499586
Monocytes	chr12	124457354	124457854	8.73387e-05	0.518763
Monocytes	chr9	93098538	93099038	8.73387e-05	0.432287
Monocytes	chr7	151271830	151272330	8.74105e-05	0.548719
Monocytes	chr17	75096106	75096606	8.78588e-05	0.318738
Monocytes	chr3	46111052	46111552	8.80243e-05	0.431312
Monocytes	chr15	89781011	89781511	8.81113e-05	0.354494
Monocytes	chr20	25237723	25238223	8.83762e-05	0.348587
Monocytes	chr15	67024326	67024826	8.85745e-05	0.297894
Monocytes	chr16	30713647	30714147	8.85745e-05	0.391205
Monocytes	chr5	172131186	172131686	8.8763e-05	0.513171
Monocytes	chr11	64861598	64862098	8.87732e-05	0.357796
Monocytes	chr1	21317272	21317772	8.90403e-05	0.262928
Monocytes	chr7	151415584	151416084	8.92404e-05	0.375862
Monocytes	chr9	97876666	97877166	8.92404e-05	0.247587
Monocytes	chr17	60398140	60398640	8.93805e-05	0.40061
Monocytes	chr12	122646690	122647190	8.9482e-05	0.655775
Monocytes	chr1	209649204	209649704	8.97102e-05	0.382537
Monocytes	chr6	113857049	113857549	8.99801e-05	0.424467
Monocytes	chr8	58594638	58595138	9.1118e-05	0.553161
Monocytes	chr14	70883030	70883530	9.1613e-05	0.311736
Monocytes	chr12	8466252	8466752	9.1755e-05	0.459188
Monocytes	chr18	59911667	59912167	9.1755e-05	0.311114
Monocytes	chr7	4715414	4715914	9.2031e-05	0.419558
Monocytes	chr7	26305432	26305932	9.22384e-05	0.272695
Monocytes	chr11	121448279	121448779	9.31614e-05	0.328866
Monocytes	chr7	2758148	2758648	9.31614e-05	0.433111
Monocytes	chr22	46854084	46854584	9.34235e-05	0.307383
Monocytes	chr16	84599436	84599936	9.35643e-05	0.314414
Monocytes	chr3	196650860	196651360	9.35643e-05	0.365596
Monocytes	chr8	47738231	47738731	9.35643e-05	0.365625
Monocytes	chr4	38075366	38075866	9.37757e-05	0.441399
Monocytes	chr9	72424067	72424567	9.37757e-05	0.526138
Monocytes	chr17	31596511	31597011	9.44115e-05	0.328047
Monocytes	chr11	72738119	72738619	9.50967e-05	0.353942
Monocytes	chr16	30758830	30759330	9.53374e-05	0.290996
Monocytes	chr15	97960190	97960690	9.6067e-05	0.552504
Monocytes	chr20	32051974	32052474	9.65603e-05	0.376742
Monocytes	chr3	129616719	129617219	9.65603e-05	0.448508
Monocytes	chr17	76493050	76493550	9.66357e-05	0.726452
Monocytes	chr2	106536990	106537490	9.6878e-05	0.519234
Monocytes	chr1	234532469	234532969	9.80782e-05	0.374134
Monocytes	chr3	40299803	40300303	9.80782e-05	0.304542
Monocytes	chr14	91361076	91361576	9.82898e-05	0.36041
Monocytes	chr11	65418880	65419380	9.85577e-05	0.597765
Monocytes	chr7	44046602	44047102	9.90012e-05	0.640794
Monocytes	chr2	239911264	239911764	9.92574e-05	0.361363
Monocytes	chr17	74599445	74599945	0.000100343	0.333121
Monocytes	chr6	32190025	32190525	0.000100343	0.557079
Monocytes	chr16	82192689	82193189	0.00010035	0.386332
Monocytes	chr3	184561230	184561730	0.00010035	0.576449
Monocytes	chr11	130146815	130147315	0.000101542	0.431079
Monocytes	chr6	36755595	36756095	0.000101542	0.577791
Monocytes	chr15	45454735	45455235	0.000101751	0.445874
Monocytes	chr3	119628914	119629414	0.000101751	0.444841
Monocytes	chr14	92507326	92507826	0.00010337	0.287693
Monocytes	chr1	206685672	206686172	0.000103389	0.556061
Monocytes	chr3	141483474	141483974	0.000104693	0.408248
Monocytes	chr3	183537290	183537790	0.000104693	0.553359
Monocytes	chr7	36736675	36737175	0.000104693	0.579118
Monocytes	chr7	77463597	77464097	0.000104693	0.290317
Monocytes	chr2	112836534	112837034	0.000105576	0.648033
Monocytes	chr7	1532697	1533197	0.000106107	0.562517
Monocytes	chr1	246959911	246960411	0.000106169	0.427343
Monocytes	chr12	124713552	124714052	0.000106169	0.453543
Monocytes	chr15	75069455	75069955	0.000106169	0.306307
Monocytes	chr2	64277164	64277664	0.000106169	0.345171
Monocytes	chr12	55642187	55642687	0.000106714	0.386457
Monocytes	chr10	89032042	89032542	0.000107165	0.319617
Monocytes	chr6	161117248	161117748	0.000107548	0.339501
Monocytes	chr2	101463890	101464390	0.000107635	0.254846
Monocytes	chr4	89324613	89325113	0.000107635	0.437401
Monocytes	chr16	29156899	29157399	0.00010791	0.403808
Monocytes	chr20	62675315	62675815	0.000108272	0.280133
Monocytes	chr8	96645366	96645866	0.000108272	0.764992
Monocytes	chr3	190231897	190232397	0.000108275	0.428322
Monocytes	chr14	35339733	35340233	0.000108501	0.367828
Monocytes	chr15	63490267	63490767	0.000108501	0.359331
Monocytes	chr17	83153211	83153711	0.000108501	0.479677
Monocytes	chr20	1489645	1490145	0.000108501	0.239441
Monocytes	chr3	38153910	38154410	0.000108501	0.477015
Monocytes	chr7	81846317	81846817	0.000108501	0.464167
Monocytes	chr1	54965908	54966408	0.00010862	0.269935
Monocytes	chr12	124734298	124734798	0.00010862	0.37878
Monocytes	chr17	75738040	75738540	0.00010862	0.64373
Monocytes	chr18	3722160	3722660	0.00010862	0.233504
Monocytes	chr19	6067164	6067664	0.00010862	0.366991
Monocytes	chr2	42804300	42804800	0.00010862	0.52047
Monocytes	chr2	102240700	102241200	0.00010862	0.449904
Monocytes	chr5	32522717	32523217	0.00010862	0.410644
Monocytes	chr6	30687130	30687630	0.00010862	0.439496
Monocytes	chr6	43724956	43725456	0.00010862	0.626861
Monocytes	chr6	134230233	134230733	0.00010862	0.268277
Monocytes	chr7	90568192	90568692	0.00010862	0.243529
Monocytes	chr8	26446109	26446609	0.00010862	0.314735
Monocytes	chr8	144036060	144036560	0.00010862	0.282996
Monocytes	chr9	107548260	107548760	0.00010862	0.308786
Monocytes	chr16	31253670	31254170	0.000108693	0.347504
Monocytes	chr19	39403652	39404152	0.000109259	0.742553
Monocytes	chr6	14728567	14729067	0.000109259	0.439329
Monocytes	chr2	102227573	102228073	0.000109272	0.825626
Monocytes	chr6	11770601	11771101	0.000109367	0.400965
Monocytes	chr17	19386380	19386880	0.000109542	0.362811
Monocytes	chr5	6645443	6645943	0.000109906	0.407634
Monocytes	chr5	36373404	36373904	0.000110626	0.375465
Monocytes	chr15	89821172	89821672	0.000110682	0.42654
Monocytes	chr7	28685807	28686307	0.000111044	0.453634
Monocytes	chr11	65507948	65508448	0.000111821	0.399388
Monocytes	chr16	46658889	46659389	0.000111841	0.512467
Monocytes	chr17	44794792	44795292	0.000111841	0.280321
Monocytes	chr2	47785938	47786438	0.000111841	0.352571
Monocytes	chr7	5237242	5237742	0.000112085	0.335093
Monocytes	chr8	66787369	66787869	0.000112514	0.253416
Monocytes	chr7	76507906	76508406	0.000112693	0.444266
Monocytes	chr13	48161736	48162236	0.000112718	0.402556
Monocytes	chr8	128973315	128973815	0.000112718	0.326494
Monocytes	chr9	621168	621668	0.000112718	0.245553
Monocytes	chr12	98607232	98607732	0.000112941	0.291292
Monocytes	chr15	63135674	63136174	0.00011299	0.479752
Monocytes	chr11	120208728	120209228	0.00011314	0.201865
Monocytes	chr17	77099948	77100448	0.00011314	0.521033
Monocytes	chr20	57429810	57430310	0.00011314	0.379025
Monocytes	chr1	25033890	25034390	0.000113923	0.564298
Monocytes	chr19	4563491	4563991	0.000113923	0.46842
Monocytes	chr8	42265592	42266092	0.000113923	0.302894
Monocytes	chr20	4829427	4829927	0.000114477	0.476961
Monocytes	chr9	34986353	34986853	0.000114477	0.403491
Monocytes	chr1	111733279	111733779	0.000114737	0.48533
Monocytes	chr11	118088437	118088937	0.000115239	0.440538
Monocytes	chr2	74185843	74186343	0.000115756	0.422048
Monocytes	chr18	77101312	77101812	0.000116412	0.45157
Monocytes	chr11	9273601	9274101	0.000116667	0.404505
Monocytes	chr9	36140383	36140883	0.000116957	0.409273
Monocytes	chr14	68733079	68733579	0.000117106	0.485501
Monocytes	chr15	31263183	31263683	0.000117106	0.348169
Monocytes	chr17	81923366	81923866	0.000117106	0.37768
Monocytes	chr1	206673089	206673589	0.000117353	0.327714
Monocytes	chr18	77111869	77112369	0.000117705	0.309353
Monocytes	chr2	74833829	74834329	0.0001183	0.494428
Monocytes	chr19	11092686	11093186	0.00011858	0.430827
Monocytes	chr19	10809698	10810198	0.000118632	0.331914
Monocytes	chr5	180820828	180821328	0.000118663	0.488147
Monocytes	chr19	7294188	7294688	0.000119277	0.357016
Monocytes	chr20	2292727	2293227	0.000119392	0.600272
Monocytes	chr1	158646433	158646933	0.000119395	0.293158
Monocytes	chr11	65043851	65044351	0.000119395	0.503345
Monocytes	chr12	52244052	52244552	0.000119395	0.435761
Monocytes	chr12	124721178	124721678	0.000119395	0.24429
Monocytes	chr15	58521454	58521954	0.000119395	0.406544
Monocytes	chr15	81023549	81024049	0.000119395	0.433237
Monocytes	chr16	13957665	13958165	0.000119395	0.229551
Monocytes	chr20	51631257	51631757	0.000119395	0.185058
Monocytes	chr5	142758462	142758962	0.000119395	0.330678
Monocytes	chr5	173802595	173803095	0.000119395	0.289644
Monocytes	chr6	15063359	15063859	0.000119395	0.289715
Monocytes	chr8	73880041	73880541	0.000119395	0.227811
Monocytes	chr9	87579956	87580456	0.000119395	0.236828
Monocytes	chr20	1491465	1491965	0.00011952	0.313663
Monocytes	chr14	75615191	75615691	0.000119794	0.470179
Monocytes	chr16	70430737	70431237	0.000119869	0.465621
Monocytes	chr6	14743879	14744379	0.000119869	0.359338
Monocytes	chr4	11480684	11481184	0.000119875	0.342917
Monocytes	chr12	54384490	54384990	0.000120186	0.363325
Monocytes	chr3	15295421	15295921	0.000120307	0.378279
Monocytes	chr3	49248779	49249279	0.000120466	0.339922
Monocytes	chr16	50093557	50094057	0.000120501	0.515955
Monocytes	chr6	166258820	166259320	0.000121134	0.430462
Monocytes	chr9	78023038	78023538	0.000121356	0.309859
Monocytes	chr22	45997412	45997912	0.000122314	0.319301
Monocytes	chr8	26449024	26449524	0.000123624	0.436386
Monocytes	chr14	93073285	93073785	0.000123651	0.274889
Monocytes	chr2	98505418	98505918	0.000123651	0.495094
Monocytes	chr11	61417611	61418111	0.000123659	0.335313
Monocytes	chr2	177281304	177281804	0.00012367	0.473492
Monocytes	chr5	177494482	177494982	0.000123792	0.364447
Monocytes	chr15	64872942	64873442	0.000123805	0.38115
Monocytes	chr20	23156049	23156549	0.000124823	0.423997
Monocytes	chr10	69048082	69048582	0.00012501	0.717439
Monocytes	chr10	97353885	97354385	0.00012501	0.437555
Monocytes	chr2	43539954	43540454	0.00012501	0.457985
Monocytes	chr3	188439035	188439535	0.00012501	0.331898
Monocytes	chr20	40340016	40340516	0.00012527	0.501495
Monocytes	chr22	38179948	38180448	0.000125479	0.380604
Monocytes	chr2	112708091	112708591	0.000125493	0.44288
Monocytes	chr4	184392902	184393402	0.000126907	0.350157
Monocytes	chr17	41778710	41779210	0.000127694	0.350318
Monocytes	chr1	41751905	41752405	0.000127939	0.42411
Monocytes	chr16	83952919	83953419	0.000127991	0.495757
Monocytes	chr7	112080958	112081458	0.000127991	0.300722
Monocytes	chr18	3747349	3747849	0.000128674	0.607161
Monocytes	chr12	93773054	93773554	0.000129358	0.536367
Monocytes	chr10	79938695	79939195	0.000129827	0.595665
Monocytes	chr19	50387369	50387869	0.000129827	0.272566
Monocytes	chr21	29090100	29090600	0.000129827	0.425255
Monocytes	chr5	140324596	140325096	0.000129827	0.444287
Monocytes	chr20	23655727	23656227	0.000130229	0.28344
Monocytes	chr3	151169825	151170325	0.000130633	0.292997
Monocytes	chr18	9707931	9708431	0.000130913	0.39248
Monocytes	chr19	14776633	14777133	0.000130951	0.315768
Monocytes	chr1	247358909	247359409	0.000131099	0.390612
Monocytes	chr15	75112934	75113434	0.000131099	0.417433
Monocytes	chr4	40710436	40710936	0.000131099	0.315962
Monocytes	chr19	35436501	35437001	0.000131345	0.59272
Monocytes	chr2	218367678	218368178	0.000131532	0.413001
Monocytes	chr14	75188587	75189087	0.000131849	0.576132
Monocytes	chr1	197974866	197975366	0.000133142	0.337934
Monocytes	chr7	139732107	139732607	0.000133554	0.363918
Monocytes	chr7	36175857	36176357	0.000133968	0.338233
Monocytes	chr3	152376551	152377051	0.000136054	0.369242
Monocytes	chr9	120935318	120935818	0.00013683	0.382377
Monocytes	chr6	158057281	158057781	0.000136957	0.480077
Monocytes	chr6	7261153	7261653	0.000137393	0.359545
Monocytes	chr12	104671678	104672178	0.000137707	0.396318
Monocytes	chr9	136644369	136644869	0.000138139	0.263509
Monocytes	chr14	76768335	76768835	0.000138466	0.707665
Monocytes	chr7	155590231	155590731	0.000139722	0.481581
Monocytes	chr6	31558956	31559456	0.000141236	0.65174
Monocytes	chr17	64174813	64175313	0.000142097	0.817894
Monocytes	chr16	30724852	30725352	0.000142317	0.33175
Monocytes	chr10	88990316	88990816	0.000142709	0.482834
Monocytes	chr4	83320491	83320991	0.00014448	0.375285
Monocytes	chr17	36089980	36090480	0.000144608	0.534564
Monocytes	chr2	28448177	28448677	0.000144966	0.565893
Monocytes	chr12	63955788	63956288	0.000146411	0.374089
Monocytes	chr2	218742973	218743473	0.00014736	0.457847
Monocytes	chr1	2151204	2151704	0.000149372	0.36182
Monocytes	chr17	50148421	50148921	0.000150865	0.403444
Monocytes	chr8	102239092	102239592	0.000151429	0.836578
Monocytes	chr16	72202326	72202826	0.000151996	0.562932
Monocytes	chr20	40326716	40327216	0.0001521	0.462965
Monocytes	chr5	135140745	135141245	0.000153515	0.469718
Monocytes	chr6	148657040	148657540	0.00015423	0.389888
Monocytes	chr9	105191739	105192239	0.00015423	0.358576
Monocytes	chr3	157436466	157436966	0.000155031	0.456782
Monocytes	chr4	185734200	185734700	0.000155031	0.380883
Monocytes	chr14	105069727	105070227	0.000155038	0.405805
Monocytes	chr19	12785604	12786104	0.000155552	0.375331
Monocytes	chr6	162184331	162184831	0.000156389	0.365414
Monocytes	chr19	54952374	54952874	0.000156746	0.338709
Monocytes	chr4	152643295	152643795	0.000156798	0.536338
Monocytes	chr10	49285142	49285642	0.00015812	0.400378
Monocytes	chr5	140253938	140254438	0.00015812	0.281482
Monocytes	chr6	18330679	18331179	0.000158817	0.289924
Monocytes	chr11	1771715	1772215	0.000159042	0.461057
Monocytes	chr1	31605826	31606326	0.000159095	0.29199
Monocytes	chr12	96037401	96037901	0.000159095	0.486704
Monocytes	chr16	3259000	3259500	0.000159095	0.417986
Monocytes	chr17	21286254	21286754	0.000159095	0.356734
Monocytes	chr20	59008053	59008553	0.000159095	0.426922
Monocytes	chr11	76630198	76630698	0.000159196	0.497189
Monocytes	chr11	61969973	61970473	0.000159235	0.399681
Monocytes	chr11	107988301	107988801	0.000159235	0.252641
Monocytes	chr19	2266468	2266968	0.000159235	0.294344
Monocytes	chr5	130764875	130765375	0.000159235	0.363635
Monocytes	chr5	141958651	141959151	0.000159235	0.310344
Monocytes	chr11	130043478	130043978	0.000159482	0.328333
Monocytes	chr13	44237248	44237748	0.000159482	0.518594
Monocytes	chr8	20175806	20176306	0.000160019	0.368826
Monocytes	chr18	23237578	23238078	0.00016036	0.463277
Monocytes	chr4	38160394	38160894	0.00016036	0.359654
Monocytes	chr1	151944591	151945091	0.000160601	0.296497
Monocytes	chr11	35214754	35215254	0.000160601	0.289599
Monocytes	chr17	78144206	78144706	0.000160601	0.483717
Monocytes	chr15	64693202	64693702	0.000161141	0.305286
Monocytes	chr1	116508894	116509394	0.000161384	0.370002
Monocytes	chr1	182147072	182147572	0.000161384	0.489931
Monocytes	chr2	218378011	218378511	0.000161384	0.311224
Monocytes	chr8	21905571	21906071	0.000161384	0.254259
Monocytes	chr1	15680677	15681177	0.0001617	0.287509
Monocytes	chr20	8427585	8428085	0.0001617	0.301262
Monocytes	chr9	68560093	68560593	0.0001617	0.380388
Monocytes	chr11	59772175	59772675	0.0001622	0.296596
Monocytes	chr22	40492198	40492698	0.0001622	0.410397
Monocytes	chr6	111406121	111406621	0.000162325	0.493594
Monocytes	chr2	7007877	7008377	0.000162529	0.327666
Monocytes	chr5	83473886	83474386	0.000162529	0.362315
Monocytes	chr19	51137116	51137616	0.00016288	0.412315
Monocytes	chr17	75313811	75314311	0.000162995	0.471798
Monocytes	chr10	79270770	79271270	0.000163436	0.385574
Monocytes	chr10	133009157	133009657	0.000163436	0.420764
Monocytes	chr12	120698702	120699202	0.000163436	0.277885
Monocytes	chr14	92386661	92387161	0.000163436	0.378836
Monocytes	chr19	10784151	10784651	0.000163436	0.357221
Monocytes	chr19	15587627	15588127	0.000163436	0.336886
Monocytes	chr8	11886042	11886542	0.000163436	0.378122
Monocytes	chr12	51922653	51923153	0.000163976	0.430195
Monocytes	chr2	142868180	142868680	0.00016417	0.576289
Monocytes	chr22	17121288	17121788	0.00016417	0.341126
Monocytes	chr3	10189507	10190007	0.000164832	0.349029
Monocytes	chr8	16361861	16362361	0.000164871	0.18052
Monocytes	chr14	98957153	98957653	0.000165056	0.437732
Monocytes	chr19	46731050	46731550	0.000165253	0.364019
Monocytes	chr12	52280201	52280701	0.000165636	0.204948
Monocytes	chr9	88927454	88927954	0.000165755	0.432073
Monocytes	chr17	32141202	32141702	0.000166655	0.465459
Monocytes	chr3	123154272	123154772	0.000166655	0.293215
Monocytes	chr19	18972470	18972970	0.000167015	0.232487
Monocytes	chr20	62501800	62502300	0.000167015	0.407261
Monocytes	chr8	128049890	128050390	0.000167015	0.248613
Monocytes	chr1	36371340	36371840	0.000167275	0.397024
Monocytes	chr16	25048511	25049011	0.000167275	0.332848
Monocytes	chr9	19154052	19154552	0.000167275	0.626019
Monocytes	chrX	49039684	49040184	0.000167275	0.337364
Monocytes	chr7	5670448	5670948	0.000167353	0.382898
Monocytes	chr1	86788182	86788682	0.000167436	0.413452
Monocytes	chr12	100567168	100567668	0.000167436	0.219329
Monocytes	chr16	30368338	30368838	0.000167436	0.234295
Monocytes	chr7	102132267	102132767	0.000167436	0.291736
Monocytes	chr2	8298791	8299291	0.000167436	0.371254
Monocytes	chr9	93113506	93114006	0.000167532	0.344502
Monocytes	chr17	48002530	48003030	0.000167698	0.264555
Monocytes	chr9	134936619	134937119	0.000167919	0.51093
Monocytes	chr13	114115238	114115738	0.000168326	0.580421
Monocytes	chr17	44279629	44280129	0.000168343	0.407041
Monocytes	chr6	159039263	159039763	0.000168412	0.464987
Monocytes	chr13	30690207	30690707	0.000168581	0.316597
Monocytes	chr2	174035868	174036368	0.000168581	0.500744
Monocytes	chr6	12265698	12266198	0.000168901	0.364339
Monocytes	chr11	69298455	69298955	0.000169067	0.459851
Monocytes	chr16	12459274	12459774	0.000169067	0.384778
Monocytes	chr4	73740366	73740866	0.000169067	0.48866
Monocytes	chr4	84966491	84966991	0.000169067	0.438575
Monocytes	chr12	10128641	10129141	0.000169555	0.50247
Monocytes	chr5	1477226	1477726	0.000170006	0.708011
Monocytes	chr8	27371767	27372267	0.00017005	0.412525
Monocytes	chr11	110086963	110087463	0.000170077	0.406278
Monocytes	chr16	72787379	72787879	0.000170077	0.426709
Monocytes	chr4	2803610	2804110	0.000170077	0.401031
Monocytes	chr8	23547638	23548138	0.000170343	0.48122
Monocytes	chr4	184314196	184314696	0.000170347	0.404443
Monocytes	chr5	150058681	150059181	0.000170347	0.465823
Monocytes	chr6	20403321	20403821	0.000170922	0.721458
Monocytes	chr17	82217556	82218056	0.000171296	0.351346
Monocytes	chr20	47392001	47392501	0.000171671	0.37208
Monocytes	chr3	188296788	188297288	0.000171671	0.332694
Monocytes	chr1	15886237	15886737	0.000173794	0.406599
Monocytes	chr22	44025562	44026062	0.000173794	0.282791
Monocytes	chr11	72613861	72614361	0.00017437	0.411357
Monocytes	chr15	59002257	59002757	0.000175321	0.464881
Monocytes	chr11	2380951	2381451	0.000175374	0.382447
Monocytes	chr5	140342155	140342655	0.000175838	0.427289
Monocytes	chr6	18501570	18502070	0.000176817	0.396748
Monocytes	chr15	67065520	67066020	0.000177649	0.367967
Monocytes	chr12	26791172	26791672	0.000177801	0.314775
Monocytes	chr11	61378603	61379103	0.000177823	0.263977
Monocytes	chr14	92647843	92648343	0.000177823	0.307869
Monocytes	chr15	70142099	70142599	0.000177823	0.342863
Monocytes	chr18	5475192	5475692	0.000177823	0.23876
Monocytes	chr19	4541420	4541920	0.000177823	0.217707
Monocytes	chr2	101534301	101534801	0.000177823	0.228465
Monocytes	chr3	72031464	72031964	0.000177823	0.287104
Monocytes	chr5	140609100	140609600	0.000177823	0.295694
Monocytes	chr7	66848241	66848741	0.000177823	0.259441
Monocytes	chr8	66103356	66103856	0.000177823	0.23406
Monocytes	chr2	237677838	237678338	0.000179314	0.484223
Monocytes	chr17	40330213	40330713	0.000180081	0.403634
Monocytes	chr6	44381734	44382234	0.000180081	0.51767
Monocytes	chr10	101071198	101071698	0.000180687	0.516519
Monocytes	chr11	1839811	1840311	0.000181629	0.341392
Monocytes	chr14	75298921	75299421	0.000183176	0.372432
Monocytes	chr3	196055759	196056259	0.000183176	0.514615
Monocytes	chr11	60378230	60378730	0.000183555	0.353019
Monocytes	chr14	92665220	92665720	0.000183555	0.494189
Monocytes	chr1	27369702	27370202	0.000184515	0.36297
Monocytes	chr16	67488697	67489197	0.000185125	0.296348
Monocytes	chr1	24727460	24727960	0.000185416	0.250826
Monocytes	chr15	65902341	65902841	0.000186085	0.427449
Monocytes	chr2	215900157	215900657	0.000188029	0.397197
Monocytes	chr10	23432590	23433090	0.000188505	0.345009
Monocytes	chr12	111399325	111399825	0.000189303	0.317469
Monocytes	chr14	52325015	52325515	0.000189491	0.425411
Monocytes	chr17	50933435	50933935	0.000191608	0.309401
Monocytes	chr9	93109689	93110189	0.000191608	0.42304
Monocytes	chr21	33265634	33266134	0.000191753	0.285569
Monocytes	chr20	48712393	48712893	0.000192052	0.348753
Monocytes	chr6	21856014	21856514	0.00019238	0.282958
Monocytes	chr8	93885879	93886379	0.000193268	0.37556
Monocytes	chr7	36264089	36264589	0.000194598	0.386224
Monocytes	chr8	12757426	12757926	0.000195699	0.481726
Monocytes	chr12	122871706	122872206	0.000196116	0.420801
Monocytes	chr18	23251147	23251647	0.000196116	0.330378
Monocytes	chr2	184597480	184597980	0.000196116	0.377496
Monocytes	chr21	44353865	44354365	0.000196736	0.30227
Monocytes	chr1	180131455	180131955	0.000198084	0.550919
Monocytes	chr5	96661928	96662428	0.000198084	0.585107
Monocytes	chr10	95755322	95755822	0.000198779	0.316388
Monocytes	chr14	94392462	94392962	0.000198779	0.393394
Monocytes	chr2	157453176	157453676	0.000198779	0.533272
Monocytes	chr4	3226527	3227027	0.000198779	0.269468
Monocytes	chr8	96760624	96761124	0.000198779	0.331991
Monocytes	chr14	95313718	95314218	0.000200783	0.324174
Monocytes	chr17	64331899	64332399	0.000200783	0.275324
Monocytes	chr8	92965442	92965942	0.000203466	0.439503
Monocytes	chr14	52315276	52315776	0.000204268	0.438765
Monocytes	chr20	19252769	19253269	0.000204268	0.209205
Monocytes	chr11	76857732	76858232	0.000206262	0.265975
Monocytes	chr15	39427125	39427625	0.000211163	0.525815
Monocytes	chr16	11598440	11598940	0.000211898	0.461438
Monocytes	chr2	111624756	111625256	0.000211898	0.290983
Monocytes	chr6	137351871	137352371	0.000211898	0.352926
Monocytes	chr1	31955930	31956430	0.000212865	0.420174
Monocytes	chr8	11897258	11897758	0.000213811	0.404656
Monocytes	chr16	72172252	72172752	0.000215244	0.542828
Monocytes	chr8	19962204	19962704	0.000215244	0.234441
Monocytes	chr14	75274765	75275265	0.000215927	0.590303
Monocytes	chr12	8452952	8453452	0.000218082	0.23648
Monocytes	chr20	38152820	38153320	0.000219402	0.311442
Monocytes	chr6	33445241	33445741	0.000220053	0.377255
Monocytes	chr7	75856456	75856956	0.000223429	0.470223
Monocytes	chr20	5674284	5674784	0.000223591	0.378501
Monocytes	chr18	5466274	5466774	0.000224794	0.315313
Monocytes	chr3	172074511	172075011	0.000224794	0.38552
Monocytes	chr9	73220168	73220668	0.000227478	0.404826
Monocytes	chr15	39387985	39388485	0.000228532	0.354815
Monocytes	chr14	35366129	35366629	0.000229495	0.466066
Monocytes	chr17	19463103	19463603	0.000229558	0.540023
Monocytes	chr22	36493720	36494220	0.000229558	0.391654
Monocytes	chr17	56918937	56919437	0.000232726	0.422445
Monocytes	chr1	21768187	21768687	0.000235468	0.351613
Monocytes	chr6	43629867	43630367	0.000235825	0.656174
Monocytes	chr13	50222419	50222919	0.000235866	0.323102
Monocytes	chr17	30968428	30968928	0.000235866	0.350431
Monocytes	chr10	79149940	79150440	0.000236415	0.44936
Monocytes	chr9	128094274	128094774	0.000236415	0.480848
Monocytes	chr16	4663632	4664132	0.00023697	0.292156
Monocytes	chr17	45413397	45413897	0.000237465	0.414407
Monocytes	chr19	859335	859835	0.000237465	0.309877
Monocytes	chr10	79084195	79084695	0.000237896	0.520299
Monocytes	chr14	89912868	89913368	0.000238554	0.272923
Monocytes	chr19	54373724	54374224	0.000238554	0.489133
Monocytes	chr4	101200562	101201062	0.000238554	0.325994
Monocytes	chr8	125434494	125434994	0.000238554	0.505468
Monocytes	chr9	107760774	107761274	0.000240303	0.593293
Monocytes	chr7	43572493	43572993	0.000240475	0.417546
Monocytes	chr9	35538606	35539106	0.000240682	0.306093
Monocytes	chr8	81132725	81133225	0.000241396	0.297523
Monocytes	chr19	45075167	45075667	0.000241401	0.598653
Monocytes	chr19	53829939	53830439	0.000241401	0.277446
Monocytes	chr4	16237697	16238197	0.000241401	0.27186
Monocytes	chr5	100777642	100778142	0.000241401	0.415413
Monocytes	chr6	56101116	56101616	0.000241401	0.298117
Monocytes	chr7	155357359	155357859	0.000241401	0.27034
Monocytes	chr9	88989067	88989567	0.000241401	0.348813
Monocytes	chr1	151941311	151941811	0.000241591	0.458624
Monocytes	chr10	96380795	96381295	0.000241591	0.519697
Monocytes	chr11	61701524	61702024	0.000241591	0.288699
Monocytes	chr14	50928263	50928763	0.000241591	0.288691
Monocytes	chr17	1588904	1589404	0.000241591	0.280638
Monocytes	chr9	72734614	72735114	0.000241998	0.32667
Monocytes	chr7	36749221	36749721	0.000242269	0.292083
Monocytes	chr2	101179937	101180437	0.000242432	0.308233
Monocytes	chr5	160333705	160334205	0.000242432	0.400168
Monocytes	chr8	124847948	124848448	0.000242432	0.268358
Monocytes	chr15	81311687	81312187	0.000242875	0.421
Monocytes	chr19	10346453	10346953	0.000243463	0.397621
Monocytes	chr3	127299198	127299698	0.000243463	0.373061
Monocytes	chr7	128236948	128237448	0.000243463	0.404178
Monocytes	chrX	107701796	107702296	0.000243702	0.269818
Monocytes	chr10	60032644	60033144	0.000244141	0.251645
Monocytes	chr12	7966565	7967065	0.000244141	0.257927
Monocytes	chr20	1537119	1537619	0.000244141	0.25381
Monocytes	chr22	35589273	35589773	0.000244141	0.27935
Monocytes	chr10	92790424	92790924	0.0002446	0.294409
Monocytes	chr22	27669208	27669708	0.0002446	0.393665
Monocytes	chr3	126524078	126524578	0.0002446	0.280099
Monocytes	chr5	399665	400165	0.0002446	0.479977
Monocytes	chr11	1863470	1863970	0.000245289	0.292239
Monocytes	chr2	112006075	112006575	0.000245289	0.306575
Monocytes	chr2	73877329	73877829	0.000245714	0.301233
Monocytes	chr4	83630054	83630554	0.000245714	0.223489
Monocytes	chr1	64933126	64933626	0.000246048	0.437162
Monocytes	chr11	65290695	65291195	0.000246048	0.447813
Monocytes	chr12	113422011	113422511	0.000246048	0.513345
Monocytes	chr22	42430366	42430866	0.000246048	0.349482
Monocytes	chr4	37758194	37758694	0.000246048	0.245135
Monocytes	chr1	209411478	209411978	0.000246731	0.287978
[truncated: 12,536 more rows]
